# Supplementary material for: SHOOT GRAVITROPISM 9 links sensory timing to the initial lateral root growth angle
Source: Proc Natl Acad Sci U S A. 2026 Jul 22;123(30):e2536276123. doi: 10.1073/pnas.2536276123 (PMC13416789; doi:10.1073/pnas.2536276123)
Supplement: Supplementary file 2 — Dataset S01 (XLSX) [file pnas.2536276123.sd01.xlsx]

## Sheet: Dataset S1
VS	GeneID	logFC	adj.P.Val
LR1-PR	AT3G16400	5.48957	1.62e-77
LR1-PR	AT2G42840	11.2521	1.05e-74
LR1-PR	AT4G29020	12.1192	4.69e-68
LR1-PR	AT5G01870	10.4765	4.71e-66
LR1-PR	AT1G12080	-6.92977	1.18e-48
LR1-PR	AT3G16370	9.19231	1.1e-46
LR1-PR	AT4G36250	4.42238	1.88e-46
LR1-PR	AT5G13930	-3.21977	3.43e-46
LR1-PR	AT1G35720	-3.49358	3.49e-46
LR1-PR	AT3G08770	11.359	5.6e-45
LR1-PR	AT2G26250	10.0486	6.85e-45
LR1-PR	AT3G20470	11.339	6.85e-45
LR1-PR	AT4G21620	8.41234	9.94e-45
LR1-PR	AT2G43610	-3.62216	8.72e-44
LR1-PR	AT5G59320	10.845	1.54e-43
LR1-PR	AT2G41800	-4.67288	2.17e-43
LR1-PR	AT1G62480	-2.87973	9.58e-43
LR1-PR	AT1G27950	3.00645	1.28e-40
LR1-PR	AT1G66200	3.99999	4.61e-38
LR1-PR	AT4G12870	10.3251	4.87e-37
LR1-PR	AT4G33220	4.2094	7.54e-37
LR1-PR	AT5G10130	-4.98571	6.31e-35
LR1-PR	AT1G72970	3.0974	6.08e-34
LR1-PR	AT5G62340	-3.13439	1.12e-32
LR1-PR	AT2G38530	9.24373	1.68e-31
LR1-PR	AT1G17840	9.31668	9.69e-30
LR1-PR	AT2G05380	8.5955	1.07e-29
LR1-PR	AT1G62660	-2.88211	2.08e-29
LR1-PR	AT1G55260	9.29044	2.1e-29
LR1-PR	AT5G14920	3.36955	3.15e-29
LR1-PR	AT1G29670	9.20746	4.5e-29
LR1-PR	AT4G39330	8.64864	4.62e-29
LR1-PR	AT4G08780	9.18418	9.85e-29
LR1-PR	AT3G22200	-3.22029	5.61e-28
LR1-PR	AT5G13870	-2.61821	6.9e-28
LR1-PR	AT1G06350	8.70519	7.36e-28
LR1-PR	AT3G16450	5.31031	1.79e-27
LR1-PR	AT5G45670	8.64183	1.9e-27
LR1-PR	AT2G15090	9.16064	3.6e-27
LR1-PR	AT2G16630	8.90916	3.95e-27
LR1-PR	AT1G01600	6.4027	6.83e-27
LR1-PR	AT1G30210	8.54646	8.46e-27
LR1-PR	AT2G29330	4.08221	1.84e-26
LR1-PR	AT4G14440	8.4662	2.9e-26
LR1-PR	AT3G16430	2.74017	5.9e-26
LR1-PR	AT5G12330	4.74579	7.47e-26
LR1-PR	AT5G48480	2.40681	3.25e-25
LR1-PR	AT3G43720	2.66578	4.23e-25
LR1-PR	AT1G75900	7.81627	4.8e-25
LR1-PR	AT4G16220	8.57575	5.45e-25
LR1-PR	AT5G51750	3.6296	6.74e-25
LR1-PR	AT4G04890	8.54814	8.09e-25
LR1-PR	AT1G68530	8.53867	9.02e-25
LR1-PR	AT5G25610	8.50226	1.55e-24
LR1-PR	AT4G15630	5.60423	1.75e-24
LR1-PR	AT3G57010	-2.34968	4.9e-24
LR1-PR	AT5G20830	5.36542	7.91e-24
LR1-PR	AT4G16230	8.3851	8.46e-24
LR1-PR	AT2G29490	-2.82209	8.77e-24
LR1-PR	AT1G51500	8.0715	9.54e-24
LR1-PR	AT5G62210	-4.46124	1.89e-23
LR1-PR	AT1G01610	8.31029	2.41e-23
LR1-PR	AT1G20620	3.29472	4.77e-23
LR1-PR	AT2G39350	3.3866	5.93e-23
LR1-PR	AT3G44300	-2.2511	6.07e-23
LR1-PR	AT1G43800	7.27594	8.9e-23
LR1-PR	AT2G02850	8.13312	3.05e-22
LR1-PR	AT4G18390	7.40174	3.05e-22
LR1-PR	AT1G64950	-2.82324	4.4e-22
LR1-PR	AT5G65020	-2.14413	5.15e-22
LR1-PR	AT1G19850	2.95256	6.49e-22
LR1-PR	AT1G52070	-9.65592	6.96e-22
LR1-PR	AT4G24510	8.04277	1.06e-21
LR1-PR	AT5G14410	8.03738	1.13e-21
LR1-PR	AT3G23730	-2.61519	2.79e-21
LR1-PR	AT5G38030	7.20543	5.83e-21
LR1-PR	AT2G18360	7.61603	7.03e-21
LR1-PR	AT4G25850	7.86733	1.28e-20
LR1-PR	AT2G02130	-2.96463	1.28e-20
LR1-PR	AT1G28330	2.26555	1.99e-20
LR1-PR	AT5G38020	7.54144	1.99e-20
LR1-PR	AT1G28010	7.82264	2.32e-20
LR1-PR	AT3G10020	2.54013	2.51e-20
LR1-PR	AT4G26320	-7.91855	3.05e-20
LR1-PR	AT1G49430	7.51008	3.17e-20
LR1-PR	AT1G17200	6.75622	3.59e-20
LR1-PR	AT5G50300	2.70887	4.7e-20
LR1-PR	AT5G11160	3.89111	6.32e-20
LR1-PR	AT3G11600	4.4899	8.98e-20
LR1-PR	AT5G05270	-2.31701	1.26e-19
LR1-PR	AT5G22500	7.67896	1.65e-19
LR1-PR	AT3G20100	-3.40092	1.77e-19
LR1-PR	AT5G01370	3.51983	2.68e-19
LR1-PR	AT2G33830	7.43121	2.7e-19
LR1-PR	AT1G33790	6.14515	4.63e-19
LR1-PR	AT1G05135	7.58755	5.4e-19
LR1-PR	AT3G06035	-2.28346	5.79e-19
LR1-PR	AT3G47600	7.55488	8.72e-19
LR1-PR	AT4G16233	7.54878	9.21e-19
LR1-PR	AT3G16420	1.87589	1.85e-18
LR1-PR	AT1G64670	5.40564	1.86e-18
LR1-PR	AT3G51060	7.18466	2.71e-18
LR1-PR	AT1G66950	7.4648	2.86e-18
LR1-PR	AT2G26910	4.75456	3.65e-18
LR1-PR	AT3G02110	5.06807	6.29e-18
LR1-PR	AT4G18910	7.08251	1.09e-17
LR1-PR	AT2G28630	7.34101	1.51e-17
LR1-PR	AT2G18120	7.32508	1.84e-17
LR1-PR	AT4G25860	7.00741	3.22e-17
LR1-PR	AT3G15680	2.52657	4.05e-17
LR1-PR	AT1G77330	-1.98181	4.52e-17
LR1-PR	AT5G15120	5.56846	5.02e-17
LR1-PR	AT4G21830	-2.17891	8.81e-17
LR1-PR	AT4G00400	5.07287	9.14e-17
LR1-PR	AT3G11340	-2.45221	1.13e-16
LR1-PR	AT5G13400	6.90273	1.17e-16
LR1-PR	AT3G16470	5.67069	1.17e-16
LR1-PR	AT1G80240	-4.64484	1.76e-16
LR1-PR	AT2G37760	-4.26293	1.84e-16
LR1-PR	AT1G52060	-8.40819	1.91e-16
LR1-PR	AT2G45180	1.87049	2.22e-16
LR1-PR	AT1G01120	7.13191	2.28e-16
LR1-PR	AT3G51600	3.1761	2.57e-16
LR1-PR	AT5G07030	-2.05996	4.28e-16
LR1-PR	AT4G19980	4.48962	5.09e-16
LR1-PR	AT2G05520	7.0675	5.15e-16
LR1-PR	AT1G76930	7.05756	6.18e-16
LR1-PR	AT1G47600	-8.2677	7.05e-16
LR1-PR	AT3G59370	-2.65983	7.7e-16
LR1-PR	AT5G13750	-2.04329	9.56e-16
LR1-PR	AT5G54370	-8.22335	1.06e-15
LR1-PR	AT4G39660	-1.87152	1.47e-15
LR1-PR	AT4G36430	6.996	1.52e-15
LR1-PR	AT4G11210	-6.45273	1.71e-15
LR1-PR	AT5G57130	3.42695	1.86e-15
LR1-PR	AT5G43760	2.11302	1.87e-15
LR1-PR	AT4G36260	7.00396	3.1e-15
LR1-PR	AT1G11545	-1.89866	4e-15
LR1-PR	AT1G66280	1.73818	4.11e-15
LR1-PR	AT1G78380	-1.70875	5.24e-15
LR1-PR	AT1G13590	-3.97681	6.05e-15
LR1-PR	AT4G21750	5.8536	6.5e-15
LR1-PR	AT2G39310	6.31351	6.91e-15
LR1-PR	AT1G72140	4.15403	6.95e-15
LR1-PR	AT4G11880	4.68696	6.96e-15
LR1-PR	AT4G37160	-6.1871	7.18e-15
LR1-PR	AT2G38540	6.84283	8.5e-15
LR1-PR	AT3G44190	-2.04499	8.96e-15
LR1-PR	AT1G07720	6.83993	8.99e-15
LR1-PR	AT2G02100	6.29066	9.1e-15
LR1-PR	AT3G59480	4.60009	9.4e-15
LR1-PR	AT2G45050	-1.78524	1.1e-14
LR1-PR	AT3G21090	6.82093	1.1e-14
LR1-PR	AT5G35630	-2.1474	1.71e-14
LR1-PR	AT1G75520	6.77672	1.88e-14
LR1-PR	AT2G19590	2.4188	2.44e-14
LR1-PR	AT5G60200	2.50643	3.3e-14
LR1-PR	AT2G18980	-4.09279	3.57e-14
LR1-PR	AT1G26450	-7.82416	3.74e-14
LR1-PR	AT2G21045	-5.04778	3.78e-14
LR1-PR	AT3G16440	-7.81866	3.89e-14
LR1-PR	AT5G57800	3.18027	4.77e-14
LR1-PR	AT1G29270	2.82199	5.27e-14
LR1-PR	AT1G14350	2.41548	5.62e-14
LR1-PR	AT1G29660	6.41921	5.63e-14
LR1-PR	AT3G30775	-1.73221	6.48e-14
LR1-PR	AT1G07260	2.57701	6.48e-14
LR1-PR	AT1G29930	-3.09927	6.68e-14
LR1-PR	AT2G45970	4.60164	6.95e-14
LR1-PR	AT3G25710	2.30323	8.12e-14
LR1-PR	AT1G01470	-6.11405	8.12e-14
LR1-PR	AT5G16250	1.85932	8.68e-14
LR1-PR	AT5G10510	2.27698	1.08e-13
LR1-PR	AT5G59090	-1.75537	1.11e-13
LR1-PR	AT1G65150	5.55872	1.12e-13
LR1-PR	AT1G54890	-5.61062	1.18e-13
LR1-PR	AT2G47240	3.08373	1.27e-13
LR1-PR	AT5G60530	-4.2182	1.32e-13
LR1-PR	AT5G62470	6.61267	1.37e-13
LR1-PR	AT5G36160	-2.21106	1.37e-13
LR1-PR	AT4G27730	5.97823	1.59e-13
LR1-PR	AT2G23610	3.20661	1.91e-13
LR1-PR	AT1G06090	-7.61349	2.22e-13
LR1-PR	AT1G74470	-4.01022	2.22e-13
LR1-PR	AT3G47710	-2.20367	2.3e-13
LR1-PR	AT1G52050	-7.6002	2.47e-13
LR1-PR	AT4G03210	1.8349	2.98e-13
LR1-PR	AT3G59140	-2.48201	4.45e-13
LR1-PR	AT3G43190	6.24244	4.53e-13
LR1-PR	AT3G19930	2.67791	4.95e-13
LR1-PR	AT5G02550	1.97146	5.03e-13
LR1-PR	AT3G56370	1.72072	5.27e-13
LR1-PR	AT1G57590	-2.74176	5.29e-13
LR1-PR	AT1G78340	-2.95454	5.29e-13
LR1-PR	AT5G47920	-3.55588	7.38e-13
LR1-PR	AT4G00200	3.27004	7.47e-13
LR1-PR	AT5G22140	-1.79848	1.01e-12
LR1-PR	AT4G25960	6.17053	1.07e-12
LR1-PR	AT3G50070	2.20472	1.29e-12
LR1-PR	AT4G38620	6.41942	1.32e-12
LR1-PR	AT5G54510	2.45618	1.39e-12
LR1-PR	AT5G43810	1.85325	1.44e-12
LR1-PR	AT1G04040	-1.74396	1.5e-12
LR1-PR	AT1G76470	-5.08905	1.59e-12
LR1-PR	AT5G64120	6.38046	2.1e-12
LR1-PR	AT5G15265	-4.07497	2.62e-12
LR1-PR	AT1G70410	-3.46157	2.76e-12
LR1-PR	AT5G13330	-6.22425	2.91e-12
LR1-PR	AT1G08430	2.49234	3.03e-12
LR1-PR	AT5G43580	-4.37902	3.34e-12
LR1-PR	AT1G52827	6.33428	3.54e-12
LR1-PR	AT2G15490	-1.9212	3.87e-12
LR1-PR	AT2G18800	-6.18624	4.01e-12
LR1-PR	AT5G20270	5.36819	4.18e-12
LR1-PR	AT4G14690	-6.80879	4.4e-12
LR1-PR	AT1G63220	-1.68885	4.64e-12
LR1-PR	AT1G51470	-7.24322	4.97e-12
LR1-PR	AT1G20340	-4.31341	4.97e-12
LR1-PR	AT3G49120	6.29255	5.72e-12
LR1-PR	AT2G03980	4.58497	5.8e-12
LR1-PR	AT1G78170	6.2793	6.51e-12
LR1-PR	AT3G23450	6.27879	6.51e-12
LR1-PR	AT3G04320	-6.23851	8.75e-12
LR1-PR	AT5G46230	-2.16394	9.15e-12
LR1-PR	AT5G24930	-2.35052	9.56e-12
LR1-PR	AT2G22630	-6.673	1.04e-11
LR1-PR	AT4G30170	-1.53694	1.06e-11
LR1-PR	AT1G21090	1.7289	1.06e-11
LR1-PR	AT1G25450	2.40353	1.08e-11
LR1-PR	AT3G09940	-1.6952	1.21e-11
LR1-PR	AT2G04040	-6.65498	1.29e-11
LR1-PR	AT1G69760	-1.69729	1.37e-11
LR1-PR	AT1G78210	2.31111	1.47e-11
LR1-PR	AT1G17180	-2.0437	1.59e-11
LR1-PR	AT4G31840	1.52564	1.63e-11
LR1-PR	AT2G21050	1.62649	1.71e-11
LR1-PR	AT1G60950	-2.99139	1.71e-11
LR1-PR	AT3G48340	-2.46217	1.8e-11
LR1-PR	AT5G22300	-7.07864	1.86e-11
LR1-PR	AT2G01530	5.92542	1.87e-11
LR1-PR	AT5G23820	1.58459	2.04e-11
LR1-PR	AT2G17280	-3.52771	2.18e-11
LR1-PR	AT5G24580	-2.18402	2.24e-11
LR1-PR	AT4G38770	6.16529	2.26e-11
LR1-PR	AT2G22420	3.38336	2.31e-11
LR1-PR	AT4G05020	-1.80373	3.18e-11
LR1-PR	AT3G50170	6.12254	3.68e-11
LR1-PR	AT3G28910	2.01511	4.1e-11
LR1-PR	AT4G20320	1.76122	4.19e-11
LR1-PR	AT5G66350	6.09832	4.79e-11
LR1-PR	AT1G77690	-1.61684	5.05e-11
LR1-PR	AT2G47140	-2.5138	5.71e-11
LR1-PR	AT2G43535	1.93764	5.74e-11
LR1-PR	AT5G18670	-1.94456	5.74e-11
LR1-PR	AT1G70290	2.93349	6.25e-11
LR1-PR	AT5G16450	-2.10474	6.86e-11
LR1-PR	AT1G78520	-3.57141	7e-11
LR1-PR	AT2G27402	5.65373	7.42e-11
LR1-PR	AT2G33620	2.41718	7.81e-11
LR1-PR	AT5G62330	-4.03723	7.97e-11
LR1-PR	AT1G69600	-2.26487	8.01e-11
LR1-PR	AT4G36880	-6.88589	8.5e-11
LR1-PR	AT4G30960	-1.57006	8.54e-11
LR1-PR	AT2G26700	2.00967	9.37e-11
LR1-PR	AT3G32980	1.74255	9.92e-11
LR1-PR	AT1G51460	5.76436	1.05e-10
LR1-PR	AT5G19110	-2.21013	1.17e-10
LR1-PR	AT2G17500	-2.74702	1.19e-10
LR1-PR	AT1G10990	2.52734	1.26e-10
LR1-PR	AT1G07750	-1.72021	1.3e-10
LR1-PR	AT4G03420	4.08577	1.35e-10
LR1-PR	AT1G59750	2.16487	1.35e-10
LR1-PR	AT4G39800	-1.66853	1.35e-10
LR1-PR	AT1G27140	-2.12816	1.58e-10
LR1-PR	AT1G07175	-6.80364	1.6e-10
LR1-PR	AT4G04610	1.79114	1.64e-10
LR1-PR	AT4G16500	-1.77722	1.72e-10
LR1-PR	AT1G79040	-3.2721	1.72e-10
LR1-PR	AT5G64310	1.52533	1.76e-10
LR1-PR	AT1G44575	-5.50187	2.03e-10
LR1-PR	AT4G29140	-3.23344	2.44e-10
LR1-PR	AT3G47980	-2.96348	2.55e-10
LR1-PR	AT4G16770	-4.22391	2.55e-10
LR1-PR	AT5G06730	3.32736	2.64e-10
LR1-PR	AT2G26040	2.90318	2.74e-10
LR1-PR	AT1G73010	-4.04416	2.95e-10
LR1-PR	AT1G65730	-6.26746	2.95e-10
LR1-PR	AT1G76790	1.58218	3.18e-10
LR1-PR	AT5G02260	-1.85425	3.38e-10
LR1-PR	AT4G23670	3.28843	4.31e-10
LR1-PR	AT5G48000	2.47941	5.01e-10
LR1-PR	AT1G41830	-1.53713	5.44e-10
LR1-PR	AT1G68150	-4.47152	6.01e-10
LR1-PR	AT4G15160	-1.4844	6.31e-10
LR1-PR	AT5G07010	1.70674	7.07e-10
LR1-PR	AT1G64900	-4.53635	7.07e-10
LR1-PR	AT3G60470	5.84549	7.1e-10
LR1-PR	AT5G55340	5.84549	7.1e-10
LR1-PR	AT1G69780	-2.86567	7.79e-10
LR1-PR	AT1G23750	-1.73546	8.28e-10
LR1-PR	AT3G54450	5.82161	8.59e-10
LR1-PR	AT5G25220	4.30861	8.6e-10
LR1-PR	AT3G03250	-1.41454	9.07e-10
LR1-PR	AT2G02950	-2.07136	1.06e-09
LR1-PR	AT1G69526	1.78216	1.06e-09
LR1-PR	AT3G53190	1.46319	1.07e-09
LR1-PR	AT3G20110	-3.29242	1.07e-09
LR1-PR	AT5G07860	-1.74487	1.14e-09
LR1-PR	AT1G77450	-2.03024	1.14e-09
LR1-PR	AT4G25830	4.0497	1.16e-09
LR1-PR	AT1G73590	1.62845	1.22e-09
LR1-PR	AT1G15085	4.52812	1.24e-09
LR1-PR	AT4G20362	1.62989	1.24e-09
LR1-PR	AT4G31500	1.59192	1.39e-09
LR1-PR	AT1G30750	5.76192	1.56e-09
LR1-PR	AT3G02550	3.32775	1.56e-09
LR1-PR	AT1G06680	-4.29683	1.63e-09
LR1-PR	AT5G40450	-2.90203	1.84e-09
LR1-PR	AT5G56540	-2.91979	2.08e-09
LR1-PR	AT2G46780	1.66775	2.25e-09
LR1-PR	AT1G43910	-6.31598	2.26e-09
LR1-PR	AT1G23190	-1.41804	2.41e-09
LR1-PR	AT2G22330	2.63089	2.44e-09
LR1-PR	AT3G21690	-4.35063	2.55e-09
LR1-PR	AT3G09260	1.33796	2.55e-09
LR1-PR	AT1G65060	-6.01599	2.59e-09
LR1-PR	AT1G28130	2.16308	2.67e-09
LR1-PR	AT1G62810	-2.28301	2.75e-09
LR1-PR	AT5G41040	5.70504	2.89e-09
LR1-PR	AT5G14020	-2.03718	3.41e-09
LR1-PR	AT3G61310	5.68371	3.46e-09
LR1-PR	AT5G48010	2.76248	3.58e-09
LR1-PR	AT3G21750	-4.40799	3.66e-09
LR1-PR	AT4G11190	-2.67987	3.67e-09
LR1-PR	AT2G46650	3.01632	3.75e-09
LR1-PR	AT3G16180	-1.81616	3.77e-09
LR1-PR	AT5G07440	-1.54669	3.84e-09
LR1-PR	AT1G59700	-6.37787	3.92e-09
LR1-PR	AT5G62260	1.83513	4.3e-09
LR1-PR	AT3G26290	-4.65803	4.48e-09
LR1-PR	AT3G52470	-1.91777	4.65e-09
LR1-PR	AT4G26380	5.65114	4.68e-09
LR1-PR	AT5G66780	-6.35363	4.78e-09
LR1-PR	AT1G20190	-1.71301	4.9e-09
LR1-PR	AT4G29270	1.52261	5.05e-09
LR1-PR	AT2G32690	5.63451	5.39e-09
LR1-PR	AT3G48510	5.63451	5.41e-09
LR1-PR	AT1G52190	-5.65701	5.46e-09
LR1-PR	AT2G25810	-2.23356	5.53e-09
LR1-PR	AT4G04640	-6.3258	5.81e-09
LR1-PR	AT4G10340	-3.35028	5.83e-09
LR1-PR	AT2G34070	-1.838	5.9e-09
LR1-PR	AT2G47260	3.65104	5.98e-09
LR1-PR	AT1G33055	5.61709	6.41e-09
LR1-PR	AT5G02890	4.46522	6.57e-09
LR1-PR	AT4G31470	-4.31197	6.9e-09
LR1-PR	AT5G57685	-2.34058	7.47e-09
LR1-PR	AT1G09750	-3.37308	7.48e-09
LR1-PR	AT4G14746	3.16302	8.96e-09
LR1-PR	AT5G43690	5.58342	8.98e-09
LR1-PR	AT1G69850	3.94081	9.4e-09
LR1-PR	AT2G39220	3.13966	9.55e-09
LR1-PR	AT5G21105	2.26957	9.76e-09
LR1-PR	AT3G23570	2.06274	9.76e-09
LR1-PR	AT1G69040	-1.42231	1.17e-08
LR1-PR	AT4G00360	4.39164	1.19e-08
LR1-PR	AT5G02540	5.17667	1.2e-08
LR1-PR	AT1G79410	-2.57264	1.2e-08
LR1-PR	AT4G03070	5.54937	1.23e-08
LR1-PR	AT1G31770	-1.71966	1.23e-08
LR1-PR	AT1G75580	3.27225	1.3e-08
LR1-PR	AT4G01480	-2.48399	1.32e-08
LR1-PR	AT4G01700	-2.59579	1.44e-08
LR1-PR	AT3G56020	1.30484	1.5e-08
LR1-PR	AT2G06520	-1.73495	1.52e-08
LR1-PR	AT3G55230	5.2898	1.57e-08
LR1-PR	AT2G01880	2.52642	1.61e-08
LR1-PR	AT2G33790	-8.30541	1.68e-08
LR1-PR	AT3G48350	5.51098	1.75e-08
LR1-PR	AT5G44530	-4.50814	1.82e-08
LR1-PR	AT5G07200	-2.97705	1.94e-08
LR1-PR	AT3G44990	4.65192	2.05e-08
LR1-PR	AT3G14780	-5.32507	2.11e-08
LR1-PR	AT2G39010	-5.85339	2.11e-08
LR1-PR	AT3G11210	1.93497	2.11e-08
LR1-PR	AT3G06460	-6.13696	2.18e-08
LR1-PR	AT5G47110	-1.81373	2.21e-08
LR1-PR	AT1G05660	-5.70837	2.22e-08
LR1-PR	AT2G04480	2.52795	2.23e-08
LR1-PR	AT1G12880	3.48898	2.58e-08
LR1-PR	AT3G43110	-5.18001	2.59e-08
LR1-PR	AT3G11260	4.00114	2.59e-08
LR1-PR	AT5G51590	1.72028	2.6e-08
LR1-PR	AT2G41780	-1.88019	2.66e-08
LR1-PR	AT3G02120	1.48491	2.67e-08
LR1-PR	AT4G30610	1.73433	2.75e-08
LR1-PR	AT3G01190	-3.38206	2.77e-08
LR1-PR	AT5G24850	-2.41258	2.82e-08
LR1-PR	AT4G29030	5.45063	2.97e-08
LR1-PR	AT5G14730	-3.69801	3.45e-08
LR1-PR	AT2G21650	5.04129	3.56e-08
LR1-PR	AT2G39040	-6.08199	3.69e-08
LR1-PR	AT2G31310	-6.05643	3.7e-08
LR1-PR	AT5G19250	-1.47527	4.14e-08
LR1-PR	AT5G49520	4.62855	4.18e-08
LR1-PR	AT4G28040	-4.23861	4.48e-08
LR1-PR	AT3G49845	-2.97319	4.52e-08
LR1-PR	AT3G23560	-1.91684	4.52e-08
LR1-PR	AT1G19790	5.41013	4.52e-08
LR1-PR	AT3G15534	5.3977	5e-08
LR1-PR	AT3G12965	1.25624	5.01e-08
LR1-PR	AT1G52100	5.39537	5.02e-08
LR1-PR	AT5G19260	-5.09813	5.09e-08
LR1-PR	AT4G16240	5.3899	5.37e-08
LR1-PR	AT2G41310	-1.54615	5.37e-08
LR1-PR	AT4G22230	1.3786	5.38e-08
LR1-PR	AT3G19430	-6.00429	5.45e-08
LR1-PR	AT4G16370	3.04087	5.94e-08
LR1-PR	AT2G04160	-2.53412	5.97e-08
LR1-PR	AT1G14240	2.08012	6.08e-08
LR1-PR	AT3G51670	1.50335	6.08e-08
LR1-PR	AT4G14770	2.22152	6.08e-08
LR1-PR	AT5G56320	-1.43291	6.33e-08
LR1-PR	AT5G22880	1.30093	6.71e-08
LR1-PR	AT4G22214	-2.37832	6.9e-08
LR1-PR	AT5G66570	-3.41277	6.9e-08
LR1-PR	AT4G15550	-2.20333	7.05e-08
LR1-PR	AT2G04170	-1.67804	7.3e-08
LR1-PR	AT3G51860	4.38467	7.36e-08
LR1-PR	AT1G67740	-5.95334	7.6e-08
LR1-PR	AT1G67340	2.30115	7.9e-08
LR1-PR	AT5G08640	-2.4103	7.96e-08
LR1-PR	AT2G16850	3.69666	7.96e-08
LR1-PR	AT3G17050	5.34349	8.03e-08
LR1-PR	AT3G50200	4.09435	8.06e-08
LR1-PR	AT5G20045	-4.55785	8.06e-08
LR1-PR	AT1G17140	2.23709	8.33e-08
LR1-PR	AT4G22810	1.70967	8.48e-08
LR1-PR	AT2G39700	1.74569	8.55e-08
LR1-PR	AT2G44830	1.86932	8.58e-08
LR1-PR	AT5G23830	-1.37006	8.9e-08
LR1-PR	AT1G31710	5.32779	9.21e-08
LR1-PR	AT4G27435	-5.27828	9.22e-08
LR1-PR	AT5G60490	-5.51002	9.23e-08
LR1-PR	AT1G04990	-1.91168	9.28e-08
LR1-PR	AT3G08375	4.35007	9.44e-08
LR1-PR	AT3G09270	-1.53724	9.45e-08
LR1-PR	AT1G68825	1.64694	9.78e-08
LR1-PR	AT1G12740	-2.7431	9.82e-08
LR1-PR	AT3G11550	5.31488	9.84e-08
LR1-PR	AT3G61560	-1.89218	9.85e-08
LR1-PR	AT5G44110	-1.62257	1.02e-07
LR1-PR	AT1G02850	-1.62283	1.02e-07
LR1-PR	AT2G30210	5.32091	1.02e-07
LR1-PR	AT1G02730	1.51226	1.02e-07
LR1-PR	AT1G26700	-5.49566	1.02e-07
LR1-PR	AT5G24800	-4.27455	1.05e-07
LR1-PR	AT3G25730	-3.12973	1.08e-07
LR1-PR	AT3G06435	2.63844	1.13e-07
LR1-PR	AT5G66590	-1.37805	1.13e-07
LR1-PR	AT3G44310	-1.24992	1.17e-07
LR1-PR	AT2G24700	3.82607	1.2e-07
LR1-PR	AT3G16460	1.23189	1.21e-07
LR1-PR	AT4G29930	5.0704	1.21e-07
LR1-PR	AT5G50090	2.78129	1.29e-07
LR1-PR	AT1G03780	1.5103	1.29e-07
LR1-PR	AT2G29440	-1.78314	1.31e-07
LR1-PR	AT5G48880	-3.02934	1.33e-07
LR1-PR	AT2G27500	-5.86203	1.36e-07
LR1-PR	AT5G50820	-5.85087	1.44e-07
LR1-PR	AT1G14220	-3.92203	1.45e-07
LR1-PR	AT1G76180	-2.10024	1.6e-07
LR1-PR	AT1G54000	1.22018	1.6e-07
LR1-PR	AT4G36520	1.68676	1.66e-07
LR1-PR	AT4G20230	2.70886	1.68e-07
LR1-PR	AT1G17190	-1.29936	1.7e-07
LR1-PR	AT1G59940	-3.01446	1.72e-07
LR1-PR	AT3G10040	3.60628	1.73e-07
LR1-PR	AT4G00950	3.38196	1.76e-07
LR1-PR	AT1G10960	-2.4759	1.77e-07
LR1-PR	AT4G39070	-2.37479	1.82e-07
LR1-PR	AT1G15100	-1.29122	1.9e-07
LR1-PR	AT2G29630	-4.03219	1.93e-07
LR1-PR	AT1G51420	-2.04835	2.01e-07
LR1-PR	AT1G30690	1.31037	2.01e-07
LR1-PR	AT2G48020	-1.54085	2.01e-07
LR1-PR	AT1G26820	-5.80021	2.01e-07
LR1-PR	AT1G04107	2.69151	2.04e-07
LR1-PR	AT2G45660	-2.84026	2.05e-07
LR1-PR	AT3G23890	1.36086	2.08e-07
LR1-PR	AT1G77120	3.18234	2.09e-07
LR1-PR	AT2G38380	5.21844	2.19e-07
LR1-PR	AT3G61970	5.21844	2.19e-07
LR1-PR	AT3G20150	1.56949	2.31e-07
LR1-PR	AT2G41290	-4.08337	2.37e-07
LR1-PR	AT1G75430	5.20445	2.58e-07
LR1-PR	AT1G05530	-3.86121	2.59e-07
LR1-PR	AT3G20940	-1.73213	2.71e-07
LR1-PR	AT1G44110	1.74209	2.72e-07
LR1-PR	AT3G23470	-1.32604	2.94e-07
LR1-PR	AT1G13670	-3.02478	3e-07
LR1-PR	AT1G70520	4.07894	3.14e-07
LR1-PR	AT5G65207	1.56001	3.25e-07
LR1-PR	AT3G54960	-1.20268	3.25e-07
LR1-PR	AT4G13180	-1.31624	3.25e-07
LR1-PR	AT5G37600	-1.24326	3.37e-07
LR1-PR	AT4G01410	-2.37908	3.5e-07
LR1-PR	AT1G04280	2.07366	3.6e-07
LR1-PR	AT1G78570	-1.21638	3.6e-07
LR1-PR	AT1G77525	4.63684	3.8e-07
LR1-PR	AT4G22666	-3.70715	3.83e-07
LR1-PR	AT1G65310	-5.78098	3.89e-07
LR1-PR	AT3G29250	1.74119	3.96e-07
LR1-PR	AT3G62600	-1.19785	4e-07
LR1-PR	AT2G41660	-1.36849	4.01e-07
LR1-PR	AT4G01630	-5.69554	4.01e-07
LR1-PR	AT1G31330	-4.07334	4.05e-07
LR1-PR	AT3G51280	1.31589	4.11e-07
LR1-PR	AT2G18380	2.06238	4.13e-07
LR1-PR	AT1G05577	3.98828	4.13e-07
LR1-PR	AT5G28490	5.14628	4.18e-07
LR1-PR	AT4G00080	-2.61598	4.42e-07
LR1-PR	AT4G24160	-1.59246	4.49e-07
LR1-PR	AT5G24290	3.09569	4.77e-07
LR1-PR	AT3G52500	-1.50799	4.8e-07
LR1-PR	AT5G10990	-2.49368	4.84e-07
LR1-PR	AT1G63100	1.38746	4.84e-07
LR1-PR	AT4G01070	-2.57517	4.84e-07
LR1-PR	AT4G02770	-3.63947	4.9e-07
LR1-PR	AT5G06300	-2.57372	4.97e-07
LR1-PR	AT3G15550	1.70643	5.05e-07
LR1-PR	AT4G15830	1.46552	5.14e-07
LR1-PR	AT4G18020	-2.28024	5.15e-07
LR1-PR	AT1G73330	5.10783	5.43e-07
LR1-PR	AT2G23630	-3.96948	5.67e-07
LR1-PR	AT1G45010	4.45384	5.77e-07
LR1-PR	AT2G18550	5.09886	5.99e-07
LR1-PR	AT5G26220	4.46004	6.06e-07
LR1-PR	AT3G47780	-2.57127	6.18e-07
LR1-PR	AT3G09220	4.87586	6.25e-07
LR1-PR	AT1G23060	-5.00993	6.37e-07
LR1-PR	AT3G15650	-4.99955	6.85e-07
LR1-PR	AT1G75190	3.40452	7.01e-07
LR1-PR	AT3G26830	-5.59543	7.49e-07
LR1-PR	AT1G75880	5.06926	7.49e-07
LR1-PR	AT5G08050	-4.07289	7.71e-07
LR1-PR	AT1G58360	1.80438	7.98e-07
LR1-PR	AT2G46150	1.79575	8.15e-07
LR1-PR	AT4G34131	-1.92199	8.47e-07
LR1-PR	AT5G15150	-1.52498	8.66e-07
LR1-PR	AT4G33780	-1.24446	8.69e-07
LR1-PR	AT1G75780	-1.26124	8.75e-07
LR1-PR	AT1G50490	1.18974	8.75e-07
LR1-PR	AT5G01750	2.70416	8.75e-07
LR1-PR	AT3G57520	-1.26591	8.94e-07
LR1-PR	AT5G48940	1.23388	9.08e-07
LR1-PR	AT1G15820	-2.57507	9.13e-07
LR1-PR	AT5G57770	-4.17105	9.29e-07
LR1-PR	AT5G63450	3.17794	9.32e-07
LR1-PR	AT5G02460	3.20164	9.67e-07
LR1-PR	AT5G50720	-2.9206	9.75e-07
LR1-PR	AT1G20840	-1.25542	9.84e-07
LR1-PR	AT2G26980	-1.63182	9.84e-07
LR1-PR	AT3G45610	3.37411	9.84e-07
LR1-PR	AT2G33710	-4.34276	9.99e-07
LR1-PR	AT3G54740	2.35469	9.99e-07
LR1-PR	AT5G62940	3.78365	1.01e-06
LR1-PR	AT4G20270	1.97906	1.03e-06
LR1-PR	AT4G18510	3.39776	1.03e-06
LR1-PR	AT2G21620	-1.21947	1.05e-06
LR1-PR	AT4G23800	1.23281	1.06e-06
LR1-PR	AT5G10830	-1.29779	1.08e-06
LR1-PR	AT1G02460	-5.53605	1.11e-06
LR1-PR	AT2G23410	-5.52732	1.13e-06
LR1-PR	AT5G25460	-1.46222	1.18e-06
LR1-PR	AT5G51520	-5.12873	1.21e-06
LR1-PR	AT2G22470	-1.90294	1.23e-06
LR1-PR	AT3G04330	-5.12353	1.24e-06
LR1-PR	AT1G50570	1.65933	1.26e-06
LR1-PR	AT1G72680	-1.20846	1.35e-06
LR1-PR	AT1G66960	4.99546	1.36e-06
LR1-PR	AT4G33270	1.24555	1.36e-06
LR1-PR	AT3G43890	4.2141	1.41e-06
LR1-PR	AT5G63530	-1.45019	1.47e-06
LR1-PR	AT4G02180	4.5272	1.53e-06
LR1-PR	AT1G37130	-1.2676	1.54e-06
LR1-PR	AT2G40900	-5.47825	1.57e-06
LR1-PR	AT3G26570	-2.97684	1.58e-06
LR1-PR	AT1G04980	-1.17761	1.59e-06
LR1-PR	AT5G23350	-5.08563	1.61e-06
LR1-PR	AT4G27590	-5.08154	1.63e-06
LR1-PR	AT5G05180	2.87897	1.65e-06
LR1-PR	AT3G06420	-2.54567	1.69e-06
LR1-PR	AT1G27130	-1.23298	1.7e-06
LR1-PR	AT1G54010	1.19696	1.8e-06
LR1-PR	AT1G55610	4.09949	1.81e-06
LR1-PR	AT3G56940	-5.45605	1.83e-06
LR1-PR	AT2G01670	2.7876	1.86e-06
LR1-PR	AT5G52450	-3.41583	1.86e-06
LR1-PR	AT5G45490	1.33398	1.93e-06
LR1-PR	AT1G15340	1.2141	1.97e-06
LR1-PR	AT5G28300	-2.2282	2.01e-06
LR1-PR	AT1G26770	-2.6498	2.03e-06
LR1-PR	AT1G71030	4.94946	2.03e-06
LR1-PR	AT1G54100	-1.14792	2.04e-06
LR1-PR	AT2G27430	-3.42089	2.05e-06
LR1-PR	AT4G22530	-1.37619	2.05e-06
LR1-PR	AT5G49890	-1.81679	2.12e-06
LR1-PR	AT1G80100	2.93246	2.17e-06
LR1-PR	AT1G69410	-1.2315	2.19e-06
LR1-PR	AT5G25880	3.77588	2.2e-06
LR1-PR	AT1G56210	2.1041	2.2e-06
LR1-PR	AT3G07540	3.22579	2.29e-06
LR1-PR	AT3G12240	-3.23571	2.29e-06
LR1-PR	AT2G26710	2.42374	2.37e-06
LR1-PR	AT1G53860	3.26088	2.38e-06
LR1-PR	AT1G47620	4.20412	2.39e-06
LR1-PR	AT4G03100	1.53023	2.4e-06
LR1-PR	AT4G17800	1.43468	2.54e-06
LR1-PR	AT5G07870	-1.44822	2.57e-06
LR1-PR	AT1G07985	-4.05873	2.57e-06
LR1-PR	AT1G07790	1.18783	2.68e-06
LR1-PR	AT1G31650	1.853	2.75e-06
LR1-PR	AT2G17620	1.68228	2.88e-06
LR1-PR	AT3G14940	-2.31049	3.1e-06
LR1-PR	AT4G32830	1.31073	3.22e-06
LR1-PR	AT5G51600	1.52152	3.29e-06
LR1-PR	AT3G29575	-1.65498	3.29e-06
LR1-PR	AT4G34760	1.85266	3.43e-06
LR1-PR	AT3G54260	1.45587	3.46e-06
LR1-PR	AT5G53880	3.73565	3.47e-06
LR1-PR	AT1G75890	4.87375	3.5e-06
LR1-PR	AT3G18200	-5.33957	3.54e-06
LR1-PR	AT1G53560	-4.172	3.55e-06
LR1-PR	AT5G06150	1.1557	3.57e-06
LR1-PR	AT4G35390	1.61477	3.61e-06
LR1-PR	AT3G48240	-3.49542	3.66e-06
LR1-PR	AT2G30570	-4.30103	3.79e-06
LR1-PR	AT3G49380	2.88353	3.84e-06
LR1-PR	AT1G01030	4.35529	3.9e-06
LR1-PR	AT5G61820	-3.83715	3.93e-06
LR1-PR	AT1G13260	-1.47159	3.93e-06
LR1-PR	AT4G30140	4.8581	3.97e-06
LR1-PR	AT2G24260	-1.82031	4.06e-06
LR1-PR	AT4G12550	3.62194	4.07e-06
LR1-PR	AT5G13840	1.33579	4.11e-06
LR1-PR	AT3G16330	-5.31862	4.14e-06
LR1-PR	AT1G02816	-1.19439	4.23e-06
LR1-PR	AT5G11520	-1.17392	4.24e-06
LR1-PR	AT5G53250	-2.86053	4.25e-06
LR1-PR	AT2G36100	4.62573	4.29e-06
LR1-PR	AT4G08950	1.67383	4.29e-06
LR1-PR	AT4G26940	-1.1924	4.32e-06
LR1-PR	AT2G41990	3.70588	4.38e-06
LR1-PR	AT2G19760	-1.13847	4.45e-06
LR1-PR	AT1G68400	2.06917	4.54e-06
LR1-PR	AT5G10390	1.10747	4.57e-06
LR1-PR	AT1G05153	4.83426	4.57e-06
LR1-PR	AT2G33850	4.83426	4.57e-06
LR1-PR	AT1G69690	-4.91488	4.7e-06
LR1-PR	AT5G42180	4.82435	4.78e-06
LR1-PR	AT3G24170	-1.14375	4.82e-06
LR1-PR	AT1G42970	-4.909	4.9e-06
LR1-PR	AT5G08790	-1.21753	5.06e-06
LR1-PR	AT5G18840	-2.59721	5.23e-06
LR1-PR	AT1G78865	1.95397	5.26e-06
LR1-PR	AT2G14960	3.62466	5.31e-06
LR1-PR	AT5G17810	-5.25895	5.65e-06
LR1-PR	AT1G18370	1.41744	5.77e-06
LR1-PR	AT5G45095	3.79906	5.77e-06
LR1-PR	AT3G59220	2.55389	5.82e-06
LR1-PR	AT1G55740	4.31187	5.92e-06
LR1-PR	AT1G05470	2.44634	6.17e-06
LR1-PR	AT1G21530	4.15798	6.31e-06
LR1-PR	AT4G19880	-1.15141	6.51e-06
LR1-PR	AT4G22640	-5.23459	6.62e-06
LR1-PR	AT1G44180	4.56617	6.71e-06
LR1-PR	AT1G19570	3.12069	6.77e-06
LR1-PR	AT1G63260	1.74661	6.91e-06
LR1-PR	AT4G00370	-1.62963	6.95e-06
LR1-PR	AT1G52230	-5.22397	6.99e-06
LR1-PR	AT1G64660	-3.34193	7.07e-06
LR1-PR	AT1G76240	-2.88145	7.13e-06
LR1-PR	AT3G63520	-1.34822	7.13e-06
LR1-PR	AT2G43880	-1.83759	7.13e-06
LR1-PR	AT5G23360	-4.64405	7.17e-06
LR1-PR	AT5G42590	-2.45666	7.27e-06
LR1-PR	AT4G25400	-2.09047	7.29e-06
LR1-PR	AT5G66460	-1.91867	7.31e-06
LR1-PR	AT1G64640	-1.20168	7.32e-06
LR1-PR	AT1G70210	2.52896	7.67e-06
LR1-PR	AT3G08970	-2.40684	7.72e-06
LR1-PR	AT4G03470	4.75906	7.76e-06
LR1-PR	AT5G54270	-3.09317	7.85e-06
LR1-PR	AT2G31085	-4.62309	7.98e-06
LR1-PR	AT3G56290	-2.90603	8.36e-06
LR1-PR	AT5G63790	-1.15163	9.06e-06
LR1-PR	AT4G39950	1.45316	9.17e-06
LR1-PR	AT1G64930	-4.17673	9.19e-06
LR1-PR	AT5G66390	4.73449	9.25e-06
LR1-PR	AT1G08500	-3.05384	9.26e-06
LR1-PR	AT3G11660	-2.40493	9.36e-06
LR1-PR	AT5G48175	-4.80149	9.44e-06
LR1-PR	AT1G61520	-3.15068	9.46e-06
LR1-PR	AT5G55110	-4.79544	9.52e-06
LR1-PR	AT4G22217	-5.16608	9.74e-06
LR1-PR	AT1G14860	-3.27384	9.77e-06
LR1-PR	AT3G48000	-1.07889	9.77e-06
LR1-PR	AT1G62975	2.12745	9.91e-06
LR1-PR	AT4G30420	-2.63381	9.91e-06
LR1-PR	AT1G60710	-1.28507	1e-05
LR1-PR	AT2G34500	4.72881	1e-05
LR1-PR	AT5G44820	-4.45609	1e-05
LR1-PR	AT1G26590	-5.15656	1.03e-05
LR1-PR	AT1G47530	-1.20913	1.03e-05
LR1-PR	AT5G28050	-1.11647	1.09e-05
LR1-PR	AT2G42320	-1.80738	1.13e-05
LR1-PR	AT3G12700	3.17472	1.19e-05
LR1-PR	AT1G64220	1.32767	1.19e-05
LR1-PR	AT4G39940	2.88386	1.19e-05
LR1-PR	AT3G27150	1.52913	1.2e-05
LR1-PR	AT1G10750	2.06451	1.2e-05
LR1-PR	AT1G66140	1.85016	1.22e-05
LR1-PR	AT2G36420	2.4621	1.24e-05
LR1-PR	AT5G15910	-1.38601	1.24e-05
LR1-PR	AT4G22570	-3.71677	1.24e-05
LR1-PR	AT1G15080	2.68592	1.24e-05
LR1-PR	AT3G27220	1.69127	1.24e-05
LR1-PR	AT1G77760	-2.12664	1.25e-05
LR1-PR	AT3G47800	1.24697	1.26e-05
LR1-PR	AT4G29520	-1.10236	1.28e-05
LR1-PR	AT1G44970	4.21775	1.3e-05
LR1-PR	AT2G31570	1.33202	1.34e-05
LR1-PR	AT1G78370	-4.74182	1.36e-05
LR1-PR	AT1G30320	2.02038	1.36e-05
LR1-PR	AT1G14290	-1.28189	1.36e-05
LR1-PR	AT1G65570	-5.10768	1.37e-05
LR1-PR	AT3G51720	1.20474	1.42e-05
LR1-PR	AT5G47710	1.60833	1.45e-05
LR1-PR	AT3G17580	-2.65858	1.54e-05
LR1-PR	AT5G50580	3.68034	1.54e-05
LR1-PR	AT4G02290	1.21221	1.55e-05
LR1-PR	AT2G16270	1.41032	1.58e-05
LR1-PR	AT5G05940	2.94518	1.58e-05
LR1-PR	AT1G34640	2.58015	1.6e-05
LR1-PR	AT4G37740	1.43698	1.65e-05
LR1-PR	AT5G37690	4.45286	1.66e-05
LR1-PR	AT5G60660	-3.0884	1.66e-05
LR1-PR	AT3G05330	1.51395	1.67e-05
LR1-PR	AT5G19440	-1.04449	1.67e-05
LR1-PR	AT2G39570	-1.49065	1.67e-05
LR1-PR	AT1G21050	2.21313	1.67e-05
LR1-PR	AT2G28930	2.94731	1.68e-05
LR1-PR	AT4G02800	1.42323	1.7e-05
LR1-PR	AT1G06930	-2.39063	1.7e-05
LR1-PR	AT5G56120	1.40121	1.7e-05
LR1-PR	AT5G16000	1.42221	1.7e-05
LR1-PR	AT5G44635	1.30341	1.72e-05
LR1-PR	AT1G74100	1.16434	1.73e-05
LR1-PR	AT3G50010	2.16568	1.78e-05
LR1-PR	AT2G22840	-1.27295	1.8e-05
LR1-PR	AT4G10040	-1.289	1.8e-05
LR1-PR	AT3G19450	-1.11512	1.84e-05
LR1-PR	AT1G74500	-1.06726	1.87e-05
LR1-PR	AT1G29950	1.25925	1.87e-05
LR1-PR	AT3G44703	4.63105	1.88e-05
LR1-PR	AT2G39730	-3.30853	1.89e-05
LR1-PR	AT5G38005	-5.04077	1.91e-05
LR1-PR	AT2G35060	-2.17752	1.91e-05
LR1-PR	AT3G54780	3.07336	1.91e-05
LR1-PR	AT1G30380	-3.34979	1.93e-05
LR1-PR	AT4G36640	-1.51931	1.96e-05
LR1-PR	AT3G48970	2.14285	1.98e-05
LR1-PR	AT3G15370	-5.0332	1.99e-05
LR1-PR	AT2G38390	4.62293	2.03e-05
LR1-PR	AT5G44550	4.62293	2.03e-05
LR1-PR	AT1G14900	1.1447	2.04e-05
LR1-PR	AT3G18780	-1.02	2.05e-05
LR1-PR	AT1G16630	1.22932	2.05e-05
LR1-PR	AT5G52882	-1.32529	2.06e-05
LR1-PR	AT4G38660	1.15788	2.07e-05
LR1-PR	AT2G18890	3.58705	2.08e-05
LR1-PR	AT5G51040	-1.09068	2.11e-05
LR1-PR	AT1G75390	-2.62808	2.11e-05
LR1-PR	AT4G05190	1.27704	2.12e-05
LR1-PR	AT1G69030	-1.18323	2.15e-05
LR1-PR	AT2G46950	-3.52333	2.18e-05
LR1-PR	AT2G23170	4.41302	2.19e-05
LR1-PR	AT4G39390	-1.14394	2.2e-05
LR1-PR	AT2G15970	1.20771	2.2e-05
LR1-PR	AT4G03110	1.37387	2.29e-05
LR1-PR	AT5G47240	-4.03487	2.29e-05
LR1-PR	AT3G20670	1.15642	2.31e-05
LR1-PR	AT1G76540	1.19702	2.36e-05
LR1-PR	AT2G28790	1.01587	2.37e-05
LR1-PR	AT3G21720	-3.2582	2.44e-05
LR1-PR	AT3G24210	-1.47052	2.5e-05
LR1-PR	AT1G20900	-1.31771	2.51e-05
LR1-PR	AT5G10100	1.53832	2.52e-05
LR1-PR	AT3G01420	4.5837	2.58e-05
LR1-PR	AT2G40610	3.48531	2.59e-05
LR1-PR	AT5G08020	1.16818	2.6e-05
LR1-PR	AT3G24670	-2.02665	2.62e-05
LR1-PR	AT5G45340	3.92513	2.64e-05
LR1-PR	AT3G02210	2.03022	2.64e-05
LR1-PR	AT3G07010	-1.33885	2.64e-05
LR1-PR	AT1G02900	4.36918	2.65e-05
LR1-PR	AT5G67260	1.13753	2.66e-05
LR1-PR	AT2G15480	-1.72034	2.69e-05
LR1-PR	AT4G31985	1.00289	2.69e-05
LR1-PR	AT5G38970	-3.60806	2.73e-05
LR1-PR	AT5G14640	1.1004	2.77e-05
LR1-PR	AT3G56810	2.12926	2.87e-05
LR1-PR	AT5G14880	-3.53212	2.88e-05
LR1-PR	AT1G78960	2.36018	2.91e-05
LR1-PR	AT5G03610	-1.73693	2.92e-05
LR1-PR	AT2G18490	4.10018	2.92e-05
LR1-PR	AT1G33540	-4.60101	2.98e-05
LR1-PR	AT3G11520	1.30035	2.98e-05
LR1-PR	AT4G36180	1.10842	2.99e-05
LR1-PR	AT1G19968	-4.60183	3.04e-05
LR1-PR	AT3G06590	-1.26675	3.04e-05
LR1-PR	AT2G37770	-8.98074	3.12e-05
LR1-PR	AT1G55210	-1.14522	3.17e-05
LR1-PR	AT3G11050	-1.44754	3.24e-05
LR1-PR	AT3G03680	-1.39432	3.24e-05
LR1-PR	AT2G46690	4.23259	3.32e-05
LR1-PR	AT1G04030	1.57557	3.34e-05
LR1-PR	AT3G03780	-1.04774	3.34e-05
LR1-PR	AT4G34560	-4.94063	3.35e-05
LR1-PR	AT3G12090	-1.55166	3.37e-05
LR1-PR	AT5G07190	-3.78703	3.38e-05
LR1-PR	AT2G15390	-3.67109	3.41e-05
LR1-PR	AT4G30180	-2.75285	3.41e-05
LR1-PR	AT3G08570	1.54767	3.54e-05
LR1-PR	AT4G11650	4.53788	3.57e-05
LR1-PR	AT2G25790	1.73464	3.66e-05
LR1-PR	AT4G20260	-1.14244	3.68e-05
LR1-PR	AT4G35200	-2.9641	3.76e-05
LR1-PR	AT1G49860	6.12986	3.77e-05
LR1-PR	AT2G02820	1.62274	3.8e-05
LR1-PR	AT2G42900	-4.55768	3.82e-05
LR1-PR	AT5G13290	2.21054	3.83e-05
LR1-PR	AT2G37170	-1.2253	3.87e-05
LR1-PR	AT1G18250	1.11382	3.95e-05
LR1-PR	AT1G75630	-1.01002	4.03e-05
LR1-PR	AT2G21060	1.06705	4.03e-05
LR1-PR	AT5G39340	-1.4293	4.06e-05
LR1-PR	AT1G62560	4.51374	4.07e-05
LR1-PR	AT5G24070	-4.54604	4.11e-05
LR1-PR	AT1G18550	1.50211	4.11e-05
LR1-PR	AT2G23620	4.30716	4.11e-05
LR1-PR	AT3G62070	2.88513	4.13e-05
LR1-PR	AT3G17185	1.89996	4.15e-05
LR1-PR	AT4G35620	1.59079	4.15e-05
LR1-PR	AT5G48360	1.11176	4.15e-05
LR1-PR	AT2G26180	1.56329	4.15e-05
LR1-PR	AT1G23000	1.38607	4.18e-05
LR1-PR	AT4G20940	1.23023	4.34e-05
LR1-PR	AT2G15830	-4.34014	4.52e-05
LR1-PR	AT1G02640	1.82119	4.59e-05
LR1-PR	AT1G12440	1.3506	4.59e-05
LR1-PR	AT2G46250	3.47488	4.63e-05
LR1-PR	AT3G24660	1.35155	4.67e-05
LR1-PR	AT5G49480	-1.95606	4.71e-05
LR1-PR	AT3G02770	-1.17751	4.73e-05
LR1-PR	AT4G09480	-3.61703	4.75e-05
LR1-PR	AT4G01150	-1.27316	4.77e-05
LR1-PR	AT1G01700	3.30615	4.78e-05
LR1-PR	AT1G15550	1.38752	4.79e-05
LR1-PR	AT5G44040	1.57615	4.8e-05
LR1-PR	AT1G20160	3.35627	4.89e-05
LR1-PR	AT5G52250	-1.80251	4.89e-05
LR1-PR	AT5G24910	-4.8632	4.92e-05
LR1-PR	AT5G47550	2.12911	5.07e-05
LR1-PR	AT3G06355	0.995275	5.07e-05
LR1-PR	AT3G47540	-4.31443	5.13e-05
LR1-PR	AT3G14920	-3.51252	5.33e-05
LR1-PR	AT3G24770	3.53633	5.38e-05
LR1-PR	AT4G26660	1.13142	5.48e-05
LR1-PR	AT2G28120	2.99633	5.49e-05
LR1-PR	AT5G20970	-4.48872	5.54e-05
LR1-PR	AT2G43500	-3.46408	5.61e-05
LR1-PR	AT4G39720	4.46715	5.63e-05
LR1-PR	AT5G11920	2.09632	5.68e-05
LR1-PR	AT2G47810	4.45569	5.76e-05
LR1-PR	AT3G60190	1.8447	5.77e-05
LR1-PR	AT3G51080	2.13007	5.8e-05
LR1-PR	AT1G47630	3.13815	5.8e-05
LR1-PR	AT4G22212	-1.35673	5.85e-05
LR1-PR	AT3G20840	1.86276	5.91e-05
LR1-PR	AT4G04955	-1.26022	6e-05
LR1-PR	AT1G16390	-6.7555	6.07e-05
LR1-PR	AT4G17170	-1.13219	6.18e-05
LR1-PR	AT2G42850	-3.29981	6.19e-05
LR1-PR	AT5G25620	-4.81988	6.22e-05
LR1-PR	AT1G35612	1.41402	6.22e-05
LR1-PR	AT5G10260	-1.59902	6.25e-05
LR1-PR	AT3G17160	1.09781	6.27e-05
LR1-PR	AT2G19810	1.98333	6.37e-05
LR1-PR	AT3G22840	-1.82009	6.39e-05
LR1-PR	AT5G14210	1.32862	6.39e-05
LR1-PR	AT5G60460	-1.54004	6.45e-05
LR1-PR	AT2G44740	-1.69136	6.59e-05
LR1-PR	AT1G30440	1.08227	6.79e-05
LR1-PR	AT1G67760	1.45412	7.15e-05
LR1-PR	AT3G48690	-1.26877	7.18e-05
LR1-PR	AT2G41130	2.14901	7.24e-05
LR1-PR	AT5G54165	-4.79208	7.3e-05
LR1-PR	AT1G60730	-2.08661	7.31e-05
LR1-PR	AT1G22910	1.68644	7.37e-05
LR1-PR	AT2G43820	-1.32421	7.56e-05
LR1-PR	AT2G17490	4.20742	7.68e-05
LR1-PR	AT1G68430	1.76527	7.97e-05
LR1-PR	AT1G56550	-3.54063	8.01e-05
LR1-PR	AT1G66270	0.959122	8.01e-05
LR1-PR	AT5G01240	3.94673	8.08e-05
LR1-PR	AT1G12860	2.96026	8.11e-05
LR1-PR	AT3G25790	-3.79853	8.11e-05
LR1-PR	AT2G01913	2.39718	8.14e-05
LR1-PR	AT1G54780	-3.94888	8.18e-05
LR1-PR	AT3G29035	-2.52187	8.18e-05
LR1-PR	AT5G23060	-4.41801	8.32e-05
LR1-PR	AT5G65690	-4.75824	8.48e-05
LR1-PR	AT3G51910	1.63699	8.49e-05
LR1-PR	AT4G27450	1.36486	8.6e-05
LR1-PR	AT2G04800	-2.06652	8.69e-05
LR1-PR	AT3G53990	-0.972203	8.7e-05
LR1-PR	AT1G76990	-1.17239	8.78e-05
LR1-PR	AT2G43120	3.4642	8.94e-05
LR1-PR	AT5G39320	-0.997562	8.94e-05
LR1-PR	AT5G17430	1.75119	8.99e-05
LR1-PR	AT2G22450	1.29371	9.04e-05
LR1-PR	AT1G77630	1.39721	9.28e-05
LR1-PR	AT5G64250	-1.20094	9.33e-05
LR1-PR	AT4G37940	-1.38187	9.66e-05
LR1-PR	AT2G24170	-1.26578	9.69e-05
LR1-PR	AT5G04970	-2.95924	9.76e-05
LR1-PR	AT3G02640	1.03149	9.92e-05
LR1-PR	AT4G35730	1.66248	0.000100717
LR1-PR	AT3G45930	1.0191	0.000100717
LR1-PR	AT4G24130	4.16217	0.000103003
LR1-PR	AT1G73260	2.96866	0.000103111
LR1-PR	AT3G54400	-0.97958	0.000103111
LR1-PR	AT2G20490	0.986026	0.000104328
LR1-PR	AT5G66230	1.0725	0.00010447
LR1-PR	AT1G04220	4.36155	0.000105628
LR1-PR	AT2G31560	-4.71413	0.000106264
LR1-PR	AT1G54030	0.983806	0.000106665
LR1-PR	AT1G12240	-1.10244	0.00010673
LR1-PR	AT4G23740	1.15059	0.000108932
LR1-PR	AT5G23210	-3.02216	0.000108932
LR1-PR	AT1G53140	1.422	0.000109444
LR1-PR	AT1G52910	-1.37629	0.00010975
LR1-PR	AT1G08830	-1.02935	0.000110269
LR1-PR	AT5G58000	-1.14911	0.000110354
LR1-PR	AT2G35260	-4.36608	0.000110409
LR1-PR	AT2G31940	-3.37643	0.000110432
LR1-PR	AT1G10560	-1.89318	0.000111241
LR1-PR	AT4G08150	3.60802	0.000112464
LR1-PR	AT5G02270	-0.987683	0.000115841
LR1-PR	AT4G30460	-4.68883	0.000118106
LR1-PR	ArthCp022	1.20021	0.000118509
LR1-PR	AT1G23380	-1.67909	0.00012067
LR1-PR	AT1G10400	1.46786	0.000122891
LR1-PR	AT1G79160	4.33397	0.000122891
LR1-PR	AT3G13640	-4.16316	0.000122891
LR1-PR	AT5G01330	-3.06168	0.000123557
LR1-PR	AT1G70470	3.8922	0.000125721
LR1-PR	AT3G23530	-1.4724	0.000131348
LR1-PR	AT3G26060	-1.51528	0.000131414
LR1-PR	AT4G31910	4.13851	0.00013192
LR1-PR	AT4G32480	-1.67516	0.000134046
LR1-PR	AT4G14240	-1.45969	0.000135938
LR1-PR	AT3G08760	1.45042	0.000136156
LR1-PR	AT5G66310	1.20939	0.000136177
LR1-PR	AT1G09580	-1.07579	0.000136177
LR1-PR	AT4G16270	-2.4677	0.000136803
LR1-PR	AT3G63300	2.08884	0.000137603
LR1-PR	AT2G42110	1.68086	0.000138226
LR1-PR	AT5G17760	-2.13605	0.000139387
LR1-PR	AT1G22230	-1.55361	0.000140549
LR1-PR	AT2G21300	1.04013	0.000140815
LR1-PR	AT1G78670	-1.689	0.00014091
LR1-PR	AT5G24530	1.78132	0.00014091
LR1-PR	AT2G45850	3.33246	0.000145208
LR1-PR	AT5G02000	-3.17702	0.000145371
LR1-PR	AT2G38940	-4.64793	0.000147013
LR1-PR	AT2G02230	-2.00425	0.000148352
LR1-PR	AT1G53070	1.30038	0.000151305
LR1-PR	AT2G45430	1.08224	0.00015251
LR1-PR	AT4G23710	-1.00883	0.000154151
LR1-PR	AT2G02020	-3.91232	0.000154913
LR1-PR	AT1G03457	1.99698	0.000156847
LR1-PR	AT5G15510	1.38673	0.000156855
LR1-PR	AT1G72250	1.33171	0.000157802
LR1-PR	AT1G68330	-2.89343	0.000157802
LR1-PR	AT1G71740	4.09221	0.000159084
LR1-PR	AT5G15725	-2.04122	0.000161586
LR1-PR	AT2G24800	-4.62559	0.000168059
LR1-PR	AT5G62550	1.0686	0.000169534
LR1-PR	AT2G05620	-4.61925	0.000170051
LR1-PR	AT1G22570	2.092	0.000175646
LR1-PR	AT1G75090	3.7208	0.00017574
LR1-PR	AT2G17080	-1.47258	0.000175821
LR1-PR	AT2G20080	-2.56576	0.00017651
LR1-PR	AT3G23810	-0.94906	0.000176834
LR1-PR	AT2G30370	-2.73459	0.000176925
LR1-PR	AT5G07180	4.2796	0.000177597
LR1-PR	AT3G60220	2.74097	0.000178252
LR1-PR	AT2G18150	4.2739	0.000178252
LR1-PR	AT2G22670	0.988962	0.000178252
LR1-PR	AT5G51060	-4.09543	0.000178252
LR1-PR	AT1G70580	-1.16	0.000182031
LR1-PR	AT5G13630	-1.62002	0.000182043
LR1-PR	AT4G05590	2.44985	0.000182368
LR1-PR	AT3G16150	-1.98149	0.000183174
LR1-PR	AT4G28310	1.19509	0.000183645
LR1-PR	AT5G44568	4.26394	0.000186287
LR1-PR	AT5G65340	-3.7971	0.000186885
LR1-PR	AT1G05370	3.37453	0.000188939
LR1-PR	AT3G10090	0.964964	0.000189041
LR1-PR	AT5G54230	4.08634	0.000191551
LR1-PR	AT2G20835	3.81926	0.000192866
LR1-PR	AT5G06380	3.72479	0.000195959
LR1-PR	AT3G49820	3.28462	0.000197277
LR1-PR	AT4G33960	2.82577	0.000197816
LR1-PR	AT1G76310	1.14076	0.000200451
LR1-PR	AT2G26760	1.02571	0.000201906
LR1-PR	AT5G62710	1.52204	0.000203959
LR1-PR	AT4G12290	-4.24965	0.000204411
LR1-PR	AT5G18790	1.21789	0.000204906
LR1-PR	AT1G80830	-1.02004	0.00020652
LR1-PR	AT1G15330	3.33702	0.000208756
LR1-PR	AT1G74510	-1.07996	0.000209498
LR1-PR	AT1G17745	-1.11121	0.000210672
LR1-PR	AT2G38320	-4.56849	0.000215773
LR1-PR	AT5G25090	1.11121	0.000221078
LR1-PR	AT1G47590	-4.55704	0.000221467
LR1-PR	AT2G43600	-4.56674	0.000221467
LR1-PR	AT1G80370	1.21091	0.000223044
LR1-PR	AT5G02750	-3.14144	0.000223639
LR1-PR	AT1G08560	1.07452	0.000227224
LR1-PR	AT1G77530	3.69891	0.000227224
LR1-PR	AT1G12890	4.22782	0.000227773
LR1-PR	AT5G63600	4.22782	0.000227773
LR1-PR	AT2G48130	4.22782	0.000227773
LR1-PR	AT2G24280	-1.2562	0.000232317
LR1-PR	AT4G37610	-1.8667	0.000234817
LR1-PR	AT4G14620	1.42905	0.000236658
LR1-PR	AT1G25560	-1.87378	0.000236658
LR1-PR	AT1G79760	-2.05174	0.000236658
LR1-PR	AT2G33880	-4.54777	0.000236749
LR1-PR	AT3G48100	-1.38539	0.000236749
LR1-PR	AT1G23440	-1.39417	0.000238859
LR1-PR	AT5G44610	-4.35319	0.000239697
LR1-PR	AT3G61850	1.37761	0.000239858
LR1-PR	AT2G22590	-4.21911	0.000240708
LR1-PR	AT3G50900	-1.27008	0.000243961
LR1-PR	AT5G19290	1.1079	0.000245881
LR1-PR	AT2G31900	-3.53396	0.000249282
LR1-PR	AT4G34720	-0.931402	0.00024983
LR1-PR	AT2G03830	1.27635	0.000251898
LR1-PR	AT5G52547	3.08434	0.000252061
LR1-PR	AT2G36570	2.36424	0.000254277
LR1-PR	AT5G04200	-3.81539	0.000254277
LR1-PR	AT1G14820	1.2214	0.000259595
LR1-PR	AT5G23370	-4.52431	0.000261712
LR1-PR	AT4G02060	1.02952	0.000263376
LR1-PR	AT1G62380	-1.08925	0.000263376
LR1-PR	AT5G61440	-1.09853	0.000267959
LR1-PR	AT5G20400	-0.98172	0.000271646
LR1-PR	AT2G29730	-1.54988	0.00027272
LR1-PR	AT3G62930	-3.26123	0.000273559
LR1-PR	AT3G13320	-1.14944	0.000274631
LR1-PR	AT3G05255	3.53494	0.000274991
LR1-PR	AT1G28360	4.19845	0.000277175
LR1-PR	AT3G51740	1.18248	0.000277175
LR1-PR	AT3G28180	-1.33159	0.000277259
LR1-PR	AT2G22560	-1.96031	0.000278495
LR1-PR	AT1G33590	1.73276	0.000279654
LR1-PR	AT1G54330	2.65014	0.000279928
LR1-PR	AT3G51950	1.05582	0.000280458
LR1-PR	AT1G50560	2.06581	0.000281162
LR1-PR	AT3G53420	-0.961407	0.000281312
LR1-PR	AT5G01910	1.43033	0.00028202
LR1-PR	AT5G67430	4.19132	0.000282202
LR1-PR	AT5G65970	4.19132	0.000282202
LR1-PR	AT5G39730	-1.20572	0.000282202
LR1-PR	AT2G34710	1.40169	0.000282279
LR1-PR	AT5G44460	1.80488	0.000282629
LR1-PR	AT3G46280	-2.10226	0.000282718
LR1-PR	AT1G49500	-1.67604	0.000289804
LR1-PR	AT5G08370	-2.74831	0.000294674
LR1-PR	AT5G44572	4.18608	0.000298209
LR1-PR	AT4G12910	3.12734	0.00029828
LR1-PR	AT2G23400	-4.49338	0.00030029
LR1-PR	AT5G15210	2.73374	0.00030029
LR1-PR	AT2G39130	-1.19571	0.000301576
LR1-PR	AT4G38062	1.29752	0.000303968
LR1-PR	AT1G64940	-4.16684	0.000306542
LR1-PR	AT4G34630	-1.24505	0.000306987
LR1-PR	AT2G37590	2.50675	0.000307741
LR1-PR	AT3G20340	-2.13905	0.000308332
LR1-PR	AT3G47470	-1.61665	0.000312286
LR1-PR	AT3G17940	-0.952678	0.000316835
LR1-PR	AT5G48180	-0.934486	0.000322943
LR1-PR	AT5G41790	-1.25998	0.000323693
LR1-PR	AT3G56100	1.29273	0.000323916
LR1-PR	AT2G15890	1.37336	0.000329635
LR1-PR	AT5G04080	-4.15176	0.000329811
LR1-PR	AT4G19120	-1.17122	0.000331122
LR1-PR	AT3G14370	-1.69429	0.000336576
LR1-PR	AT2G37420	1.49571	0.000336576
LR1-PR	AT3G03770	-2.63762	0.00033707
LR1-PR	AT3G49780	3.96251	0.000338985
LR1-PR	AT2G03090	0.909958	0.000339866
LR1-PR	AT3G21670	-4.46979	0.000343007
LR1-PR	AT1G01720	-1.04704	0.000344198
LR1-PR	AT1G22550	2.10657	0.000345087
LR1-PR	AT5G01040	1.03643	0.000347375
LR1-PR	AT3G14190	1.18707	0.000352481
LR1-PR	AT1G01110	1.08425	0.000354106
LR1-PR	AT2G38870	-2.0484	0.000358701
LR1-PR	AT3G11650	1.37658	0.00035973
LR1-PR	AT1G03010	3.20235	0.000360743
LR1-PR	AT2G37210	1.75581	0.000367256
LR1-PR	AT1G35180	3.83433	0.000368293
LR1-PR	AT1G78020	-2.82702	0.000368947
LR1-PR	AT3G54560	0.939042	0.000369712
LR1-PR	AT1G05850	-0.997442	0.000370953
LR1-PR	AT2G16510	-0.928501	0.000378491
LR1-PR	AT5G42690	-3.38395	0.000378848
LR1-PR	AT5G58710	-0.89195	0.000379178
LR1-PR	AT3G55720	-1.97307	0.000379178
LR1-PR	AT4G25640	1.18175	0.000379178
LR1-PR	AT4G35210	-4.12605	0.000381052
LR1-PR	AT5G11510	1.4109	0.000382895
LR1-PR	AT1G55420	2.8817	0.000382895
LR1-PR	AT5G48170	2.36853	0.00038317
LR1-PR	AT1G55240	-4.44517	0.000388468
LR1-PR	AT4G33610	4.13082	0.000399821
LR1-PR	AT5G17190	-0.934473	0.000400536
LR1-PR	AT1G60390	1.30351	0.000402072
LR1-PR	AT1G21750	-0.870151	0.000408432
LR1-PR	AT1G65610	-3.56407	0.000409351
LR1-PR	AT1G25250	-3.36298	0.000410411
LR1-PR	AT5G60930	1.06036	0.000413398
LR1-PR	AT1G14360	-1.10183	0.000428198
LR1-PR	AT4G16790	-3.43579	0.000435461
LR1-PR	AT2G37330	-2.6636	0.000439757
LR1-PR	AT1G63840	-1.2418	0.000440005
LR1-PR	AT2G36830	-1.95481	0.000442449
LR1-PR	AT4G30190	-0.943036	0.000449133
LR1-PR	AT3G46320	0.948623	0.000449301
LR1-PR	AT4G22010	-0.910856	0.00044972
LR1-PR	AT5G43600	-1.24855	0.000452725
LR1-PR	AT5G02170	1.81037	0.000453196
LR1-PR	AT4G38080	3.01124	0.000453784
LR1-PR	AT2G14820	-1.24629	0.000453784
LR1-PR	AT2G42820	-3.4265	0.000453784
LR1-PR	AT4G28840	-1.53965	0.000454984
LR1-PR	AT5G02230	3.4579	0.000457346
LR1-PR	AT3G23820	-0.902635	0.000461613
LR1-PR	AT2G45340	1.25943	0.000466659
LR1-PR	AT3G27360	0.925653	0.000467336
LR1-PR	AT1G18670	2.41421	0.000470456
LR1-PR	AT2G28620	1.17951	0.000471443
LR1-PR	AT1G20440	-1.1245	0.000473878
LR1-PR	AT1G74890	-3.33977	0.000474553
LR1-PR	AT1G20010	-0.897553	0.000482413
LR1-PR	AT3G04520	-0.985034	0.000485308
LR1-PR	AT2G29460	-4.39779	0.000485308
LR1-PR	AT2G39200	-4.39484	0.000488687
LR1-PR	AT3G20160	-4.38907	0.000492179
LR1-PR	AT2G18440	1.05492	0.0004991
LR1-PR	AT2G36630	-3.89158	0.0004991
LR1-PR	AT1G75270	-0.916988	0.000509731
LR1-PR	AT1G28670	-1.81292	0.000511068
LR1-PR	AT4G11780	-1.7187	0.000511087
LR1-PR	AT3G27690	-4.37794	0.000512026
LR1-PR	AT5G53870	3.90095	0.000512294
LR1-PR	AT3G15950	0.874329	0.000513729
LR1-PR	AT5G40645	4.07998	0.00051466
LR1-PR	AT2G20590	1.38494	0.000515209
LR1-PR	AT1G30040	3.88815	0.000515209
LR1-PR	AT1G44900	0.947588	0.000524209
LR1-PR	AT2G04110	-4.05296	0.000530796
LR1-PR	AT4G02070	1.30603	0.000533144
LR1-PR	AT4G21580	-1.00943	0.000533232
LR1-PR	AT1G74380	-0.949158	0.000539246
LR1-PR	AT1G01620	0.875601	0.000541401
LR1-PR	AT2G26230	-0.991399	0.000545548
LR1-PR	AT2G37540	-2.24112	0.000548856
LR1-PR	AT5G65870	-4.3652	0.000551212
LR1-PR	AT1G33670	-4.3664	0.000553219
LR1-PR	AT1G24130	-2.71728	0.000554243
LR1-PR	AT5G07110	-1.73489	0.000561367
LR1-PR	AT3G63030	1.19043	0.000564267
LR1-PR	AT3G44050	1.1476	0.000566616
LR1-PR	AT3G05190	-1.42925	0.000572672
LR1-PR	AT4G27400	-4.34931	0.000575482
LR1-PR	AT2G31070	3.431	0.000575482
LR1-PR	AT1G74790	1.042	0.000576406
LR1-PR	AT2G38180	-1.45286	0.000580199
LR1-PR	AT3G05140	3.88547	0.000584753
LR1-PR	AT1G76620	-3.74637	0.000596242
LR1-PR	AT1G28190	2.20274	0.000597123
LR1-PR	AT1G29910	-3.21326	0.000600319
LR1-PR	AT3G53800	3.21853	0.000601489
LR1-PR	AT1G11130	1.36464	0.000604213
LR1-PR	AT1G20530	3.46916	0.000605043
LR1-PR	AT4G21902	-4.34227	0.000605197
LR1-PR	AT1G64910	-2.37478	0.00060658
LR1-PR	AT3G07650	1.86235	0.00060658
LR1-PR	AT5G01890	1.04609	0.000612068
LR1-PR	AT1G69810	-2.0371	0.000617648
LR1-PR	AT3G54510	-3.21229	0.000622597
LR1-PR	AT3G52480	3.63111	0.000635027
LR1-PR	AT3G23050	-1.54414	0.000643494
LR1-PR	AT3G10525	-2.28241	0.000652073
LR1-PR	AT3G20880	4.03405	0.000653719
LR1-PR	AT3G22800	4.03405	0.000653719
LR1-PR	AT1G68230	-4.32196	0.000658858
LR1-PR	AT4G22860	1.59197	0.000666508
LR1-PR	AT2G47460	-1.50093	0.000670116
LR1-PR	AT1G50240	1.14908	0.000670999
LR1-PR	AT4G15300	-4.3227	0.0006755
LR1-PR	AT1G24735	-3.99438	0.00067936
LR1-PR	AT3G16500	1.48985	0.000693892
LR1-PR	AT2G26500	-3.00369	0.000695032
LR1-PR	AT1G56630	-3.35517	0.000695032
LR1-PR	AT2G14880	1.08708	0.000700222
LR1-PR	AT4G38140	-3.98913	0.000704593
LR1-PR	AT5G55520	1.17898	0.000706937
LR1-PR	AT1G56700	1.06864	0.000707443
LR1-PR	AT3G18080	2.75348	0.000709482
LR1-PR	AT2G27140	-3.62767	0.000712338
LR1-PR	AT3G54120	-3.61967	0.000719449
LR1-PR	AT4G21280	-3.00788	0.000721164
LR1-PR	AT2G28380	1.08559	0.000724109
LR1-PR	AT2G29420	-1.37685	0.000730678
LR1-PR	AT5G42280	1.80658	0.000742687
LR1-PR	AT5G17380	-0.952745	0.000742687
LR1-PR	AT1G62870	2.86562	0.000744402
LR1-PR	AT5G03630	-0.850668	0.000744718
LR1-PR	AT1G03800	-4.29031	0.000749843
LR1-PR	AT4G29690	0.8762	0.000758679
LR1-PR	AT2G46420	-1.42091	0.000770593
LR1-PR	AT2G40080	1.80953	0.000780124
LR1-PR	AT5G53970	-2.79076	0.000780124
LR1-PR	AT2G38160	1.26263	0.000782377
LR1-PR	AT3G01600	2.21334	0.000783573
LR1-PR	AT1G56330	-0.84716	0.000785469
LR1-PR	AT2G21790	0.916603	0.000786596
LR1-PR	AT1G07010	-4.28479	0.00078841
LR1-PR	AT2G25610	-0.929269	0.000789755
LR1-PR	AT4G36620	1.55966	0.00079316
LR1-PR	AT4G17215	3.99816	0.000801505
LR1-PR	AT5G66750	1.00386	0.000804837
LR1-PR	AT4G34138	-3.30244	0.000805169
LR1-PR	AT4G39670	-3.68629	0.000805169
LR1-PR	AT1G67810	-3.60617	0.000805169
LR1-PR	AT4G21680	-3.4353	0.000813682
LR1-PR	AT4G16810	3.61994	0.000818052
LR1-PR	AT2G30890	-2.15557	0.000818508
LR1-PR	AT1G04540	-2.89438	0.000819313
LR1-PR	AT1G55840	-1.02957	0.000831467
LR1-PR	AT4G31860	-1.25719	0.0008335
LR1-PR	AT1G68540	-3.47103	0.000841949
LR1-PR	AT1G43020	3.98984	0.000847879
LR1-PR	AT2G18050	3.98984	0.000847879
LR1-PR	AT2G23180	3.58424	0.000847879
LR1-PR	AT3G20140	-3.95408	0.000847879
LR1-PR	AT1G16905	-4.26457	0.000852105
LR1-PR	AT5G03160	-0.885383	0.000861787
LR1-PR	AT5G65470	1.03465	0.000877811
LR1-PR	AT2G46495	-4.26163	0.000882402
LR1-PR	AT2G31360	-0.857121	0.00088633
LR1-PR	AT1G63010	-1.12122	0.000887198
LR1-PR	AT3G25250	-1.75093	0.000890775
LR1-PR	AT4G10640	1.51079	0.000895991
LR1-PR	AT1G68020	1.28718	0.000907645
LR1-PR	AT1G70710	0.877482	0.000910379
LR1-PR	AT1G15840	3.97383	0.000912825
LR1-PR	AT5G00560	-3.93787	0.000914617
LR1-PR	AT2G16440	1.05436	0.000914617
LR1-PR	AT5G04740	-0.874124	0.00091511
LR1-PR	AT4G23410	-4.25003	0.000915548
LR1-PR	AT3G42658	-3.57805	0.000916672
LR1-PR	AT4G34050	-1.14461	0.000916997
LR1-PR	AT5G15490	-0.864564	0.000918341
LR1-PR	AT3G20600	2.64734	0.000926865
LR1-PR	AT4G01950	-1.52971	0.000947767
LR1-PR	AT3G04630	1.41748	0.0009577
LR1-PR	AT5G37010	1.06265	0.000962322
LR1-PR	AT5G63760	-1.12739	0.000962322
LR1-PR	AT5G45210	1.00248	0.000962322
LR1-PR	AT2G22430	1.01687	0.000969062
LR1-PR	AT5G22020	-1.51768	0.000973738
LR1-PR	AT4G09570	-1.18067	0.000974117
LR1-PR	AT4G01110	3.95628	0.000976526
LR1-PR	AT5G28510	3.38508	0.000978475
LR1-PR	AT3G22370	-1.24859	0.000988323
LR1-PR	AT3G13760	1.60843	0.000990378
LR1-PR	AT1G67560	1.27067	0.000990803
LR1-PR	AT1G66030	-4.22008	0.00100273
LR1-PR	AT1G18180	-2.39989	0.0010086
LR1-PR	AT5G23910	1.20573	0.001018
LR1-PR	AT3G26650	-3.63334	0.00103712
LR1-PR	AT3G19390	-1.70092	0.00103842
LR1-PR	AT4G36220	3.0902	0.00104757
LR1-PR	AT2G38810	0.942431	0.00105485
LR1-PR	AT3G54040	2.77135	0.00105581
LR1-PR	AT4G27460	-4.20868	0.00107245
LR1-PR	AT3G25585	-0.859936	0.00109151
LR1-PR	AT2G22680	2.30109	0.00109165
LR1-PR	AT2G30590	1.09936	0.00109728
LR1-PR	AT3G49860	3.32248	0.00110066
LR1-PR	AT3G27330	1.32324	0.00111943
LR1-PR	AT5G61000	1.01549	0.00112284
LR1-PR	AT3G03870	-2.59506	0.00114001
LR1-PR	AT4G03280	-3.12417	0.00114001
LR1-PR	AT3G23430	-3.72986	0.00114339
LR1-PR	AT3G47730	-1.14383	0.00115429
LR1-PR	AT3G03820	-4.19046	0.00117269
LR1-PR	AT5G42250	2.031	0.00117269
LR1-PR	AT2G34680	0.986253	0.00118058
LR1-PR	AT4G18570	1.33688	0.00120516
LR1-PR	AT1G74210	-1.07303	0.00121002
LR1-PR	AT1G17300	-2.59837	0.00121293
LR1-PR	AT4G22950	3.91533	0.00124441
LR1-PR	AT2G40085	1.80747	0.00124694
LR1-PR	AT1G76500	-1.06679	0.00125165
LR1-PR	AT4G14465	1.44446	0.00125534
LR1-PR	AT3G44960	3.33321	0.00125646
LR1-PR	AT4G12800	-3.0535	0.00126481
LR1-PR	AT1G51190	1.36856	0.00128079
LR1-PR	AT2G46530	2.95545	0.00128512
LR1-PR	AT1G78260	-1.92862	0.00129418
LR1-PR	AT1G22190	-0.973688	0.00129528
LR1-PR	AT2G32620	-4.16959	0.00130418
LR1-PR	AT2G32270	-4.23005	0.00130522
LR1-PR	AT4G30996	-1.12786	0.00130949
LR1-PR	AT5G25900	1.02115	0.00131296
LR1-PR	AT1G79340	-0.869005	0.00131649
LR1-PR	AT5G59290	-0.994303	0.0013174
LR1-PR	AT3G06345	1.35142	0.00133481
LR1-PR	AT4G00750	2.91552	0.00134428
LR1-PR	AT1G70680	3.60297	0.00137096
LR1-PR	AT5G06250	3.60297	0.00137096
LR1-PR	AT4G28410	-1.29523	0.00137125
LR1-PR	AT2G01990	3.89209	0.00137378
LR1-PR	AT3G47290	-3.85303	0.00137433
LR1-PR	AT3G55440	-0.812557	0.00139389
LR1-PR	AT1G16705	-4.15347	0.00139801
LR1-PR	AT5G57620	2.07412	0.00141923
LR1-PR	AT3G50190	2.47445	0.00141994
LR1-PR	AT4G05010	-1.50152	0.00141994
LR1-PR	AT5G14230	1.72769	0.00142223
LR1-PR	AT5G26850	0.918285	0.0014322
LR1-PR	AT5G65310	1.2414	0.00143268
LR1-PR	AT2G19800	-2.25937	0.00143268
LR1-PR	AT3G50410	3.3779	0.00143804
LR1-PR	AT5G05160	2.54734	0.00144544
LR1-PR	AT5G48430	-3.84571	0.00144809
LR1-PR	AT3G51730	-1.1163	0.00148203
LR1-PR	AT5G15890	-3.83065	0.00148372
LR1-PR	AT4G38650	1.65927	0.00148831
LR1-PR	AT1G31310	3.47844	0.00154079
LR1-PR	AT1G12845	-1.44005	0.00154448
LR1-PR	AT3G17609	-1.47981	0.0015492
LR1-PR	AT3G56230	-4.12098	0.00155083
LR1-PR	AT5G04950	3.86875	0.00155964
LR1-PR	AT4G24805	-1.11482	0.00159018
LR1-PR	AT3G11110	-4.11593	0.00160783
LR1-PR	AT5G25380	2.16839	0.00161382
LR1-PR	AT3G03470	-4.12044	0.00162297
LR1-PR	AT1G26960	-1.56341	0.00162343
LR1-PR	AT2G25210	0.828285	0.00162343
LR1-PR	AT4G18480	-1.18091	0.00163722
LR1-PR	AT5G42600	-4.11443	0.0016387
LR1-PR	AT1G69050	-1.99224	0.00164422
LR1-PR	AT2G15580	-3.6469	0.00165423
LR1-PR	AT5G64570	1.12686	0.00166825
LR1-PR	AT5G51210	-3.03557	0.00167027
LR1-PR	AT4G28940	3.67892	0.00167027
LR1-PR	AT4G22910	-1.39816	0.00167571
LR1-PR	AT3G17360	1.15006	0.00167633
LR1-PR	AT1G53180	-1.04581	0.00168295
LR1-PR	AT5G34850	-0.860529	0.00168722
LR1-PR	AT5G38200	-1.0139	0.00169478
LR1-PR	AT1G05170	-1.45352	0.00169855
LR1-PR	AT1G13110	1.73971	0.00176735
LR1-PR	AT5G43330	-1.59077	0.00176838
LR1-PR	AT5G06510	3.44522	0.0017779
LR1-PR	AT5G04470	-1.22735	0.00178125
LR1-PR	AT1G62580	-2.92518	0.00178125
LR1-PR	AT3G18773	-4.08694	0.00178125
LR1-PR	AT1G64110	-3.62926	0.00178469
LR1-PR	AT4G29080	3.14391	0.00179086
LR1-PR	AT5G61240	-0.85479	0.00180595
LR1-PR	AT3G21510	-1.50822	0.00181011
LR1-PR	AT1G31040	2.26489	0.0018159
LR1-PR	AT3G26760	1.07767	0.00183382
LR1-PR	AT3G04090	-0.885563	0.00184561
LR1-PR	AT4G04760	-4.08463	0.00184911
LR1-PR	AT4G26850	-1.29616	0.00186823
LR1-PR	AT1G09570	0.841843	0.00187016
LR1-PR	AT1G50720	-4.08091	0.00187501
LR1-PR	AT1G08380	-3.78134	0.00187593
LR1-PR	AT2G47730	-0.794224	0.00189307
LR1-PR	AT3G21250	-1.17714	0.00191402
LR1-PR	AT5G56150	-1.29202	0.0019152
LR1-PR	AT3G61680	-1.28734	0.0019152
LR1-PR	AT3G45010	1.68364	0.00193068
LR1-PR	AT4G27970	-2.3147	0.00193068
LR1-PR	AT1G71520	-2.87584	0.00193096
LR1-PR	AT3G61430	-1.02049	0.00193096
LR1-PR	AT2G45750	-4.07969	0.00193445
LR1-PR	AT5G37740	1.24382	0.00193445
LR1-PR	AT4G29905	3.64009	0.00193445
LR1-PR	AT3G16140	-4.06846	0.00194002
LR1-PR	AT3G23550	-3.01075	0.00195092
LR1-PR	AT1G79420	2.92031	0.00195263
LR1-PR	AT1G19450	-0.981479	0.00198322
LR1-PR	AT4G23400	-1.87039	0.00199489
LR1-PR	AT2G44190	1.4076	0.00200876
LR1-PR	AT4G28270	3.54732	0.00206241
LR1-PR	AT1G15310	-1.79222	0.00208024
LR1-PR	AT2G30340	-1.26431	0.00208723
LR1-PR	AT3G01710	1.51724	0.00209005
LR1-PR	AT2G25270	1.1965	0.00210431
LR1-PR	AT3G25980	0.917212	0.00211551
LR1-PR	AT4G36790	-1.20166	0.0021156
LR1-PR	AT2G47230	1.37276	0.00212133
LR1-PR	AT2G34660	-0.908035	0.0021227
LR1-PR	AT4G20000	-3.25043	0.00212936
LR1-PR	AT5G04890	-3.58742	0.00213989
LR1-PR	AT1G48540	2.66297	0.00214641
LR1-PR	AT3G61640	0.912628	0.00216857
LR1-PR	AT3G14070	2.11261	0.00217823
LR1-PR	AT5G43060	-0.830378	0.00217823
LR1-PR	AT3G04120	-0.782198	0.00219238
LR1-PR	AT3G19660	-3.3969	0.00219402
LR1-PR	AT5G19940	-2.55542	0.00222072
LR1-PR	AT5G03170	-2.65729	0.00226905
LR1-PR	AT1G35610	1.77681	0.00229498
LR1-PR	AT3G51660	-2.33616	0.00233675
LR1-PR	AT4G25250	-2.40407	0.00235519
LR1-PR	AT4G33150	-2.60558	0.00235993
LR1-PR	AT4G05390	-0.840982	0.00238885
LR1-PR	AT4G10960	-3.46371	0.00240404
LR1-PR	AT5G12950	1.07594	0.00240404
LR1-PR	AT2G40890	-1.06132	0.00241015
LR1-PR	AT2G46370	0.970831	0.00241855
LR1-PR	AT1G19980	1.44655	0.00242575
LR1-PR	AT5G60360	-0.862978	0.00242774
LR1-PR	AT5G09720	2.39807	0.00246726
LR1-PR	AT3G26980	1.18688	0.0024788
LR1-PR	AT4G33260	1.02651	0.00248783
LR1-PR	AT2G21250	-0.806275	0.00248812
LR1-PR	AT3G24100	-0.994823	0.0024891
LR1-PR	AT4G13930	-0.790236	0.00250081
LR1-PR	AT3G55660	1.01308	0.00250906
LR1-PR	AT3G52110	1.13332	0.00250906
LR1-PR	AT2G27370	3.7682	0.00250906
LR1-PR	AT2G31730	3.7682	0.00250906
LR1-PR	AT1G19700	2.91762	0.00250906
LR1-PR	AT3G19010	-1.20639	0.00251371
LR1-PR	AT3G51820	-2.1307	0.00252066
LR1-PR	AT2G47400	-2.38017	0.00252778
LR1-PR	AT5G02370	1.22218	0.00253078
LR1-PR	AT3G56770	3.12763	0.00253547
LR1-PR	AT3G28930	-1.36473	0.00253813
LR1-PR	AT1G20850	-3.71001	0.00254402
LR1-PR	AT2G01940	-2.27416	0.00254514
LR1-PR	AT3G19184	3.0429	0.00258692
LR1-PR	AT5G27150	-1.28988	0.00258692
LR1-PR	AT4G11870	3.58449	0.00259688
LR1-PR	AT1G69510	-0.793641	0.00261387
LR1-PR	AT5G67370	-3.54069	0.00261387
LR1-PR	AT1G11220	1.41008	0.00265175
LR1-PR	AT5G49900	-3.69594	0.00265868
LR1-PR	AT2G19970	3.25804	0.00266656
LR1-PR	AT3G58850	-2.58314	0.00266938
LR1-PR	AT1G33110	-1.13148	0.0026723
LR1-PR	AT1G29195	-2.58353	0.002677
LR1-PR	AT1G19115	3.1701	0.00269589
LR1-PR	AT2G17070	-1.93388	0.00271315
LR1-PR	AT1G71692	-2.13597	0.00271894
LR1-PR	AT4G28230	1.35639	0.0027208
LR1-PR	AT5G64020	-0.990176	0.00272212
LR1-PR	AT5G20540	1.80717	0.00273351
LR1-PR	AT5G47750	0.86591	0.00274778
LR1-PR	AT5G27550	1.17586	0.00276808
LR1-PR	ArthCp013	0.876861	0.0027792
LR1-PR	AT3G01220	-1.00947	0.00278643
LR1-PR	AT1G28170	3.14516	0.00279229
LR1-PR	AT3G50740	2.02785	0.00279297
LR1-PR	AT1G25480	-1.51005	0.00279783
LR1-PR	AT3G12800	-0.832414	0.00279871
LR1-PR	AT3G54340	-3.97641	0.00281779
LR1-PR	AT2G25110	-0.814598	0.00284593
LR1-PR	AT4G14560	-1.22285	0.00284593
LR1-PR	AT3G03500	-2.64409	0.00284593
LR1-PR	AT3G43270	-2.23397	0.002846
LR1-PR	AT1G63245	-3.68774	0.00284773
LR1-PR	AT1G19300	-1.9786	0.00289505
LR1-PR	AT1G06570	-1.65164	0.00290719
LR1-PR	AT1G09030	3.73986	0.00292212
LR1-PR	AT1G61590	3.55781	0.00292369
LR1-PR	AT1G09330	-0.816216	0.00292369
LR1-PR	AT5G26667	-0.803933	0.00294884
LR1-PR	AT4G20070	-1.46999	0.00303043
LR1-PR	AT4G34150	-1.1582	0.00303959
LR1-PR	AT1G12500	-0.942816	0.00306294
LR1-PR	AT5G27600	-0.934991	0.00306386
LR1-PR	AT2G20260	-3.02	0.00308523
LR1-PR	AT5G67200	1.09003	0.00308784
LR1-PR	AT5G23940	1.80478	0.00308913
LR1-PR	AT2G21970	-1.07774	0.00308913
LR1-PR	AT1G72160	-0.853484	0.00308913
LR1-PR	AT3G06840	1.67125	0.0031056
LR1-PR	ArthCr089	2.72987	0.00311623
LR1-PR	AT4G17840	-2.55601	0.00314579
LR1-PR	AT2G33560	1.13175	0.00314676
LR1-PR	AT5G35370	3.32107	0.00318493
LR1-PR	AT2G40113	3.54963	0.00318493
LR1-PR	AT1G78040	-0.782963	0.00319101
LR1-PR	AT5G26230	1.05038	0.00319101
LR1-PR	AT4G14040	-2.11817	0.00319101
LR1-PR	AT3G11900	-1.14471	0.00319101
LR1-PR	AT3G07255	-3.94484	0.00319985
LR1-PR	AT2G44060	-0.795357	0.00320873
LR1-PR	AT4G13890	-3.94841	0.00320873
LR1-PR	AT4G14980	1.84055	0.00324972
LR1-PR	AT3G28160	2.21183	0.00325299
LR1-PR	AT4G39780	-3.65061	0.00328225
LR1-PR	AT1G17890	-0.810688	0.00330595
LR1-PR	AT5G26749	1.43953	0.00332408
LR1-PR	AT5G48130	3.3159	0.00332887
LR1-PR	AT3G01990	3.53692	0.00333584
LR1-PR	AT1G34110	1.01587	0.00340247
LR1-PR	AT4G38580	1.75707	0.00341951
LR1-PR	AT1G21900	-0.826527	0.00346087
LR1-PR	AT1G33090	-3.92237	0.00348259
LR1-PR	AT2G36270	3.0126	0.00353983
LR1-PR	AT5G61790	-0.776196	0.00359155
LR1-PR	AT5G44190	-2.41373	0.00365803
LR1-PR	AT4G16442	1.10062	0.00365803
LR1-PR	AT5G51560	0.904846	0.00366307
LR1-PR	AT5G42980	-0.762783	0.00366841
LR1-PR	AT4G12980	2.00513	0.00368318
LR1-PR	AT1G10200	0.89196	0.00369032
LR1-PR	AT4G16141	0.83707	0.00369032
LR1-PR	AT5G04885	1.10921	0.00371783
LR1-PR	AT4G05525	3.14914	0.00371888
LR1-PR	AT2G27230	0.820247	0.0037691
LR1-PR	AT5G66580	-1.21696	0.00378298
LR1-PR	AT1G31950	-0.871987	0.00378298
LR1-PR	AT1G76480	-3.62004	0.00378799
LR1-PR	AT1G19910	-0.81533	0.00380697
LR1-PR	AT5G66700	3.51374	0.00384715
LR1-PR	AT4G14330	1.09341	0.00387975
LR1-PR	AT3G48080	2.96468	0.00388438
LR1-PR	AT1G63000	-0.776894	0.00388496
LR1-PR	AT3G20460	3.50792	0.00393503
LR1-PR	AT5G12860	-0.815296	0.00394275
LR1-PR	AT2G43870	-3.89386	0.00397337
LR1-PR	AT2G46270	-1.53692	0.00398433
LR1-PR	AT1G06080	2.23665	0.00398831
LR1-PR	AT1G70990	-2.83651	0.00399423
LR1-PR	AT5G46060	-2.20253	0.00399594
LR1-PR	AT5G37660	-1.80212	0.004036
LR1-PR	AT2G05100	-3.88932	0.00404285
LR1-PR	AT3G55800	-3.87756	0.00404313
LR1-PR	AT1G20610	0.913905	0.00404718
LR1-PR	AT4G00900	1.10174	0.00404789
LR1-PR	AT3G19540	0.872374	0.00405123
LR1-PR	AT1G11580	0.75469	0.00406413
LR1-PR	AT4G32880	1.40266	0.00406889
LR1-PR	AT1G11260	1.25955	0.00410916
LR1-PR	AT5G59000	2.36131	0.00414806
LR1-PR	AT4G15470	-0.836919	0.00414893
LR1-PR	AT4G37890	3.19631	0.00416706
LR1-PR	AT3G01490	3.09941	0.00418282
LR1-PR	AT1G49320	-3.59241	0.00418303
LR1-PR	AT1G70490	-0.768976	0.00418413
LR1-PR	AT3G22930	1.23932	0.00418872
LR1-PR	AT4G21730	-3.87503	0.00419332
LR1-PR	AT3G54710	1.0795	0.00423056
LR1-PR	AT1G73550	3.65759	0.00427497
LR1-PR	AT2G41370	3.65759	0.00427497
LR1-PR	AT1G13990	-1.81683	0.00430003
LR1-PR	AT4G36010	-2.61413	0.00430498
LR1-PR	AT2G28950	0.958216	0.00431566
LR1-PR	AT1G13100	3.65093	0.00431987
LR1-PR	AT2G32100	3.65093	0.00431987
LR1-PR	AT1G35780	0.907855	0.00436979
LR1-PR	AT4G32530	-0.786953	0.00439608
LR1-PR	AT2G38740	-1.03609	0.00439608
LR1-PR	AT1G20225	-0.897812	0.00443351
LR1-PR	AT1G21740	1.01854	0.00446444
LR1-PR	AT4G00390	-2.12553	0.0044662
LR1-PR	AT2G26420	3.26922	0.00448019
LR1-PR	AT4G11050	-2.92497	0.00450421
LR1-PR	AT2G24820	-3.57314	0.00450421
LR1-PR	AT1G06640	-0.846541	0.00459537
LR1-PR	AT5G38550	-2.1805	0.00464077
LR1-PR	AT3G28420	3.08132	0.00464077
LR1-PR	AT1G68440	-1.06105	0.00465402
LR1-PR	AT5G42020	-0.747866	0.00469852
LR1-PR	AT3G59340	3.6344	0.00469852
LR1-PR	AT4G31615	3.6344	0.00469852
LR1-PR	AT5G12420	3.6344	0.00469852
LR1-PR	AT4G24890	-3.56834	0.00470582
LR1-PR	AT5G12080	0.831986	0.00477068
LR1-PR	AT1G70230	-1.45349	0.00477211
LR1-PR	AT4G01240	-1.95744	0.00480466
LR1-PR	AT5G67390	1.2294	0.00483509
LR1-PR	AT2G22080	0.897844	0.0048418
LR1-PR	AT5G53320	2.79433	0.00488657
LR1-PR	AT2G18160	-0.844914	0.00491137
LR1-PR	AT5G13190	-1.03857	0.00492037
LR1-PR	AT3G23580	1.10068	0.00492883
LR1-PR	AT1G07410	-1.38924	0.00495705
LR1-PR	AT4G30550	-0.841762	0.00495805
LR1-PR	AT3G60840	1.41808	0.00501864
LR1-PR	AT4G00893	-3.2225	0.00501864
LR1-PR	AT2G43470	-3.40494	0.00502187
LR1-PR	AT1G74840	-0.835084	0.00505368
LR1-PR	AT1G77510	-0.762898	0.00506198
LR1-PR	AT4G12730	-0.876109	0.00506923
LR1-PR	AT3G16800	-2.18866	0.00508432
LR1-PR	AT4G31820	1.73596	0.00509276
LR1-PR	AT4G12080	0.972378	0.00512254
LR1-PR	AT4G17000	1.21002	0.00513432
LR1-PR	AT3G20810	2.48721	0.0051344
LR1-PR	AT4G30530	0.79889	0.0051344
LR1-PR	AT2G40880	-3.82068	0.00519193
LR1-PR	AT4G33580	-0.767885	0.00519716
LR1-PR	AT2G37430	-3.21319	0.00521962
LR1-PR	AT1G78390	-3.53774	0.00522185
LR1-PR	AT1G55430	2.2094	0.00524485
LR1-PR	AT4G32870	-0.962079	0.00528353
LR1-PR	AT1G29290	-3.53483	0.00530255
LR1-PR	AT3G12870	1.56016	0.00530255
LR1-PR	AT5G05080	0.809915	0.00530779
LR1-PR	AT1G77470	0.873365	0.00532649
LR1-PR	AT5G39240	-0.91166	0.00538793
LR1-PR	AT4G09160	0.884616	0.00539394
LR1-PR	AT4G29240	2.39956	0.00547478
LR1-PR	AT2G38400	2.62419	0.00547689
LR1-PR	AT1G63300	1.10789	0.00551632
LR1-PR	AT5G52910	1.08795	0.0055306
LR1-PR	AT1G73700	-3.52854	0.00554083
LR1-PR	AT1G49240	-0.752213	0.00554083
LR1-PR	AT4G01870	-1.18564	0.00556392
LR1-PR	AT1G44446	-2.90519	0.00556803
LR1-PR	AT5G59520	-0.997077	0.00558197
LR1-PR	AT5G20650	-0.854913	0.00560185
LR1-PR	AT5G58784	-2.73593	0.00561853
LR1-PR	AT4G05180	-3.79583	0.00562574
LR1-PR	AT4G02050	1.041	0.0056301
LR1-PR	AT5G55680	1.60982	0.0056301
LR1-PR	AT4G23100	-0.77675	0.00566183
LR1-PR	AT2G46610	1.69287	0.00566183
LR1-PR	AT1G76690	-0.87939	0.00567974
LR1-PR	AT1G33240	-1.09599	0.00567974
LR1-PR	AT2G47540	-3.80513	0.00572318
LR1-PR	AT2G44580	1.19104	0.00574102
LR1-PR	AT1G30080	-3.04092	0.00576947
LR1-PR	AT5G42330	1.22231	0.00577526
LR1-PR	AT1G74870	-2.34086	0.00578874
LR1-PR	AT1G03870	-0.77746	0.00583819
LR1-PR	AT5G53760	-0.970683	0.00584811
LR1-PR	AT2G22610	1.06511	0.00586032
LR1-PR	AT5G53420	-1.23302	0.00586032
LR1-PR	ArthCp012	0.761776	0.00589474
LR1-PR	AT3G63430	0.850255	0.00593969
LR1-PR	AT2G22240	-1.3618	0.00597592
LR1-PR	AT2G33510	1.11618	0.00599576
LR1-PR	AT4G02280	-2.48787	0.0060764
LR1-PR	AT1G64970	-1.56777	0.00618961
LR1-PR	AT4G23060	2.06074	0.00618961
LR1-PR	AT1G64170	3.19227	0.00622062
LR1-PR	AT1G58007	3.40767	0.00622382
LR1-PR	AT2G24190	-1.96843	0.0062365
LR1-PR	AT3G23080	1.26715	0.00632341
LR1-PR	AT2G26400	1.43042	0.00634432
LR1-PR	AT5G47540	-0.909545	0.00636584
LR1-PR	AT2G07690	0.846369	0.00640714
LR1-PR	AT3G49310	-0.836605	0.00643445
LR1-PR	AT3G29580	3.09074	0.00643778
LR1-PR	AT4G27860	0.893371	0.00644394
LR1-PR	AT3G07720	-1.12683	0.00645006
LR1-PR	AT5G19120	0.878969	0.00645006
LR1-PR	AT5G66320	1.38869	0.00646827
LR1-PR	AT3G55990	-2.65119	0.00650908
LR1-PR	AT1G14010	-0.863747	0.00651116
LR1-PR	AT5G05840	-3.76369	0.00651608
LR1-PR	AT3G22565	-3.75945	0.00653157
LR1-PR	AT2G47600	-1.05479	0.00653277
LR1-PR	AT3G06680	0.758898	0.00658834
LR1-PR	AT4G25050	-1.67033	0.00658834
LR1-PR	AT5G64260	1.9328	0.00661217
LR1-PR	AT4G39955	-0.958222	0.00661738
LR1-PR	AT1G05065	2.89239	0.0066509
LR1-PR	AT2G39300	-0.908151	0.00669935
LR1-PR	AT3G51930	1.40916	0.00673118
LR1-PR	AT3G03170	1.01061	0.00675884
LR1-PR	AT2G24070	1.3552	0.0067752
LR1-PR	AT3G02800	-1.97808	0.00678255
LR1-PR	AT5G13210	-3.75288	0.00679954
LR1-PR	AT2G28160	-2.09297	0.00680235
LR1-PR	AT1G65900	-1.52635	0.0068203
LR1-PR	AT2G32190	-3.47069	0.00682581
LR1-PR	AT1G69930	-3.47158	0.00688091
LR1-PR	AT1G51670	-3.32414	0.00690155
LR1-PR	AT4G01050	-1.99845	0.00693491
LR1-PR	AT4G14695	-1.28395	0.00693491
LR1-PR	AT1G30550	-0.938802	0.00694397
LR1-PR	AT1G64690	-1.99888	0.00697038
LR1-PR	AT1G78580	-1.32378	0.00697038
LR1-PR	AT4G08685	-2.18784	0.00698
LR1-PR	AT4G29610	-2.68878	0.00698273
LR1-PR	AT5G65700	0.811288	0.00698273
LR1-PR	AT4G39730	-0.876224	0.00705184
LR1-PR	AT1G54385	0.938045	0.00705505
LR1-PR	AT3G29034	-0.995642	0.0070599
LR1-PR	AT3G12170	1.22171	0.00706366
LR1-PR	AT2G35770	-3.73262	0.00706719
LR1-PR	AT1G34000	-1.3743	0.00706719
LR1-PR	AT1G72120	2.60545	0.00706982
LR1-PR	AT5G27350	3.53338	0.00711441
LR1-PR	AT5G56870	3.53338	0.00711441
LR1-PR	AT3G09110	3.17421	0.00711441
LR1-PR	AT4G14270	0.80262	0.00711441
LR1-PR	AT2G32990	-1.96954	0.00712785
LR1-PR	AT5G49880	0.964807	0.00723746
LR1-PR	AT1G07820	0.739033	0.00727239
LR1-PR	AT2G32580	-0.862956	0.00727239
LR1-PR	AT2G16570	0.926683	0.00727496
LR1-PR	AT1G43650	-3.72517	0.0073144
LR1-PR	AT1G73600	1.74117	0.00737426
LR1-PR	AT1G04020	0.969806	0.00737678
LR1-PR	AT4G18010	-3.45213	0.00739264
LR1-PR	AT1G55730	-0.937671	0.00742189
LR1-PR	AT1G22750	-1.0244	0.00742189
LR1-PR	AT5G22890	-3.30452	0.00744646
LR1-PR	AT3G06070	-2.25767	0.0074737
LR1-PR	AT3G63530	1.43706	0.0074737
LR1-PR	AT1G53830	-3.44424	0.00752429
LR1-PR	AT5G19380	-1.02133	0.00758443
LR1-PR	AT2G23100	3.16177	0.00761461
LR1-PR	AT3G01860	2.48863	0.00761461
LR1-PR	AT4G20325	0.924579	0.00763816
LR1-PR	AT1G22440	-0.938242	0.00765163
LR1-PR	AT3G50240	1.61895	0.00765211
LR1-PR	AT5G64810	-2.26214	0.00765211
LR1-PR	AT1G77920	-1.86473	0.00765305
LR1-PR	AT3G48660	1.45673	0.00765305
LR1-PR	AT2G37670	-3.71958	0.00767497
LR1-PR	AT4G17260	0.865829	0.00768749
LR1-PR	AT3G52490	1.57418	0.00771359
LR1-PR	AT2G16530	0.933841	0.00775605
LR1-PR	AT2G32030	-2.73548	0.00787164
LR1-PR	AT4G37650	0.845595	0.00792184
LR1-PR	AT1G28070	1.41617	0.00796282
LR1-PR	AT1G21100	3.51029	0.00798172
LR1-PR	AT5G52120	3.51029	0.00798172
LR1-PR	AT1G08283	-3.42535	0.00798703
LR1-PR	AT5G13090	1.25734	0.0080693
LR1-PR	AT4G31020	1.81657	0.00812381
LR1-PR	AT2G17450	-1.01328	0.00817249
LR1-PR	AT1G01230	-0.843878	0.00817249
LR1-PR	AT1G54540	3.50237	0.00819693
LR1-PR	AT3G18900	3.50237	0.00819693
LR1-PR	AT1G67360	-0.819027	0.00821605
LR1-PR	AT1G52140	-2.18446	0.00824237
LR1-PR	AT1G10470	-0.855181	0.00825869
LR1-PR	AT1G04910	-0.990132	0.00826474
LR1-PR	AT5G39865	-3.42363	0.00833613
LR1-PR	AT1G09210	-0.715431	0.00835993
LR1-PR	AT5G23420	0.763316	0.00836363
LR1-PR	AT4G13010	-0.844206	0.00844111
LR1-PR	AT1G51260	-3.40867	0.00847481
LR1-PR	AT3G62210	-2.85674	0.00847655
LR1-PR	AT3G10405	-3.27193	0.00849071
LR1-PR	AT5G64420	0.743424	0.00852693
LR1-PR	AT1G45145	-1.73372	0.00862147
LR1-PR	AT2G35120	-0.713179	0.00865516
LR1-PR	AT5G65925	1.62344	0.00866641
LR1-PR	AT5G62920	-1.56253	0.00867032
LR1-PR	AT2G20630	-1.00086	0.00870888
LR1-PR	AT1G01490	-0.926588	0.00872741
LR1-PR	AT1G29310	-0.730917	0.00876937
LR1-PR	AT5G67360	0.73508	0.00878604
LR1-PR	AT5G53990	1.87961	0.00880125
LR1-PR	AT2G24940	-0.888987	0.00880125
LR1-PR	AT5G54240	-3.67139	0.00883974
LR1-PR	AT3G18260	-3.16707	0.00887662
LR1-PR	AT3G29635	-3.40078	0.00892088
LR1-PR	AT1G49870	1.21758	0.00892393
LR1-PR	AT1G22330	-1.63947	0.0089538
LR1-PR	AT4G39640	-1.73268	0.00896541
LR1-PR	AT4G33865	0.716267	0.00896638
LR1-PR	AT4G38740	0.709133	0.00896918
LR1-PR	AT5G13770	-3.2545	0.00900816
LR1-PR	AT2G41190	-1.46895	0.00907614
LR1-PR	AT3G51290	0.955994	0.00907667
LR1-PR	AT2G33400	1.216	0.00909237
LR1-PR	AT3G22790	0.761463	0.00909875
LR1-PR	AT4G18070	-0.845529	0.00915992
LR1-PR	AT3G49720	-0.737316	0.00919231
LR1-PR	AT1G53920	-2.10448	0.00919871
LR1-PR	AT3G05920	-1.76273	0.00925226
LR1-PR	AT1G09840	0.797939	0.00927066
LR1-PR	AT1G64650	-0.722975	0.00927066
LR1-PR	AT4G21600	0.924038	0.00933428
LR1-PR	AT1G11820	0.953515	0.00934107
LR1-PR	AT4G25020	2.73381	0.00939026
LR1-PR	AT4G00070	-3.65377	0.00948026
LR1-PR	AT3G62130	1.02053	0.00954341
LR1-PR	AT1G07370	0.771579	0.00960841
LR1-PR	AT1G79270	-1.74209	0.0096201
LR1-PR	AT5G20670	-2.57188	0.0096786
LR1-PR	AT2G41890	1.26456	0.00970794
LR1-PR	AT1G67040	2.12254	0.00973968
LR1-PR	AT1G57820	0.78953	0.00975149
LR1-PR	AT5G66052	1.81785	0.00980927
LR1-PR	AT5G17390	-3.37578	0.0098127
LR1-PR	AT5G13460	-0.984275	0.00983079
LR1-PR	AT1G26800	3.28273	0.00985145
LR1-PR	AT5G39580	3.45693	0.00998592
LR1-PR	AT5G61600	-2.29036	0.00999459
LR1-PR	AT5G48310	1.11048	0.0100696
LR1-PR	AT4G34860	-0.828603	0.0101226
LR1-PR	AT2G36880	-0.69368	0.0101226
LR1-PR	AT3G54500	-1.60485	0.0101226
LR1-PR	AT5G50010	1.32765	0.0102671
LR1-PR	AT5G13790	3.19082	0.0102682
LR1-PR	AT4G21270	1.06743	0.0102783
LR1-PR	AT2G21510	-3.22364	0.0102918
LR1-PR	AT5G15900	-3.21388	0.010352
LR1-PR	AT4G24180	-2.82145	0.0104481
LR1-PR	AT5G46700	0.759826	0.0104623
LR1-PR	AT5G58060	-0.739089	0.010514
LR1-PR	AT5G53020	-1.43362	0.0105361
LR1-PR	AT1G72230	-2.11291	0.0105904
LR1-PR	AT2G00930	1.8891	0.0106633
LR1-PR	AT1G72930	-3.35678	0.0106745
LR1-PR	AT1G74720	0.849884	0.0106745
LR1-PR	AT2G44450	0.921387	0.010682
LR1-PR	AT2G46850	1.50023	0.0107105
LR1-PR	AT1G08900	-3.34634	0.0107278
LR1-PR	AT3G03130	0.724762	0.0107301
LR1-PR	AT4G27560	-2.12111	0.0107301
LR1-PR	AT1G21270	3.43449	0.0107301
LR1-PR	AT3G53370	-1.16281	0.0107353
LR1-PR	AT2G42570	-0.729897	0.0108329
LR1-PR	AT3G22970	0.86257	0.0108986
LR1-PR	AT5G03885	2.35437	0.0109285
LR1-PR	AT3G42670	1.70371	0.0109477
LR1-PR	AT1G01780	-2.15446	0.010958
LR1-PR	AT4G34710	0.762694	0.010958
LR1-PR	AT2G47270	-1.20274	0.010958
LR1-PR	AT5G13370	-2.34284	0.0109955
LR1-PR	AT2G13910	-3.61398	0.0109955
LR1-PR	AT3G61670	0.898538	0.0110508
LR1-PR	AT3G48460	2.24299	0.011059
LR1-PR	AT5G45550	-0.764199	0.0111043
LR1-PR	AT5G15530	-0.713115	0.0111076
LR1-PR	AT5G59770	-0.854572	0.0111082
LR1-PR	AT2G29500	-2.06254	0.011119
LR1-PR	AT1G69530	-0.895935	0.011119
LR1-PR	AT3G49690	3.262	0.011119
LR1-PR	AT1G73760	1.24049	0.011119
LR1-PR	AT1G13300	-2.04042	0.011119
LR1-PR	AT1G12380	1.5862	0.0112081
LR1-PR	AT3G22620	2.12332	0.0112676
LR1-PR	AT4G29920	1.72329	0.0112722
LR1-PR	AT3G17730	2.41532	0.0113019
LR1-PR	AT1G20020	-2.14274	0.0113155
LR1-PR	AT5G07290	1.09282	0.0113155
LR1-PR	AT5G04290	1.0779	0.0114862
LR1-PR	AT2G30060	-0.714754	0.0115169
LR1-PR	AT4G30400	1.03348	0.0115169
LR1-PR	AT3G10310	0.912481	0.0115503
LR1-PR	AT5G06930	-2.16186	0.0116168
LR1-PR	AT2G24290	-0.919825	0.0116463
LR1-PR	AT1G18590	1.40821	0.0116584
LR1-PR	AT3G44450	-2.66344	0.0116676
LR1-PR	AT4G29100	-0.966851	0.011669
LR1-PR	AT3G52450	-3.09085	0.0117128
LR1-PR	AT4G29160	-0.814	0.0117128
LR1-PR	AT5G21950	3.41639	0.0117157
LR1-PR	AT5G10280	1.53005	0.0117313
LR1-PR	AT4G12000	-3.18492	0.0117474
LR1-PR	AT1G09200	0.704649	0.0117565
LR1-PR	AT1G77580	0.818918	0.0117702
LR1-PR	AT5G15860	-0.973971	0.0118654
LR1-PR	AT5G46070	0.763622	0.0118753
LR1-PR	AT4G10770	3.1105	0.0119292
LR1-PR	AT1G74020	-1.34542	0.0119848
LR1-PR	AT2G01810	-3.58749	0.0120328
LR1-PR	AT5G48412	0.86235	0.0120331
LR1-PR	AT5G01880	3.25544	0.0120452
LR1-PR	AT5G07250	-2.13233	0.0121654
LR1-PR	AT3G42806	-1.42556	0.0121654
LR1-PR	AT4G21810	-0.874047	0.0122058
LR1-PR	AT3G62280	-1.17444	0.0122071
LR1-PR	AT2G14095	-3.57692	0.012228
LR1-PR	AT2G47470	-0.691394	0.0122782
LR1-PR	AT4G22960	2.05663	0.0122956
LR1-PR	AT3G15115	1.3942	0.0123357
LR1-PR	AT5G45500	0.828421	0.0123821
LR1-PR	AT1G14280	-2.36682	0.0123963
LR1-PR	AT2G01850	-1.30925	0.0123963
LR1-PR	AT1G08957	-2.77233	0.0124087
LR1-PR	AT5G26670	1.17442	0.0124087
LR1-PR	AT4G03275	1.8009	0.0124087
LR1-PR	AT5G57090	-0.73299	0.0125991
LR1-PR	AT5G54040	2.47387	0.0126234
LR1-PR	AT2G40475	-0.906727	0.0127267
LR1-PR	AT1G55810	-0.972321	0.0128005
LR1-PR	AT4G00330	2.17781	0.0128019
LR1-PR	AT3G48710	0.87046	0.0128257
LR1-PR	AT3G11330	-0.780578	0.0128257
LR1-PR	AT3G01410	0.879164	0.0129216
LR1-PR	AT1G24020	2.84658	0.0130058
LR1-PR	AT4G10140	-0.929108	0.0130058
LR1-PR	AT4G34160	1.32744	0.0130661
LR1-PR	AT4G37520	-0.861978	0.0130796
LR1-PR	AT3G28865	1.15936	0.0131023
LR1-PR	AT5G67340	2.84471	0.0131114
LR1-PR	AT2G41330	-2.47176	0.0132121
LR1-PR	AT1G14490	2.3224	0.0133143
LR1-PR	AT3G24495	1.08173	0.0134187
LR1-PR	AT1G77380	3.22095	0.0134527
LR1-PR	AT5G43080	1.13892	0.0134527
LR1-PR	AT5G38790	-3.28834	0.0134547
LR1-PR	AT3G04420	-3.55088	0.0134586
LR1-PR	AT2G25060	0.862558	0.0134727
LR1-PR	AT5G57330	-0.735776	0.0135943
LR1-PR	AT5G10400	0.709226	0.0135963
LR1-PR	AT5G48580	-0.687425	0.0136335
LR1-PR	AT5G28540	-0.689008	0.0136831
LR1-PR	AT5G40800	3.21342	0.0137302
LR1-PR	AT1G33560	-2.01076	0.01375
LR1-PR	AT4G20830	-0.887049	0.013841
LR1-PR	AT4G04620	-2.03432	0.0138522
LR1-PR	AT5G53810	-2.70061	0.0138865
LR1-PR	AT1G16070	1.62822	0.0138865
LR1-PR	AT1G76670	-0.70182	0.0139251
LR1-PR	AT1G09945	2.01171	0.0139985
LR1-PR	AT4G11600	-0.710248	0.0140363
LR1-PR	AT1G26790	-3.53824	0.014135
LR1-PR	AT1G27740	-3.53824	0.014135
LR1-PR	AT3G09330	-3.27492	0.0141428
LR1-PR	AT1G74460	3.3621	0.0142406
LR1-PR	AT5G24610	0.868718	0.0143017
LR1-PR	AT3G50520	-0.794183	0.0143017
LR1-PR	AT3G57450	1.29827	0.014311
LR1-PR	AT4G37235	-3.52924	0.0143506
LR1-PR	AT2G46680	2.59493	0.0143758
LR1-PR	AT1G76520	-1.8777	0.0144888
LR1-PR	AT5G05240	1.04699	0.0146017
LR1-PR	AT2G32610	-3.26926	0.014776
LR1-PR	AT4G38060	-1.21577	0.014776
LR1-PR	AT2G19090	1.192	0.0148111
LR1-PR	AT4G28250	0.855246	0.014818
LR1-PR	AT3G17780	-0.722521	0.0148362
LR1-PR	AT3G52420	0.886597	0.0148672
LR1-PR	AT1G78970	-3.26218	0.0149077
LR1-PR	AT2G18840	-0.873107	0.0149472
LR1-PR	AT1G53130	-3.51712	0.0151044
LR1-PR	AT1G63820	2.75851	0.0151161
LR1-PR	AT2G28840	-0.698337	0.0151161
LR1-PR	AT3G15030	1.8459	0.015229
LR1-PR	AT1G34355	0.989627	0.0152534
LR1-PR	AT3G62660	-0.871613	0.0152534
LR1-PR	AT3G28455	1.33582	0.0152634
LR1-PR	AT4G19670	1.37799	0.0152854
LR1-PR	AT4G12440	-3.51318	0.015339
LR1-PR	AT2G19660	-1.43288	0.015339
LR1-PR	AT2G01830	0.849969	0.0154284
LR1-PR	AT5G48500	0.842728	0.0155333
LR1-PR	AT5G44560	0.88804	0.0155942
LR1-PR	AT1G06330	-3.11121	0.0156371
LR1-PR	AT5G40510	-1.34154	0.0156371
LR1-PR	AT4G17905	2.62593	0.0156371
LR1-PR	AT2G25880	0.987851	0.0156512
LR1-PR	AT2G20562	-1.88263	0.0156985
LR1-PR	AT4G32000	-2.303	0.0156985
LR1-PR	AT4G39900	0.794486	0.0157052
LR1-PR	AT4G17330	0.743369	0.0157534
LR1-PR	AT1G75660	0.709958	0.0157592
[truncated: 227,771+ more rows]
