# Supplementary material for: SHOOT GRAVITROPISM 9 links sensory timing to the initial lateral root growth angle
Source: Proc Natl Acad Sci U S A. 2026 Jul 22;123(30):e2536276123. doi: 10.1073/pnas.2536276123 (PMC13416789; doi:10.1073/pnas.2536276123)
Supplement: Supplementary file 3 — Dataset S02 (XLSX) [file pnas.2536276123.sd02.xlsx]

## Sheet: S2A_all_motifs
Motif Name	Consensus	P-value	Log P-value	q-value (Benjamini)	target_with_motif	% of Target Sequences with Motif	background_with_motif	% of Background Sequences with Motif	target_total	background_total	comparison
AT4G27900(C2C2COlike)/col-AT4G27900-DAP-Seq(GSE60143)/Homer	TCTCVACCGTTSATT	1e-5	-12.41	0.0041	9	13.64%	738.5	1.88%	66	39282	LR1_LR2_down
TCP20(TCP)/col-TCP20-DAP-Seq(GSE60143)/Homer	GGDCCCAC	1e-4	-10.17	0.0194	10	15.15%	1232	3.13%	66	39282	LR1_LR2_down
At1g72010(TCP)/colamp-At1g72010-DAP-Seq(GSE60143)/Homer	GGDCCCAC	0.001	-9.149	0.0357	12	18.18%	1987.4	5.06%	66	39282	LR1_LR2_down
PRDM1(Zf)/Hela-PRDM1-ChIP-Seq(GSE31477)/Homer	ACTTTCACTTTC	0.001	-8.371	0.0582	40	60.61%	15141.8	38.53%	66	39282	LR1_LR2_down
AT5G59990(C2C2COlike)/colamp-AT5G59990-DAP-Seq(GSE60143)/Homer	TCTCAACCGTTCATT	0.001	-7.711	0.0901	11	16.67%	1987.1	5.06%	66	39282	LR1_LR2_down
BIM1(bHLH)/colamp-BIM1-DAP-Seq(GSE60143)/Homer	NNNNNNVTCACGTGM	0.001	-7.241	0.1201	12	18.18%	2450.2	6.23%	66	39282	LR1_LR2_down
At1g69690(TCP)/colamp-At1g69690-DAP-Seq(GSE60143)/Homer	NHGTGGGGCCCACHW	0.01	-6.4	0.2388	8	12.12%	1323.8	3.37%	66	39282	LR1_LR2_down
MYB83(MYB)/colamp-MYB83-DAP-Seq(GSE60143)/Homer	CACCAACCWH	0.01	-6.282	0.2388	65	98.48%	34499.7	87.78%	66	39282	LR1_LR2_down
ABF1(bZIP)/Arabidopsis-ABF1-ChIP-Seq(GSE80564)/Homer	CACGTGGC	0.01	-5.939	0.2945	29	43.94%	10714.5	27.26%	66	39282	LR1_LR2_down
ZIM(C2C2gata)/col-ZIM-DAP-Seq(GSE60143)/Homer	ATCSRACGGTYRAGA	0.01	-5.868	0.2945	9	13.64%	1777.3	4.52%	66	39282	LR1_LR2_down
Pho2(bHLH)/Yeast-Pho2-ChIP-Seq(GSE29506)/Homer	CCCACGTGCT	0.01	-5.81	0.2945	16	24.24%	4548.5	11.57%	66	39282	LR1_LR2_down
Usf2(bHLH)/C2C12-Usf2-ChIP-Seq(GSE36030)/Homer	GTCACGTGGT	0.01	-5.766	0.2945	20	30.30%	6368.4	16.20%	66	39282	LR1_LR2_down
At5g08330(TCP)/col-At5g08330-DAP-Seq(GSE60143)/Homer	GGRCCCAC	0.01	-5.591	0.2945	12	18.18%	2979	7.58%	66	39282	LR1_LR2_down
NPAS2(bHLH)/Liver-NPAS2-ChIP-Seq(GSE39860)/Homer	KCCACGTGAC	0.01	-5.299	0.3591	37	56.06%	15568.9	39.61%	66	39282	LR1_LR2_down
AMYB(HTH)/Testes-AMYB-ChIP-Seq(GSE44588)/Homer	TGGCAGTTGG	0.01	-5.042	0.4331	52	78.79%	25073.9	63.80%	66	39282	LR1_LR2_down
MYB3R5(MYB)/col-MYB3R5-DAP-Seq(GSE60143)/Homer	THYAACGGTHAWAWT	0.01	-4.916	0.461	21	31.82%	7341.5	18.68%	66	39282	LR1_LR2_down
IBL1(bHLH)/Seedling-IBL1-ChIP-Seq(GSE51120)/Homer	CACGTGCC	0.01	-4.777	0.4981	40	60.61%	17756.7	45.18%	66	39282	LR1_LR2_down
AT1G24250(Orphan)/col-AT1G24250-DAP-Seq(GSE60143)/Homer	KTDGTTGGTDGTTGG	0.01	-4.692	0.5124	30	45.45%	12154.2	30.92%	66	39282	LR1_LR2_down
CLOCK(bHLH)/Liver-Clock-ChIP-Seq(GSE39860)/Homer	GHCACGTG	0.01	-4.69	0.5124	25	37.88%	9507.9	24.19%	66	39282	LR1_LR2_down
BPC6(BBRBPC)/col-BPC6-DAP-Seq(GSE60143)/Homer	YTYTCTCTCTCTCTA	0.01	-4.63	0.5124	11	16.67%	2952.4	7.51%	66	39282	LR1_LR2_down
bZIP68(bZIP)/col-bZIP68-DAP-Seq(GSE60143)/Homer	WGCCACGTGK	0.1	-4.51	0.5268	23	34.85%	8612.6	21.91%	66	39282	LR1_LR2_down
MYB3R4(MYB)/col-MYB3R4-DAP-Seq(GSE60143)/Homer	AWWTAACCGTTR	0.1	-4.508	0.5268	30	45.45%	12303.7	31.31%	66	39282	LR1_LR2_down
ZML1(C2C2gata)/colamp-ZML1-DAP-Seq(GSE60143)/Homer	ATCWYRACCGTTSRW	0.1	-4.405	0.5341	8	12.12%	1852.4	4.71%	66	39282	LR1_LR2_down
NPAS(bHLH)/Liver-NPAS-ChIP-Seq(GSE39860)/Homer	NVCACGTG	0.1	-4.399	0.5341	52	78.79%	25643.8	65.25%	66	39282	LR1_LR2_down
BMAL1(bHLH)/Liver-Bmal1-ChIP-Seq(GSE39860)/Homer	GNCACGTG	0.1	-4.318	0.5364	52	78.79%	25718.1	65.44%	66	39282	LR1_LR2_down
MafA(bZIP)/Islet-MafA-ChIP-Seq(GSE30298)/Homer	TGCTGACTCA	0.1	-4.316	0.5364	18	27.27%	6267.5	15.95%	66	39282	LR1_LR2_down
Egr1(Zf)/K562-Egr1-ChIP-Seq(GSE32465)/Homer	TGCGTGGGYG	0.1	-4.299	0.5364	9	13.64%	2276.8	5.79%	66	39282	LR1_LR2_down
MYB94(MYB)/col-MYB94-DAP-Seq(GSE60143)/Homer	WGGTRGTTGGKA	0.1	-4.286	0.5364	23	34.85%	8776.2	22.33%	66	39282	LR1_LR2_down
E2F(E2F)/Hela-CellCycle-Expression/Homer	TTSGCGCGAAAA	0.1	-4.257	0.5364	6	9.09%	1177.3	3.00%	66	39282	LR1_LR2_down
E2F3(E2F)/MEF-E2F3-ChIP-Seq(GSE71376)/Homer	BTKGGCGGGAAA	0.1	-4.114	0.5479	12	18.18%	3613.4	9.19%	66	39282	LR1_LR2_down
RKD2(RWPRK)/colamp-RKD2-DAP-Seq(GSE60143)/Homer	GACKTTTCRDCTTCC	0.1	-4.112	0.5479	40	60.61%	18368.3	46.74%	66	39282	LR1_LR2_down
E2F4(E2F)/K562-E2F4-ChIP-Seq(GSE31477)/Homer	GGCGGGAAAH	0.1	-4.037	0.555	16	24.24%	5487.6	13.96%	66	39282	LR1_LR2_down
NRF1(NRF)/MCF7-NRF1-ChIP-Seq(Unpublished)/Homer	CTGCGCATGCGC	0.1	-3.921	0.6042	2	3.03%	128.4	0.33%	66	39282	LR1_LR2_down
LBD13(LOBAS2)/colamp-LBD13-DAP-Seq(GSE60143)/Homer	KCCGTNWTTTBCGGC	0.1	-3.816	0.6513	26	39.39%	10728.7	27.30%	66	39282	LR1_LR2_down
Cbf1(bHLH)/Yeast-Cbf1-ChIP-Seq(GSE29506)/Homer	TCACGTGAYH	0.1	-3.786	0.6517	16	24.24%	5648.1	14.37%	66	39282	LR1_LR2_down
GBF6(bZIP)/colamp-GBF6-DAP-Seq(GSE60143)/Homer	WWTGMCACGTCABCW	0.1	-3.778	0.6517	18	27.27%	6630.1	16.87%	66	39282	LR1_LR2_down
REB1/SacCer-Promoters/Homer	KCCGGGTAAYRR	0.1	-3.762	0.6517	11	16.67%	3352	8.53%	66	39282	LR1_LR2_down
MYB61(MYB)/colamp-MYB61-DAP-Seq(GSE60143)/Homer	HCYACCTACC	0.1	-3.73	0.6517	57	86.36%	29708.3	75.59%	66	39282	LR1_LR2_down
FRS9(ND)/col-FRS9-DAP-Seq(GSE60143)/Homer	RGAGAGAGAAAG	0.1	-3.627	0.6857	17	25.76%	6244.5	15.89%	66	39282	LR1_LR2_down
c-Myc(bHLH)/LNCAP-cMyc-ChIP-Seq(Unpublished)/Homer	VCCACGTG	0.1	-3.617	0.6857	19	28.79%	7248.5	18.44%	66	39282	LR1_LR2_down
TATA-box/SacCer-Promoters/Homer	BBHWTATATA	0.1	-3.544	0.7091	61	92.42%	32821.6	83.51%	66	39282	LR1_LR2_down
PIF4(bHLH)/Seedling-PIF4-ChIP-Seq(GSE35315)/Homer	NNBCACGTGN	0.1	-3.447	0.7627	39	59.09%	18448.4	46.94%	66	39282	LR1_LR2_down
ANAC094(NAC)/col-ANAC094-DAP-Seq(GSE60143)/Homer	DVCGTRNNNNNYACG	0.1	-3.417	0.7679	17	25.76%	6398.7	16.28%	66	39282	LR1_LR2_down
ANAC016(NAC)/col-ANAC016-DAP-Seq(GSE60143)/Homer	WNCTTGNNNNNCAMG	0.1	-3.403	0.7679	38	57.58%	17903.4	45.55%	66	39282	LR1_LR2_down
BIM3(bHLH)/col-BIM3-DAP-Seq(GSE60143)/Homer	TWVTCACGTGAB	0.1	-3.38	0.7679	9	13.64%	2671.7	6.80%	66	39282	LR1_LR2_down
SCRT1(Zf)/HEK293-SCRT1.eGFP-ChIP-Seq(Encode)/Homer	GCAACAGGTG	0.1	-3.369	0.7679	13	19.70%	4490.9	11.43%	66	39282	LR1_LR2_down
Srebp1a(bHLH)/HepG2-Srebp1a-ChIP-Seq(GSE31477)/Homer	RTCACSCCAY	0.1	-3.353	0.7679	8	12.12%	2258.7	5.75%	66	39282	LR1_LR2_down
AT5G61620(MYBrelated)/colamp-AT5G61620-DAP-Seq(GSE60143)/Homer	CTTATCCA	0.1	-3.334	0.7679	61	92.42%	33001.9	83.97%	66	39282	LR1_LR2_down
OCT4-SOX2-TCF-NANOG(POU,Homeobox,HMG)/mES-Oct4-ChIP-Seq(GSE11431)/Homer	ATTTGCATAACAATG	0.1	-3.315	0.7679	28	42.42%	12282.1	31.25%	66	39282	LR1_LR2_down
bZIP53(bZIP)/colamp-bZIP53-DAP-Seq(GSE60143)/Homer	NDNHSACGTGKMNNN	0.1	-3.311	0.7679	22	33.33%	9048.4	23.02%	66	39282	LR1_LR2_down
n-Myc(bHLH)/mES-nMyc-ChIP-Seq(GSE11431)/Homer	VRCCACGTGG	0.1	-3.288	0.7679	21	31.82%	8544.6	21.74%	66	39282	LR1_LR2_down
E2FA(E2FDP)/colamp-E2FA-DAP-Seq(GSE60143)/Homer	WWTGGCGCCAWWWNN	0.1	-3.275	0.7679	18	27.27%	7010.4	17.84%	66	39282	LR1_LR2_down
Nkx3.1(Homeobox)/LNCaP-Nkx3.1-ChIP-Seq(GSE28264)/Homer	AAGCACTTAA	0.1	-3.265	0.7679	57	86.36%	30153.1	76.72%	66	39282	LR1_LR2_down
PU.1-IRF(ETS:IRF)/Bcell-PU.1-ChIP-Seq(GSE21512)/Homer	MGGAAGTGAAAC	0.1	-3.222	0.7679	46	69.70%	22963.7	58.43%	66	39282	LR1_LR2_down
DLX2(Homeobox)/BasalGanglia-Dlx2-ChIP-seq(GSE124936)/Homer	NNNTAATTAS	0.1	-3.193	0.7679	66	100.00%	37446.9	95.28%	66	39282	LR1_LR2_down
dof24(C2C2dof)/col-dof24-DAP-Seq(GSE60143)/Homer	TWMCTTTTTG	0.1	-3.189	0.7679	65	98.48%	36427	92.68%	66	39282	LR1_LR2_down
E-box/Arabidopsis-Promoters/Homer	GCCACGTG	0.1	-3.158	0.7679	20	30.30%	8136.6	20.70%	66	39282	LR1_LR2_down
TCFL2(HMG)/K562-TCF7L2-ChIP-Seq(GSE29196)/Homer	ACWTCAAAGG	0.1	-3.1	0.7815	8	12.12%	2376.1	6.05%	66	39282	LR1_LR2_down
PAX5(Paired,Homeobox)/GM12878-PAX5-ChIP-Seq(GSE32465)/Homer	GCAGCCAAGCRTGACH	0.1	-3.075	0.7877	9	13.64%	2827.9	7.20%	66	39282	LR1_LR2_down
PAX5(Paired,Homeobox),condensed/GM12878-PAX5-ChIP-Seq(GSE32465)/Homer	GTCACGCTCSCTGM	0.1	-3.073	0.7877	4	6.06%	803.7	2.04%	66	39282	LR1_LR2_down
MYB30(MYB)/colamp-MYB30-DAP-Seq(GSE60143)/Homer	AGGTAGTTGG	0.1	-3.012	0.8114	45	68.18%	22581.2	57.46%	66	39282	LR1_LR2_down
At1g14580(C2H2)/colamp-At1g14580-DAP-Seq(GSE60143)/Homer	CASAAAAMGACAAAA	0.1	-3	0.8114	28	42.42%	12606.7	32.08%	66	39282	LR1_LR2_down
USF1(bHLH)/GM12878-Usf1-ChIP-Seq(GSE32465)/Homer	SGTCACGTGR	0.1	-2.988	0.8114	18	27.27%	7249	18.44%	66	39282	LR1_LR2_down
Smad2(MAD)/ES-SMAD2-ChIP-Seq(GSE29422)/Homer	CTGTCTGG	0.1	-2.986	0.8114	25	37.88%	10967.1	27.90%	66	39282	LR1_LR2_down
ZNF264(Zf)/HEK293-ZNF264.GFP-ChIP-Seq(GSE58341)/Homer	RGGGCACTAACY	0.1	-2.977	0.8114	18	27.27%	7259.9	18.47%	66	39282	LR1_LR2_down
bHLH122(bHLH)/col100-bHLH122-DAP-Seq(GSE60143)/Homer	NDDCAASTTGHHNWW	0.1	-2.961	0.8114	32	48.48%	14905.8	37.93%	66	39282	LR1_LR2_down
PIF5ox(bHLH)/Arabidopsis-PIF5ox-ChIP-Seq(GSE35062)/Homer	BCACGTGVDN	0.1	-2.952	0.8114	34	51.52%	16066.7	40.88%	66	39282	LR1_LR2_down
At2g45680(TCP)/colamp-At2g45680-DAP-Seq(GSE60143)/Homer	GTGGGNCCCACNDND	0.1	-2.915	0.8114	3	4.55%	508.8	1.29%	66	39282	LR1_LR2_down
AREB3(bZIP)/col-AREB3-DAP-Seq(GSE60143)/Homer	NKGMCACGTGDCMNN	0.1	-2.891	0.8114	20	30.30%	8378.6	21.32%	66	39282	LR1_LR2_down
bZIP50(bZIP)/colamp-bZIP50-DAP-Seq(GSE60143)/Homer	GATGACGTCA	0.1	-2.884	0.8114	48	72.73%	24611.5	62.62%	66	39282	LR1_LR2_down
AT2G15740(C2H2)/col-AT2G15740-DAP-Seq(GSE60143)/Homer	DHNDWATCGATD	0.1	-2.871	0.8114	66	100.00%	37629.7	95.74%	66	39282	LR1_LR2_down
bZIP28(bZIP)/col-bZIP28-DAP-Seq(GSE60143)/Homer	TGCCACGTSABH	0.1	-2.808	0.8425	17	25.76%	6891.4	17.53%	66	39282	LR1_LR2_down
Arnt:Ahr(bHLH)/MCF7-Arnt-ChIP-Seq(Lo_et_al.)/Homer	TBGCACGCAA	0.1	-2.805	0.8425	27	40.91%	12261.9	31.20%	66	39282	LR1_LR2_down
bZIP:IRF(bZIP,IRF)/Th17-BatF-ChIP-Seq(GSE39756)/Homer	NAGTTTCABTHTGACTNW	0.1	-2.783	0.8425	34	51.52%	16264.7	41.38%	66	39282	LR1_LR2_down
VIP1(bZIP)/col-VIP1-DAP-Seq(GSE60143)/Homer	NTTGACAGCTGTCAN	0.1	-2.765	0.8444	5	7.58%	1274.8	3.24%	66	39282	LR1_LR2_down
MYB67(MYB)/col-MYB67-DAP-Seq(GSE60143)/Homer	YYYACCTAAC	0.1	-2.762	0.8444	48	72.73%	24756.3	62.99%	66	39282	LR1_LR2_down
Dorsal(RHD)/Embryo-dl-ChIP-Seq(GSE65441)/Homer	GGGAAAAMCCCG	0.1	-2.757	0.8444	8	12.12%	2554	6.50%	66	39282	LR1_LR2_down
TCP7(TCP)/col-TCP7-DAP-Seq(GSE60143)/Homer	GTGGGSCCCACHHNN	0.1	-2.746	0.8444	8	12.12%	2559.8	6.51%	66	39282	LR1_LR2_down
Tbr1(T-box)/Cortex-Tbr1-ChIP-Seq(GSE71384)/Homer	AAGGTGTKAA	0.1	-2.738	0.8444	52	78.79%	27351.4	69.59%	66	39282	LR1_LR2_down
CBF4(AP2EREBP)/colamp-CBF4-DAP-Seq(GSE60143)/Homer	NRCCGACDWNNNNNN	0.1	-2.717	0.8444	31	46.97%	14616.2	37.19%	66	39282	LR1_LR2_down
ETS:RUNX(ETS,Runt)/Jurkat-RUNX1-ChIP-Seq(GSE17954)/Homer	RCAGGATGTGGT	0.1	-2.713	0.8444	3	4.55%	553	1.41%	66	39282	LR1_LR2_down
Foxa3(Forkhead)/Liver-Foxa3-ChIP-Seq(GSE77670)/Homer	BSNTGTTTACWYWGN	0.1	-2.706	0.8444	29	43.94%	13493.9	34.33%	66	39282	LR1_LR2_down
MYB55(MYB)/colamp-MYB55-DAP-Seq(GSE60143)/Homer	YACCWAMC	0.1	-2.66	0.8476	50	75.76%	26152.8	66.54%	66	39282	LR1_LR2_down
AT1G76880(Trihelix)/col-AT1G76880-DAP-Seq(GSE60143)/Homer	ACGGTAAAAW	0.1	-2.637	0.8568	38	57.58%	18793	47.82%	66	39282	LR1_LR2_down
PPARE(NR),DR1/3T3L1-Pparg-ChIP-Seq(GSE13511)/Homer	TGACCTTTGCCCCA	0.1	-2.629	0.8568	18	27.27%	7575.6	19.28%	66	39282	LR1_LR2_down
Srebp2(bHLH)/HepG2-Srebp2-ChIP-Seq(GSE31477)/Homer	CGGTCACSCCAC	0.1	-2.595	0.8734	4	6.06%	945.2	2.40%	66	39282	LR1_LR2_down
SPL5(SBP)/colamp-SPL5-DAP-Seq(GSE60143)/Homer	NNHGTACGGHNN	0.1	-2.584	0.8734	36	54.55%	17677.4	44.98%	66	39282	LR1_LR2_down
TFE3(bHLH)/MEF-TFE3-ChIP-Seq(GSE75757)/Homer	GTCACGTGACYV	0.1	-2.577	0.8734	6	9.09%	1767.4	4.50%	66	39282	LR1_LR2_down
MYB40(MYB)/col-MYB40-DAP-Seq(GSE60143)/Homer	TGGTAGGTRARA	0.1	-2.576	0.8734	22	33.33%	9764.6	24.84%	66	39282	LR1_LR2_down
bHLHE40(bHLH)/HepG2-BHLHE40-ChIP-Seq(GSE31477)/Homer	KCACGTGMCN	0.1	-2.569	0.8734	13	19.70%	5064.2	12.89%	66	39282	LR1_LR2_down
SPL9(SBP)/colamp-SPL9-DAP-Seq(GSE60143)/Homer	BTGTACTT	0.1	-2.55	0.8734	60	90.91%	32992.7	83.95%	66	39282	LR1_LR2_down
KLF10(Zf)/HEK293-KLF10.GFP-ChIP-Seq(GSE58341)/Homer	GGGGGTGTGTCC	0.1	-2.549	0.8734	8	12.12%	2672	6.80%	66	39282	LR1_LR2_down
VND6(NAC)/col-VND6-DAP-Seq(GSE60143)/Homer	DCTTNHTTTTYAMGY	0.1	-2.542	0.8734	46	69.70%	23777.2	60.50%	66	39282	LR1_LR2_down
OCT:OCT(POU,Homeobox,IR1)/NPC-Brn2-ChIP-Seq(GSE35496)/Homer	ATGAATWATTCATGA	0.1	-2.539	0.8734	5	7.58%	1363.2	3.47%	66	39282	LR1_LR2_down
TGA2(bZIP)/colamp-TGA2-DAP-Seq(GSE60143)/Homer	ACGTCAYCHH	0.1	-2.519	0.8734	34	51.52%	16590.2	42.21%	66	39282	LR1_LR2_down
MITF(bHLH)/MastCells-MITF-ChIP-Seq(GSE48085)/Homer	RTCATGTGAC	0.1	-2.518	0.8734	32	48.48%	15432.8	39.27%	66	39282	LR1_LR2_down
At5g29000(G2like)/col-At5g29000-DAP-Seq(GSE60143)/Homer	RGAATATTCYHH	0.1	-2.489	0.8734	25	37.88%	11508	29.28%	66	39282	LR1_LR2_down
GBF3(bZIP)/Arabidopsis-GBF3-ChIP-Seq(GSE80564)/Homer	TGCCACGTSAYC	0.1	-2.483	0.8734	20	30.30%	8784.9	22.35%	66	39282	LR1_LR2_down
ABI5(bZIP)/col-ABI5-DAP-Seq(GSE60143)/Homer	GCCACGTG	0.1	-2.452	0.875	18	27.27%	7749.9	19.72%	66	39282	LR1_LR2_down
SPCH(bHLH)/Seedling-SPCH-ChIP-Seq(GSE57497)/Homer	WNBCACGTGA	0.1	-2.449	0.875	41	62.12%	20834.5	53.01%	66	39282	LR1_LR2_down
GBF5(bZIP)/colamp-GBF5-DAP-Seq(GSE60143)/Homer	WKNWSACGTGGCAWN	0.1	-2.432	0.8754	19	28.79%	8302.7	21.13%	66	39282	LR1_LR2_down
LCL1(MYBrelated)/colamp-LCL1-DAP-Seq(GSE60143)/Homer	NAAAATATCTWHWWN	0.1	-2.42	0.8767	22	33.33%	9935.4	25.28%	66	39282	LR1_LR2_down
bHLHE41(bHLH)/proB-Bhlhe41-ChIP-Seq(GSE93764)/Homer	KCACGTGMCN	0.1	-2.418	0.8767	32	48.48%	15560.6	39.59%	66	39282	LR1_LR2_down
ZBTB18(Zf)/HEK293-ZBTB18.GFP-ChIP-Seq(GSE58341)/Homer	AACATCTGGA	0.1	-2.411	0.8767	9	13.64%	3226.7	8.21%	66	39282	LR1_LR2_down
TATA-Box(TBP)/Promoter/Homer	CCTTTTAWAGSC	0.1	-2.403	0.8767	53	80.30%	28406.9	72.28%	66	39282	LR1_LR2_down
bHLH74(bHLH)/col-bHLH74-DAP-Seq(GSE60143)/Homer	DRATCACGTGAB	0.1	-2.398	0.8767	9	13.64%	3235.4	8.23%	66	39282	LR1_LR2_down
TATA-box/Drosophila-Promoters/Homer	CTATAAAAGCSV	0.1	-2.396	0.8767	11	16.67%	4208.7	10.71%	66	39282	LR1_LR2_down
MYB81(MYB)/col-MYB81-DAP-Seq(GSE60143)/Homer	NWAACSGWTWNN	0.1	-2.394	0.8767	64	96.97%	36138.1	91.95%	66	39282	LR1_LR2_down
LHY(Myb)/Seedling-LHY-ChIP-Seq(GSE52175)/Homer	ADAAATATCT	0.1	-2.381	0.8767	60	90.91%	33164.4	84.38%	66	39282	LR1_LR2_down
MYB98(MYB)/col-MYB98-DAP-Seq(GSE60143)/Homer	NWDCCGTTAC	0.1	-2.36	0.8767	22	33.33%	10003.8	25.45%	66	39282	LR1_LR2_down
Stat3(Stat)/mES-Stat3-ChIP-Seq(GSE11431)/Homer	CTTCCGGGAA	0.1	-2.353	0.8767	14	21.21%	5756.8	14.65%	66	39282	LR1_LR2_down
EBF2(EBF)/BrownAdipose-EBF2-ChIP-Seq(GSE97114)/Homer	NABTCCCWDGGGAVH	0.1	-2.35	0.8767	12	18.18%	4744	12.07%	66	39282	LR1_LR2_down
bZIP16(bZIP)/colamp-bZIP16-DAP-Seq(GSE60143)/Homer	TGCCACGTGD	0.1	-2.343	0.8767	17	25.76%	7331.9	18.66%	66	39282	LR1_LR2_down
DDF1(AP2EREBP)/col-DDF1-DAP-Seq(GSE60143)/Homer	GCCGACAT	0.1	-2.341	0.8767	22	33.33%	10025.1	25.51%	66	39282	LR1_LR2_down
CEJ1(AP2EREBP)/col-CEJ1-DAP-Seq(GSE60143)/Homer	WWTGTCGGTG	0.1	-2.334	0.8767	33	50.00%	16249.9	41.35%	66	39282	LR1_LR2_down
Klf9(Zf)/GBM-Klf9-ChIP-Seq(GSE62211)/Homer	GCCACRCCCACY	0.1	-2.333	0.8767	3	4.55%	652.7	1.66%	66	39282	LR1_LR2_down
HIF-1b(HLH)/T47D-HIF1b-ChIP-Seq(GSE59937)/Homer	RTACGTGC	0.1	-2.325	0.8767	43	65.15%	22216.5	56.53%	66	39282	LR1_LR2_down
Klf4(Zf)/mES-Klf4-ChIP-Seq(GSE11431)/Homer	GCCACACCCA	0.1	-2.311	0.8767	4	6.06%	1046.7	2.66%	66	39282	LR1_LR2_down
GTL1(Trihelix)/colamp-GTL1-DAP-Seq(GSE60143)/Homer	WWTTTACCKY	1	-2.295	0.8767	59	89.39%	32554.1	82.83%	66	39282	LR1_LR2_down
bHLH80(bHLH)/col-bHLH80-DAP-Seq(GSE60143)/Homer	NNNNDCAASTTGHNN	1	-2.252	0.8818	30	45.45%	14626.1	37.21%	66	39282	LR1_LR2_down
CAMTA5(CAMTA)/col-CAMTA5-DAP-Seq(GSE60143)/Homer	ACGCGTTTTANACRC	1	-2.221	0.9024	23	34.85%	10719.6	27.27%	66	39282	LR1_LR2_down
ERF38(AP2EREBP)/col-ERF38-DAP-Seq(GSE60143)/Homer	CACCGACA	1	-2.216	0.9024	18	27.27%	7997.1	20.35%	66	39282	LR1_LR2_down
PU.1:IRF8(ETS:IRF)/pDC-Irf8-ChIP-Seq(GSE66899)/Homer	GGAAGTGAAAST	1	-2.198	0.9078	11	16.67%	4367.3	11.11%	66	39282	LR1_LR2_down
HLF(bZIP)/HSC-HLF.Flag-ChIP-Seq(GSE69817)/Homer	RTTATGYAAB	1	-2.196	0.9078	57	86.36%	31302.8	79.65%	66	39282	LR1_LR2_down
AT4G26030(C2H2)/col-AT4G26030-DAP-Seq(GSE60143)/Homer	BYYACCWACY	1	-2.192	0.9078	46	69.70%	24245.5	61.69%	66	39282	LR1_LR2_down
SOC1(MADS)/Seedling-SOC1-ChIP-Seq(GSE45846)/Homer	TWCCAWWTWTGG	1	-2.186	0.9078	31	46.97%	15290.1	38.90%	66	39282	LR1_LR2_down
BIM2(bHLH)/col-BIM2-DAP-Seq(GSE60143)/Homer	NNNNCACGTGNN	1	-2.182	0.9078	35	53.03%	17626.6	44.85%	66	39282	LR1_LR2_down
AT1G01250(AP2EREBP)/col-AT1G01250-DAP-Seq(GSE60143)/Homer	YCACCGACAHTW	1	-2.161	0.9078	5	7.58%	1534.8	3.91%	66	39282	LR1_LR2_down
MYB(HTH)/ERMYB-Myb-ChIPSeq(GSE22095)/Homer	GGCVGTTR	1	-2.158	0.9078	56	84.85%	30681.4	78.07%	66	39282	LR1_LR2_down
T1ISRE(IRF)/ThioMac-Ifnb-Expression/Homer	ACTTTCGTTTCT	1	-2.156	0.9078	3	4.55%	706.5	1.80%	66	39282	LR1_LR2_down
Bach1(bZIP)/K562-Bach1-ChIP-Seq(GSE31477)/Homer	AWWNTGCTGAGTCAT	1	-2.134	0.9087	3	4.55%	713.5	1.82%	66	39282	LR1_LR2_down
IRF:BATF(IRF:bZIP)/pDC-Irf8-ChIP-Seq(GSE66899)/Homer	CTTTCANTATGACTV	1	-2.133	0.9087	13	19.70%	5445.4	13.86%	66	39282	LR1_LR2_down
Gata2(Zf)/K562-GATA2-ChIP-Seq(GSE18829)/Homer	BBCTTATCTS	1	-2.132	0.9087	40	60.61%	20670.6	52.59%	66	39282	LR1_LR2_down
KANADI1(Myb)/Seedling-KAN1-ChIP-Seq(GSE48081)/Homer	ARGAATAWWN	1	-2.121	0.9087	61	92.42%	34141	86.87%	66	39282	LR1_LR2_down
DEAR2(AP2EREBP)/colamp-DEAR2-DAP-Seq(GSE60143)/Homer	HCACCGACAWHD	1	-2.12	0.9087	34	51.52%	17127.4	43.58%	66	39282	LR1_LR2_down
At1g78700(BZR)/col-At1g78700-DAP-Seq(GSE60143)/Homer	NNNNCACGTGNNNNN	1	-2.116	0.9087	14	21.21%	5982	15.22%	66	39282	LR1_LR2_down
AT3G12130(C3H)/colamp-AT3G12130-DAP-Seq(GSE60143)/Homer	TMACTTTTTV	1	-2.111	0.9087	66	100.00%	38065.1	96.85%	66	39282	LR1_LR2_down
CRE(bZIP)/Promoter/Homer	CSGTGACGTCAC	1	-2.111	0.9087	8	12.12%	2955.2	7.52%	66	39282	LR1_LR2_down
GT3a(Trihelix)/col-GT3a-DAP-Seq(GSE60143)/Homer	WNACACGTGTYWWAW	1	-2.104	0.9087	18	27.27%	8122.6	20.67%	66	39282	LR1_LR2_down
MYB77(MYB)/col-MYB77-DAP-Seq(GSE60143)/Homer	NYAACBGYMC	1	-2.1	0.9087	49	74.24%	26245.1	66.78%	66	39282	LR1_LR2_down
Sox15(HMG)/CPA-Sox15-ChIP-Seq(GSE62909)/Homer	RAACAATGGN	1	-2.093	0.9087	51	77.27%	27520.5	70.02%	66	39282	LR1_LR2_down
FUS3(ABI3VP1)/col-FUS3-DAP-Seq(GSE60143)/Homer	DNNWTNTGCATGKNN	1	-2.093	0.9087	37	56.06%	18935.3	48.18%	66	39282	LR1_LR2_down
E2F7(E2F)/Hela-E2F7-ChIP-Seq(GSE32673)/Homer	VDTTTCCCGCCA	1	-2.077	0.9087	4	6.06%	1141.8	2.91%	66	39282	LR1_LR2_down
ANAC070(NAC)/colamp-ANAC070-DAP-Seq(GSE60143)/Homer	CTTRHDNHNBAAGHW	1	-2.072	0.9087	55	83.33%	30129.6	76.66%	66	39282	LR1_LR2_down
NRF(NRF)/Promoter/Homer	STGCGCATGCGC	1	-2.066	0.9087	2	3.03%	367.9	0.94%	66	39282	LR1_LR2_down
Zic2(Zf)/ESC-Zic2-ChIP-Seq(SRP197560)/Homer	CHCAGCRGGRGG	1	-2.065	0.9087	3	4.55%	736.5	1.87%	66	39282	LR1_LR2_down
At4g36780(BZR)/col-At4g36780-DAP-Seq(GSE60143)/Homer	NNNNNNCACGTGNNN	1	-2.055	0.9087	14	21.21%	6043.2	15.38%	66	39282	LR1_LR2_down
MYB101(MYB)/colamp-MYB101-DAP-Seq(GSE60143)/Homer	TAACNRMY	1	-2.055	0.9087	64	96.97%	36414.2	92.65%	66	39282	LR1_LR2_down
Sp5(Zf)/mES-Sp5.Flag-ChIP-Seq(GSE72989)/Homer	RGKGGGCGGAGC	1	-2.055	0.9087	7	10.61%	2514.4	6.40%	66	39282	LR1_LR2_down
MYB17(MYB)/colamp-MYB17-DAP-Seq(GSE60143)/Homer	GGTAGGTGRG	1	-2.04	0.9087	20	30.30%	9287.3	23.63%	66	39282	LR1_LR2_down
bHLH34(bHLH)/colamp-bHLH34-DAP-Seq(GSE60143)/Homer	HGWGRHWGACACGTG	1	-2.032	0.9087	14	21.21%	6067.8	15.44%	66	39282	LR1_LR2_down
PBX2(Homeobox)/K562-PBX2-ChIP-Seq(Encode)/Homer	RTGATTKATRGN	1	-2.029	0.9087	58	87.88%	32174.8	81.86%	66	39282	LR1_LR2_down
dof43(C2C2dof)/colamp-dof43-DAP-Seq(GSE60143)/Homer	NAAAAAGTDA	1	-2.015	0.9087	63	95.45%	35693.5	90.82%	66	39282	LR1_LR2_down
SMB(NAC)/colamp-SMB-DAP-Seq(GSE60143)/Homer	CTTVNNNNDBAAGHW	1	-2.004	0.9087	43	65.15%	22673.7	57.69%	66	39282	LR1_LR2_down
Sox9(HMG)/Limb-SOX9-ChIP-Seq(GSE73225)/Homer	AGGVNCCTTTGT	1	-2.003	0.9087	31	46.97%	15548.6	39.56%	66	39282	LR1_LR2_down
HAT2(Homeobox)/colamp-HAT2-DAP-Seq(GSE60143)/Homer	CYAATSATTR	1	-1.997	0.9087	59	89.39%	32889.9	83.68%	66	39282	LR1_LR2_down
PCF/Arabidopsis-Promoters/Homer	NNWWWTGGGCYTDDN	1	-1.995	0.9087	18	27.27%	8249.7	20.99%	66	39282	LR1_LR2_down
EBF1(EBF)/Near-E2A-ChIP-Seq(GSE21512)/Homer	GTCCCCWGGGGA	1	-1.986	0.9087	6	9.09%	2086.9	5.31%	66	39282	LR1_LR2_down
bZIP52(bZIP)/colamp-bZIP52-DAP-Seq(GSE60143)/Homer	NDNHCAGCTGTCANN	1	-1.983	0.9087	33	50.00%	16742	42.60%	66	39282	LR1_LR2_down
MYB49(MYB)/col-MYB49-DAP-Seq(GSE60143)/Homer	ARKTAGGTRR	1	-1.959	0.9087	55	83.33%	30276.5	77.03%	66	39282	LR1_LR2_down
AT4G00250(GeBP)/col-AT4G00250-DAP-Seq(GSE60143)/Homer	WDTGGATAAKRT	1	-1.951	0.9087	46	69.70%	24592.5	62.57%	66	39282	LR1_LR2_down
MYB118(MYB)/colamp-MYB118-DAP-Seq(GSE60143)/Homer	TAWCCGTTAC	1	-1.944	0.9087	26	39.39%	12765.9	32.48%	66	39282	LR1_LR2_down
ZNF382(Zf)/HEK293-ZNF382.GFP-ChIP-Seq(GSE58341)/Homer	GNCTGTASTRNTGBCTCHTT	1	-1.944	0.9087	2	3.03%	396	1.01%	66	39282	LR1_LR2_down
ANL2(HB)/col-ANL2-DAP-Seq(GSE60143)/Homer	CATTAATTGC	1	-1.938	0.9087	48	72.73%	25851.5	65.78%	66	39282	LR1_LR2_down
MYB3R1(MYB)/col-MYB3R1-DAP-Seq(GSE60143)/Homer	WWDTDACCGTTR	1	-1.93	0.9087	39	59.09%	20370.6	51.83%	66	39282	LR1_LR2_down
GATA15(C2C2gata)/col-GATA15-DAP-Seq(GSE60143)/Homer	KATGATCA	1	-1.93	0.9087	60	90.91%	33649.4	85.62%	66	39282	LR1_LR2_down
ZNF692(Zf)/HEK293-ZNF692.GFP-ChIP-Seq(GSE58341)/Homer	GTGGGCCCCA	1	-1.928	0.9087	2	3.03%	400.4	1.02%	66	39282	LR1_LR2_down
HY5(bZIP)/colamp-HY5-DAP-Seq(GSE60143)/Homer	RRTSACGTSD	1	-1.923	0.9087	40	60.61%	20982	53.39%	66	39282	LR1_LR2_down
ATY19(MYB)/col-ATY19-DAP-Seq(GSE60143)/Homer	YYCACCWACCAT	1	-1.92	0.9087	35	53.03%	18010.6	45.83%	66	39282	LR1_LR2_down
ETS:E-box(ETS,bHLH)/HPC7-Scl-ChIP-Seq(GSE22178)/Homer	AGGAARCAGCTG	1	-1.92	0.9087	3	4.55%	788.1	2.01%	66	39282	LR1_LR2_down
At4g18890(BZR)/col-At4g18890-DAP-Seq(GSE60143)/Homer	NDBRCACGTGYR	1	-1.9	0.9087	8	12.12%	3112.6	7.92%	66	39282	LR1_LR2_down
ANAC087(NAC)/col-ANAC087-DAP-Seq(GSE60143)/Homer	WVCKTGHNNNWCAMG	1	-1.897	0.9087	19	28.79%	8916.1	22.69%	66	39282	LR1_LR2_down
CBF2(AP2EREBP)/colamp-CBF2-DAP-Seq(GSE60143)/Homer	YBRCCGACATNNNNN	1	-1.885	0.9087	21	31.82%	10037.2	25.54%	66	39282	LR1_LR2_down
bZIP3(bZIP)/col-bZIP3-DAP-Seq(GSE60143)/Homer	DWKNHSACGTGGCAD	1	-1.878	0.9087	25	37.88%	12292.7	31.28%	66	39282	LR1_LR2_down
PGR(NR)/EndoStromal-PGR-ChIP-Seq(GSE69539)/Homer	AAGAACATWHTGTTC	1	-1.866	0.9087	13	19.70%	5713.7	14.54%	66	39282	LR1_LR2_down
MYB96(MYB)/colamp-MYB96-DAP-Seq(GSE60143)/Homer	WGGTRGTTGG	1	-1.844	0.9087	39	59.09%	20505.9	52.17%	66	39282	LR1_LR2_down
ATHB15(HB)/col-ATHB15-DAP-Seq(GSE60143)/Homer	GYAATSATTA	1	-1.843	0.9087	37	56.06%	19313.4	49.14%	66	39282	LR1_LR2_down
Mef2b(MADS)/HEK293-Mef2b.V5-ChIP-Seq(GSE67450)/Homer	GCTATTTTTGGM	1	-1.834	0.9087	52	78.79%	28520.5	72.57%	66	39282	LR1_LR2_down
STAT5(Stat)/mCD4+-Stat5-ChIP-Seq(GSE12346)/Homer	RTTTCTNAGAAA	1	-1.834	0.9087	16	24.24%	7356.3	18.72%	66	39282	LR1_LR2_down
MYB39(MYB)/col-MYB39-DAP-Seq(GSE60143)/Homer	WWAARKTAGGTGRAA	1	-1.833	0.9087	18	27.27%	8447	21.49%	66	39282	LR1_LR2_down
AT2G31460(REMB3)/col-AT2G31460-DAP-Seq(GSE60143)/Homer	WNWARWDGAAATGAT	1	-1.826	0.9087	24	36.36%	11800.4	30.02%	66	39282	LR1_LR2_down
Gata1(Zf)/K562-GATA1-ChIP-Seq(GSE18829)/Homer	SAGATAAGRV	1	-1.821	0.9087	35	53.03%	18164.7	46.22%	66	39282	LR1_LR2_down
bHLH130(bHLH)/col-bHLH130-DAP-Seq(GSE60143)/Homer	GCAACTTG	1	-1.813	0.9087	26	39.39%	12954.3	32.96%	66	39282	LR1_LR2_down
CHR(?)/Hela-CellCycle-Expression/Homer	SRGTTTCAAA	1	-1.798	0.9087	49	74.24%	26685.3	67.90%	66	39282	LR1_LR2_down
MYB4(MYB)/col200-MYB4-DAP-Seq(GSE60143)/Homer	WAGKTAGGTARR	1	-1.792	0.9087	40	60.61%	21188.7	53.91%	66	39282	LR1_LR2_down
At1g19210(AP2EREBP)/colamp-At1g19210-DAP-Seq(GSE60143)/Homer	HCACCGACCAHN	1	-1.778	0.9143	39	59.09%	20611.1	52.44%	66	39282	LR1_LR2_down
HEB(bHLH)/mES-Heb-ChIP-Seq(GSE53233)/Homer	VCAGCTGBNN	1	-1.769	0.9168	20	30.30%	9636.8	24.52%	66	39282	LR1_LR2_down
MYB62(MYB)/colamp-MYB62-DAP-Seq(GSE60143)/Homer	NTACCTAACT	1	-1.761	0.9199	50	75.76%	27367.3	69.63%	66	39282	LR1_LR2_down
HIF-1a(bHLH)/MCF7-HIF1a-ChIP-Seq(GSE28352)/Homer	TACGTGCV	1	-1.757	0.9199	15	22.73%	6906.9	17.57%	66	39282	LR1_LR2_down
IDD2(C2H2)/colamp-IDD2-DAP-Seq(GSE60143)/Homer	HAVAAAAMGACAAAA	1	-1.753	0.9199	19	28.79%	9103.5	23.16%	66	39282	LR1_LR2_down
At5g47390(MYBrelated)/col-At5g47390-DAP-Seq(GSE60143)/Homer	CTTATCCA	1	-1.745	0.9199	57	86.36%	31865.2	81.08%	66	39282	LR1_LR2_down
AT5G63260(C3H)/col-AT5G63260-DAP-Seq(GSE60143)/Homer	RAAAAAGTRA	1	-1.739	0.9206	66	100.00%	38280.6	97.40%	66	39282	LR1_LR2_down
Six1(Homeobox)/Myoblast-Six1-ChIP-Chip(GSE20150)/Homer	GKVTCADRTTWC	1	-1.736	0.9206	17	25.76%	8022.3	20.41%	66	39282	LR1_LR2_down
NFIL3(bZIP)/HepG2-NFIL3-ChIP-Seq(Encode)/Homer	VTTACGTAAYNNNNN	1	-1.735	0.9206	52	78.79%	28666	72.94%	66	39282	LR1_LR2_down
Elk4(ETS)/Hela-Elk4-ChIP-Seq(GSE31477)/Homer	NRYTTCCGGY	1	-1.733	0.9206	23	34.85%	11370.2	28.93%	66	39282	LR1_LR2_down
ANAC062(NAC)/colamp-ANAC062-DAP-Seq(GSE60143)/Homer	TACTTANTNWNYAAG	1	-1.732	0.9206	22	33.33%	10807.7	27.50%	66	39282	LR1_LR2_down
AP-2gamma(AP2)/MCF7-TFAP2C-ChIP-Seq(GSE21234)/Homer	SCCTSAGGSCAW	1	-1.73	0.9206	6	9.09%	2256.6	5.74%	66	39282	LR1_LR2_down
p53(p53)/Saos-p53-ChIP-Seq(GSE15780)/Homer	RRCATGYCYRGRCATGYYYN	1	-1.728	0.9206	4	6.06%	1309.2	3.33%	66	39282	LR1_LR2_down
p53(p53)/Saos-p53-ChIP-Seq/Homer	RRCATGYCYRGRCATGYYYN	1	-1.728	0.9206	4	6.06%	1309.2	3.33%	66	39282	LR1_LR2_down
At2g03500(G2like)/col-At2g03500-DAP-Seq(GSE60143)/Homer	WWAGAATATTCT	1	-1.727	0.9206	22	33.33%	10815.6	27.52%	66	39282	LR1_LR2_down
STAT1(Stat)/HelaS3-STAT1-ChIP-Seq(GSE12782)/Homer	NATTTCCNGGAAAT	1	-1.72	0.9206	16	24.24%	7495.8	19.07%	66	39282	LR1_LR2_down
CEBP(bZIP)/ThioMac-CEBPb-ChIP-Seq(GSE21512)/Homer	ATTGCGCAAC	1	-1.72	0.9206	48	72.73%	26184.8	66.62%	66	39282	LR1_LR2_down
HIF2a(bHLH)/785_O-HIF2a-ChIP-Seq(GSE34871)/Homer	GCACGTACCC	1	-1.719	0.9206	20	30.30%	9705.8	24.70%	66	39282	LR1_LR2_down
Nrf2(bZIP)/Lymphoblast-Nrf2-ChIP-Seq(GSE37589)/Homer	HTGCTGAGTCAT	1	-1.717	0.9206	2	3.03%	458.5	1.17%	66	39282	LR1_LR2_down
AT5G60130(ABI3VP1)/col-AT5G60130-DAP-Seq(GSE60143)/Homer	WTTYTAAGVAAA	1	-1.699	0.9206	66	100.00%	38303.7	97.46%	66	39282	LR1_LR2_down
Six2(Homeobox)/NephronProgenitor-Six2-ChIP-Seq(GSE39837)/Homer	GWAAYHTGAKMC	1	-1.697	0.9206	50	75.76%	27466	69.88%	66	39282	LR1_LR2_down
MYB58(MYB)/colamp-MYB58-DAP-Seq(GSE60143)/Homer	YYYACCWACC	1	-1.696	0.9206	44	66.67%	23765.7	60.47%	66	39282	LR1_LR2_down
AT3G10113(MYBrelated)/col-AT3G10113-DAP-Seq(GSE60143)/Homer	WNAAATATCWWN	1	-1.689	0.9206	46	69.70%	25000.4	63.61%	66	39282	LR1_LR2_down
ZBTB33(Zf)/GM12878-ZBTB33-ChIP-Seq(GSE32465)/Homer	GGVTCTCGCGAGAAC	1	-1.687	0.9206	2	3.03%	467.6	1.19%	66	39282	LR1_LR2_down
bHLH10(bHLH)/colamp-bHLH10-DAP-Seq(GSE60143)/Homer	YACCGACA	1	-1.682	0.9206	12	18.18%	5382.5	13.70%	66	39282	LR1_LR2_down
At1g19000(MYBrelated)/colamp-At1g19000-DAP-Seq(GSE60143)/Homer	WWTGGATAADDT	1	-1.681	0.9206	57	86.36%	31951.8	81.30%	66	39282	LR1_LR2_down
GATA6(C2C2gata)/col200-GATA6-DAP-Seq(GSE60143)/Homer	TAGATCTARAHH	1	-1.678	0.9206	10	15.15%	4330.1	11.02%	66	39282	LR1_LR2_down
DEL2(E2FDP)/col-DEL2-DAP-Seq(GSE60143)/Homer	WTTTCSCGCC	1	-1.664	0.9206	11	16.67%	4871.2	12.39%	66	39282	LR1_LR2_down
MYB57(MYB)/col-MYB57-DAP-Seq(GSE60143)/Homer	TTACCTAACT	1	-1.655	0.9206	32	48.48%	16672.6	42.42%	66	39282	LR1_LR2_down
At1g76110(ARID)/colamp-At1g76110-DAP-Seq(GSE60143)/Homer	ATTTAATG	1	-1.654	0.9206	55	83.33%	30695.1	78.10%	66	39282	LR1_LR2_down
bZIP48(bZIP)/colamp-bZIP48-DAP-Seq(GSE60143)/Homer	DDWWKVTSACGTGGC	1	-1.651	0.9206	19	28.79%	9243.1	23.52%	66	39282	LR1_LR2_down
PU.1(ETS)/ThioMac-PU.1-ChIP-Seq(GSE21512)/Homer	AGAGGAAGTG	1	-1.651	0.9206	11	16.67%	4885.8	12.43%	66	39282	LR1_LR2_down
MNT(bHLH)/HepG2-MNT-ChIP-Seq(Encode)/Homer	DGCACACGTG	1	-1.651	0.9206	33	50.00%	17265.1	43.93%	66	39282	LR1_LR2_down
IDD5(C2H2)/colamp-IDD5-DAP-Seq(GSE60143)/Homer	TTTTGTCTTTTTBTK	1	-1.649	0.9206	57	86.36%	31994.4	81.41%	66	39282	LR1_LR2_down
Isl1(Homeobox)/Neuron-Isl1-ChIP-Seq(GSE31456)/Homer	CTAATKGV	1	-1.638	0.9206	63	95.45%	36052.3	91.73%	66	39282	LR1_LR2_down
TCP3(TCP)/colamp-TCP3-DAP-Seq(GSE60143)/Homer	WGTGGTCCCAAHWWW	1	-1.636	0.9206	9	13.64%	3850.3	9.80%	66	39282	LR1_LR2_down
CDF3(C2C2dof)/colamp-CDF3-DAP-Seq(GSE60143)/Homer	AAAAGTRM	1	-1.636	0.9206	63	95.45%	36055	91.74%	66	39282	LR1_LR2_down
At3g04030(G2like)/col-At3g04030-DAP-Seq(GSE60143)/Homer	DRGAATCT	1	-1.634	0.9206	53	80.30%	29449.9	74.93%	66	39282	LR1_LR2_down
GRE(NR),IR3/RAW264.7-GRE-ChIP-Seq(Unpublished)/Homer	VAGRACAKWCTGTYC	1	-1.615	0.9206	7	10.61%	2842.4	7.23%	66	39282	LR1_LR2_down
FAR1(FAR1)/col-FAR1-DAP-Seq(GSE60143)/Homer	TKNNNYYCACGCGCY	1	-1.598	0.9206	4	6.06%	1382.7	3.52%	66	39282	LR1_LR2_down
ANAC096(NAC)/colamp-ANAC096-DAP-Seq(GSE60143)/Homer	TACTTGWNNNWCAAG	1	-1.597	0.9206	33	50.00%	17355.2	44.16%	66	39282	LR1_LR2_down
ZNF675(Zf)/HEK293-ZNF675.GFP-ChIP-Seq(GSE58341)/Homer	ARGAGGMCAAAATGW	1	-1.588	0.9206	7	10.61%	2865.4	7.29%	66	39282	LR1_LR2_down
At2g41835(C2H2)/col-At2g41835-DAP-Seq(GSE60143)/Homer	TTTGAAAA	1	-1.583	0.9206	46	69.70%	25176.6	64.06%	66	39282	LR1_LR2_down
ERE(NR),IR3/MCF7-ERa-ChIP-Seq(Unpublished)/Homer	VAGGTCACNSTGACC	1	-1.576	0.9206	4	6.06%	1395.3	3.55%	66	39282	LR1_LR2_down
BPC1(BBRBPC)/colamp-BPC1-DAP-Seq(GSE60143)/Homer	GARGAGAGAGAA	1	-1.567	0.9206	30	45.45%	15652.1	39.82%	66	39282	LR1_LR2_down
WRKY18(WRKY)/col-WRKY18-DAP-Seq(GSE60143)/Homer	NNNTTGACYWNNNNN	1	-1.566	0.9206	55	83.33%	30823.6	78.43%	66	39282	LR1_LR2_down
TINY(AP2EREBP)/col-TINY-DAP-Seq(GSE60143)/Homer	NNCACCGACA	1	-1.546	0.9236	11	16.67%	5000.2	12.72%	66	39282	LR1_LR2_down
Mef2d(MADS)/Retina-Mef2d-ChIP-Seq(GSE61391)/Homer	GCTATTTTTAGC	1	-1.546	0.9236	20	30.30%	9957.6	25.34%	66	39282	LR1_LR2_down
Zic(Zf)/Cerebellum-ZIC1.2-ChIP-Seq(GSE60731)/Homer	CCTGCTGAGH	1	-1.52	0.9403	8	12.12%	3442.7	8.76%	66	39282	LR1_LR2_down
Sox21(HMG)/ESC-SOX21-ChIP-Seq(GSE110505)/Homer	BCCWTTGTBYKV	1	-1.506	0.9497	59	89.39%	33493.2	85.22%	66	39282	LR1_LR2_down
OCT:OCT(POU,Homeobox)/NPC-Brn1-ChIP-Seq(GSE35496)/Homer	ATGAATATTCATGAG	1	-1.503	0.9497	2	3.03%	528.8	1.35%	66	39282	LR1_LR2_down
FEA4(bZIP)/Corn-FEA4-ChIP-Seq(GSE61954)/Homer	TGACGTCACS	1	-1.497	0.9502	33	50.00%	17531.1	44.61%	66	39282	LR1_LR2_down
bHLH28(bHLH)/col-bHLH28-DAP-Seq(GSE60143)/Homer	NHHTGTACGGAH	1	-1.491	0.9519	24	36.36%	12316.3	31.34%	66	39282	LR1_LR2_down
AGL25(MADS)/colamp-AGL25-DAP-Seq(GSE60143)/Homer	TTTCCATWTWTGGAA	1	-1.482	0.9562	8	12.12%	3480	8.85%	66	39282	LR1_LR2_down
Tbx20(T-box)/Heart-Tbx20-ChIP-Seq(GSE29636)/Homer	GGTGYTGACAGS	1	-1.481	0.9562	6	9.09%	2447.1	6.23%	66	39282	LR1_LR2_down
TRP2(MYBrelated)/colamp-TRP2-DAP-Seq(GSE60143)/Homer	TAAACCCT	1	-1.477	0.9562	15	22.73%	7266.1	18.49%	66	39282	LR1_LR2_down
OCT:OCT(POU,Homeobox)/NPC-OCT6-ChIP-Seq(GSE43916)/Homer	YATGCATATRCATRT	1	-1.476	0.9562	24	36.36%	12340.4	31.40%	66	39282	LR1_LR2_down
Pit1+1bp(Homeobox)/GCrat-Pit1-ChIP-Seq(GSE58009)/Homer	ATGCATAATTCA	1	-1.475	0.9562	42	63.64%	22932.7	58.35%	66	39282	LR1_LR2_down
BAM8(BES1)/col-BAM8-DAP-Seq(GSE60143)/Homer	NNWSACACGTGTSWN	1	-1.473	0.9562	9	13.64%	4015.6	10.22%	66	39282	LR1_LR2_down
Rap210(AP2EREBP)/col-Rap210-DAP-Seq(GSE60143)/Homer	TGTCGGCA	1	-1.466	0.9562	21	31.82%	10646.6	27.09%	66	39282	LR1_LR2_down
NF-E2(bZIP)/K562-NFE2-ChIP-Seq(GSE31477)/Homer	GATGACTCAGCA	1	-1.463	0.9562	2	3.03%	543.9	1.38%	66	39282	LR1_LR2_down
Sox17(HMG)/Endoderm-Sox17-ChIP-Seq(GSE61475)/Homer	CCATTGTTYB	1	-1.461	0.9562	38	57.58%	20559.4	52.31%	66	39282	LR1_LR2_down
At3g12730(G2like)/colamp-At3g12730-DAP-Seq(GSE60143)/Homer	AAGATTCT	1	-1.46	0.9562	62	93.94%	35546.9	90.44%	66	39282	LR1_LR2_down
At1g36060(AP2EREBP)/colamp-At1g36060-DAP-Seq(GSE60143)/Homer	NNWWKGTCGGTG	1	-1.453	0.9562	23	34.85%	11807	30.04%	66	39282	LR1_LR2_down
MYB44(MYB)/colamp-MYB44-DAP-Seq(GSE60143)/Homer	CVGTTWWKTCNGTTA	1	-1.449	0.9562	13	19.70%	6203.2	15.78%	66	39282	LR1_LR2_down
WRKY25(WRKY)/colamp-WRKY25-DAP-Seq(GSE60143)/Homer	NNNNHRGTCAAMNNN	1	-1.434	0.9562	50	75.76%	27892.7	70.97%	66	39282	LR1_LR2_down
ANAC042(NAC)/col-ANAC042-DAP-Seq(GSE60143)/Homer	CGTNDHNDHNACGKY	1	-1.433	0.9562	17	25.76%	8442.2	21.48%	66	39282	LR1_LR2_down
RAP21(AP2EREBP)/colamp-RAP21-DAP-Seq(GSE60143)/Homer	BCACCGACAHNN	1	-1.432	0.9562	10	15.15%	4594.6	11.69%	66	39282	LR1_LR2_down
AR-halfsite(NR)/LNCaP-AR-ChIP-Seq(GSE27824)/Homer	CCAGGAACAG	1	-1.432	0.9562	49	74.24%	27278.9	69.41%	66	39282	LR1_LR2_down
E-box/Drosophila-Promoters/Homer	AACAGCTGTTHN	1	-1.429	0.9562	5	7.58%	1983.9	5.05%	66	39282	LR1_LR2_down
PLT1(AP2EREBP)/colamp-PLT1-DAP-Seq(GSE60143)/Homer	GCACGAWTYCCGAGG	1	-1.428	0.9562	4	6.06%	1487.5	3.78%	66	39282	LR1_LR2_down
TGA10(bZIP)/colamp-TGA10-DAP-Seq(GSE60143)/Homer	ATGACGTC	1	-1.426	0.9562	30	45.45%	15901.8	40.46%	66	39282	LR1_LR2_down
HLH-1(bHLH)/cElegans-Embryo-HLH1-ChIP-Seq(modEncode)/Homer	RACAGCTGTTBH	1	-1.415	0.9562	22	33.33%	11298.6	28.75%	66	39282	LR1_LR2_down
AT5G56840(MYBrelated)/colamp-AT5G56840-DAP-Seq(GSE60143)/Homer	TGGATAAGGT	1	-1.414	0.9562	59	89.39%	33616.9	85.53%	66	39282	LR1_LR2_down
NTM1(NAC)/col-NTM1-DAP-Seq(GSE60143)/Homer	ACTTRTARAASAAGT	1	-1.414	0.9562	22	33.33%	11301.5	28.76%	66	39282	LR1_LR2_down
ATHB23(ZFHD)/col-ATHB23-DAP-Seq(GSE60143)/Homer	HTAATTARNN	1	-1.413	0.9562	61	92.42%	34931.7	88.88%	66	39282	LR1_LR2_down
Rbpj1(?)/Panc1-Rbpj1-ChIP-Seq(GSE47459)/Homer	HTTTCCCASG	1	-1.413	0.9562	31	46.97%	16510.4	42.01%	66	39282	LR1_LR2_down
AT1G12630(AP2EREBP)/colamp-AT1G12630-DAP-Seq(GSE60143)/Homer	TGTCGGCA	1	-1.409	0.9562	16	24.24%	7918.6	20.15%	66	39282	LR1_LR2_down
AT1G04880(ARID)/colamp-AT1G04880-DAP-Seq(GSE60143)/Homer	AAACTATATADTATA	1	-1.407	0.9562	35	53.03%	18875.5	48.03%	66	39282	LR1_LR2_down
BMYB(HTH)/Hela-BMYB-ChIP-Seq(GSE27030)/Homer	NHAACBGYYV	1	-1.392	0.9562	51	77.27%	28585.9	72.73%	66	39282	LR1_LR2_down
HDG7(HB)/col-HDG7-DAP-Seq(GSE60143)/Homer	WGCATTTAATGC	1	-1.383	0.9562	18	27.27%	9081.2	23.11%	66	39282	LR1_LR2_down
Max(bHLH)/K562-Max-ChIP-Seq(GSE31477)/Homer	RCCACGTGGYYN	1	-1.382	0.9562	20	30.30%	10215.8	25.99%	66	39282	LR1_LR2_down
Unknown2/Arabidopsis-Promoters/Homer	AAACGACGTCGTTTT	1	-1.374	0.9562	5	7.58%	2026.9	5.16%	66	39282	LR1_LR2_down
CCA(Myb)/Arabidopsis-CCA.GFP-ChIP-Seq(GSE70533)/Homer	AGATATYTTT	1	-1.368	0.9562	54	81.82%	30496.3	77.59%	66	39282	LR1_LR2_down
ELT-3(Gata)/cElegans-L1-ELT3-ChIP-Seq(modEncode)/Homer	AWTGATAAGA	1	-1.368	0.9562	42	63.64%	23131.3	58.85%	66	39282	LR1_LR2_down
Hand2(bHLH)/Mesoderm-Hand2-ChIP-Seq(GSE61475)/Homer	TGACANARRCCAGRC	1	-1.358	0.9562	8	12.12%	3606.2	9.18%	66	39282	LR1_LR2_down
Tgif1(Homeobox)/mES-Tgif1-ChIP-Seq(GSE55404)/Homer	YTGWCADY	1	-1.355	0.9562	62	93.94%	35666.6	90.75%	66	39282	LR1_LR2_down
AT2G20400(G2like)/colamp-AT2G20400-DAP-Seq(GSE60143)/Homer	DNVGAATATTCBNHN	1	-1.354	0.9562	14	21.21%	6884.6	17.52%	66	39282	LR1_LR2_down
AtIDD11(C2H2)/colamp-AtIDD11-DAP-Seq(GSE60143)/Homer	TTTGTCGTTT	1	-1.354	0.9562	30	45.45%	16033.1	40.79%	66	39282	LR1_LR2_down
PQM-1(?)/cElegans-L3-ChIP-Seq(modEncode)/Homer	ACTGATAAGA	1	-1.353	0.9562	33	50.00%	17797.1	45.28%	66	39282	LR1_LR2_down
Smad3(MAD)/NPC-Smad3-ChIP-Seq(GSE36673)/Homer	TWGTCTGV	1	-1.348	0.9562	45	68.18%	24983.7	63.57%	66	39282	LR1_LR2_down
OCT:OCT-short(POU,Homeobox)/NPC-OCT6-ChIP-Seq(GSE43916)/Homer	ATGCATWATGCATRW	1	-1.344	0.9562	53	80.30%	29909.1	76.10%	66	39282	LR1_LR2_down
GAGA-repeat/Arabidopsis-Promoters/Homer	CTCTCTCTCY	1	-1.343	0.9562	29	43.94%	15471.5	39.37%	66	39282	LR1_LR2_down
At1g25550(G2like)/colamp-At1g25550-DAP-Seq(GSE60143)/Homer	NAGATTCY	1	-1.341	0.9562	52	78.79%	29292.7	74.53%	66	39282	LR1_LR2_down
BBX31(Orphan)/col-BBX31-DAP-Seq(GSE60143)/Homer	NAAAAAGTDA	1	-1.338	0.9562	63	95.45%	36359.8	92.51%	66	39282	LR1_LR2_down
MYB65(MYB)/colamp-MYB65-DAP-Seq(GSE60143)/Homer	RACNGTTA	1	-1.338	0.9562	51	77.27%	28678.6	72.97%	66	39282	LR1_LR2_down
FOXA1:AR(Forkhead,NR)/LNCAP-AR-ChIP-Seq(GSE27824)/Homer	AGTAAACAAAAAAGAACAND	1	-1.328	0.9562	9	13.64%	4176.8	10.63%	66	39282	LR1_LR2_down
RAP26(AP2EREBP)/colamp-RAP26-DAP-Seq(GSE60143)/Homer	HDATGGCGGCGG	1	-1.314	0.9562	25	37.88%	13201	33.59%	66	39282	LR1_LR2_down
ATHB21(HB)/colamp-ATHB21-DAP-Seq(GSE60143)/Homer	YCAATWAT	1	-1.304	0.9615	49	74.24%	27506.7	69.99%	66	39282	LR1_LR2_down
ATHB6(Homeobox)/Arabidopsis-HB6-ChIP-Seq(GSE80564)/Homer	CAATNATTBN	1	-1.301	0.9615	57	86.36%	32495.2	82.68%	66	39282	LR1_LR2_down
ATAF1(NAC)/col-ATAF1-DAP-Seq(GSE60143)/Homer	YACGTMAY	1	-1.297	0.9615	61	92.42%	35074.8	89.24%	66	39282	LR1_LR2_down
RARg(NR)/ES-RARg-ChIP-Seq(GSE30538)/Homer	AGGTCAAGGTCA	1	-1.296	0.9615	1	1.52%	190.9	0.49%	66	39282	LR1_LR2_down
bHLH18(bHLH)/col-bHLH18-DAP-Seq(GSE60143)/Homer	CACGTGTTYCACGTG	1	-1.295	0.9615	2	3.03%	611.3	1.56%	66	39282	LR1_LR2_down
MYB107(MYB)/col-MYB107-DAP-Seq(GSE60143)/Homer	RGTWGGTRRR	1	-1.288	0.9615	54	81.82%	30627	77.93%	66	39282	LR1_LR2_down
LHX9(Homeobox)/Hct116-LHX9.V5-ChIP-Seq(GSE116822)/Homer	NGCTAATTAG	1	-1.284	0.9615	63	95.45%	36417.6	92.66%	66	39282	LR1_LR2_down
ANAC071(NAC)/col-ANAC071-DAP-Seq(GSE60143)/Homer	DNCKTNDNNNHNAAG	1	-1.279	0.9625	39	59.09%	21504.7	54.72%	66	39282	LR1_LR2_down
AP-1(bZIP)/ThioMac-PU.1-ChIP-Seq(GSE21512)/Homer	VTGACTCATC	1	-1.278	0.9625	28	42.42%	15010.5	38.19%	66	39282	LR1_LR2_down
bHLH157(bHLH)/col-bHLH157-DAP-Seq(GSE60143)/Homer	KACACGTCTCTY	1	-1.272	0.9625	16	24.24%	8128.9	20.68%	66	39282	LR1_LR2_down
Foxa2(Forkhead)/Liver-Foxa2-ChIP-Seq(GSE25694)/Homer	CYTGTTTACWYW	1	-1.272	0.9625	44	66.67%	24523.2	62.40%	66	39282	LR1_LR2_down
Mef2c(MADS)/GM12878-Mef2c-ChIP-Seq(GSE32465)/Homer	DCYAAAAATAGM	1	-1.272	0.9625	39	59.09%	21518.7	54.75%	66	39282	LR1_LR2_down
SPL1(SBP)/colamp-SPL1-DAP-Seq(GSE60143)/Homer	HYGTACDTWH	1	-1.27	0.9625	59	89.39%	33815.7	86.04%	66	39282	LR1_LR2_down
ERF5(AP2EREBP)/colamp-ERF5-DAP-Seq(GSE60143)/Homer	DCMGCCGCCA	1	-1.27	0.9625	7	10.61%	3166.3	8.06%	66	39282	LR1_LR2_down
GATA12(C2C2gata)/col-GATA12-DAP-Seq(GSE60143)/Homer	YAGATCTRAW	1	-1.27	0.9625	28	42.42%	15027.2	38.23%	66	39282	LR1_LR2_down
DLX5(Homeobox)/BasalGanglia-Dlx5-ChIP-seq(GSE124936)/Homer	SSTAATTA	1	-1.269	0.9625	57	86.36%	32543.2	82.80%	66	39282	LR1_LR2_down
MyoD(bHLH)/Myotube-MyoD-ChIP-Seq(GSE21614)/Homer	RRCAGCTGYTSY	1	-1.265	0.9625	7	10.61%	3171.1	8.07%	66	39282	LR1_LR2_down
ZNF768(Zf)/Rajj-ZNF768-ChIP-Seq(GSE111879)/Homer	RHHCAGAGAGGB	1	-1.265	0.9625	1	1.52%	197.2	0.50%	66	39282	LR1_LR2_down
MYB93(MYB)/colamp-MYB93-DAP-Seq(GSE60143)/Homer	GGTAGGTGRD	1	-1.257	0.9625	46	69.70%	25763	65.55%	66	39282	LR1_LR2_down
ANAC013(NAC)/col-ANAC013-DAP-Seq(GSE60143)/Homer	CTTGNNNNNCAAGNA	1	-1.255	0.9625	20	30.30%	10431.9	26.54%	66	39282	LR1_LR2_down
NUC(C2H2)/col-NUC-DAP-Seq(GSE60143)/Homer	HAVAAAACGACAAAA	1	-1.25	0.9625	14	21.21%	7038	17.91%	66	39282	LR1_LR2_down
FOXM1(Forkhead)/MCF7-FOXM1-ChIP-Seq(GSE72977)/Homer	TRTTTACTTW	1	-1.245	0.9625	54	81.82%	30701.5	78.12%	66	39282	LR1_LR2_down
ABF1/SacCer-Promoters/Homer	CGTRNAAARTGA	1	-1.241	0.9625	17	25.76%	8745.6	22.25%	66	39282	LR1_LR2_down
bZIP18(bZIP)/colamp-bZIP18-DAP-Seq(GSE60143)/Homer	KGMCAGCTND	1	-1.238	0.9625	60	90.91%	34503.5	87.79%	66	39282	LR1_LR2_down
Lhx1(Homeobox)/EmbryoCarcinoma-Lhx1-ChIP-Seq(GSE70957)/Homer	NNYTAATTAR	1	-1.232	0.9625	62	93.94%	35811.6	91.12%	66	39282	LR1_LR2_down
Pax7(Paired,Homeobox)/Myoblast-Pax7-ChIP-Seq(GSE25064)/Homer	TAATCAATTA	1	-1.225	0.9625	23	34.85%	12211.3	31.07%	66	39282	LR1_LR2_down
CUC1(NAC)/col-CUC1-DAP-Seq(GSE60143)/Homer	TACTTGTNNNACAAG	1	-1.222	0.9625	23	34.85%	12216.2	31.08%	66	39282	LR1_LR2_down
NF1-halfsite(CTF)/LNCaP-NF1-ChIP-Seq(Unpublished)/Homer	YTGCCAAG	1	-1.218	0.9625	27	40.91%	14545.7	37.01%	66	39282	LR1_LR2_down
SGR5(C2H2)/colamp-SGR5-DAP-Seq(GSE60143)/Homer	TTTGTCTTTTTT	1	-1.216	0.9625	40	60.61%	22228.6	56.56%	66	39282	LR1_LR2_down
HSFB3(HSF)/colamp-HSFB3-DAP-Seq(GSE60143)/Homer	TTCTAGAAGMTTHTW	1	-1.216	0.9625	5	7.58%	2159.9	5.50%	66	39282	LR1_LR2_down
At1g74840(MYBrelated)/col100-At1g74840-DAP-Seq(GSE60143)/Homer	YHTTATCCAWWT	1	-1.213	0.9625	53	80.30%	30136.6	76.68%	66	39282	LR1_LR2_down
VND4(NAC)/colamp-VND4-DAP-Seq(GSE60143)/Homer	WRCTTGWANWWCAAG	1	-1.207	0.9625	35	53.03%	19269.2	49.03%	66	39282	LR1_LR2_down
Unknown1/Arabidopsis-Promoters/Homer	RGGGTAWWWTHGTAA	1	-1.195	0.9638	9	13.64%	4338.3	11.04%	66	39282	LR1_LR2_down
EKLF(Zf)/Erythrocyte-Klf1-ChIP-Seq(GSE20478)/Homer	NWGGGTGTGGCY	1	-1.183	0.9718	2	3.03%	663.6	1.69%	66	39282	LR1_LR2_down
AT2G28810(C2C2dof)/colamp-AT2G28810-DAP-Seq(GSE60143)/Homer	VAAAAAGTWA	1	-1.18	0.9723	65	98.48%	37885.5	96.40%	66	39282	LR1_LR2_down
GATA11(C2C2gata)/col-GATA11-DAP-Seq(GSE60143)/Homer	DDHYYAGATCTR	1	-1.179	0.9723	21	31.82%	11143.4	28.35%	66	39282	LR1_LR2_down
Stat3+il21(Stat)/CD4-Stat3-ChIP-Seq(GSE19198)/Homer	SVYTTCCNGGAARB	1	-1.174	0.9723	18	27.27%	9430.5	23.99%	66	39282	LR1_LR2_down
RUNX-AML(Runt)/CD4+-PolII-ChIP-Seq(Barski_et_al.)/Homer	GCTGTGGTTW	1	-1.171	0.9723	21	31.82%	11158.9	28.39%	66	39282	LR1_LR2_down
KAN2(G2like)/colamp-KAN2-DAP-Seq(GSE60143)/Homer	ATATTCTY	1	-1.17	0.9723	58	87.88%	33328.4	84.80%	66	39282	LR1_LR2_down
RVE1(MYBrelated)/col-RVE1-DAP-Seq(GSE60143)/Homer	AAATATCT	1	-1.167	0.9723	49	74.24%	27764.1	70.64%	66	39282	LR1_LR2_down
KLF6(Zf)/PDAC-KLF6-ChIP-Seq(GSE64557)/Homer	MKGGGYGTGGCC	1	-1.165	0.9723	6	9.09%	2740.3	6.97%	66	39282	LR1_LR2_down
ANAC103(NAC)/col-ANAC103-DAP-Seq(GSE60143)/Homer	AACTTGNWNWNCAAG	1	-1.161	0.9723	21	31.82%	11178.3	28.44%	66	39282	LR1_LR2_down
E2F1(E2F)/Hela-E2F1-ChIP-Seq(GSE22478)/Homer	CWGGCGGGAA	1	-1.159	0.9723	4	6.06%	1685.8	4.29%	66	39282	LR1_LR2_down
PHA-4(Forkhead)/cElegans-Embryos-PHA4-ChIP-Seq(modEncode)/Homer	KTGTTTGC	1	-1.152	0.9723	66	100.00%	38622.7	98.27%	66	39282	LR1_LR2_down
AT5G66940(C2C2dof)/col-AT5G66940-DAP-Seq(GSE60143)/Homer	NNHACTTTWT	1	-1.152	0.9723	65	98.48%	37908.3	96.45%	66	39282	LR1_LR2_down
AtGRF6(GRF)/col-AtGRF6-DAP-Seq(GSE60143)/Homer	NTGTCAGADNNNNNN	1	-1.147	0.9723	24	36.36%	12941.3	32.93%	66	39282	LR1_LR2_down
GSC(Homeobox)/FrogEmbryos-GSC-ChIP-Seq(DRA000576)/Homer	RGGATTAR	1	-1.144	0.9723	56	84.85%	32117.4	81.72%	66	39282	LR1_LR2_down
Fox:Ebox(Forkhead,bHLH)/Panc1-Foxa2-ChIP-Seq(GSE47459)/Homer	NNNVCTGWGYAAACASN	1	-1.137	0.9748	36	54.55%	20011.3	50.92%	66	39282	LR1_LR2_down
Lhx3(Homeobox)/Neuron-Lhx3-ChIP-Seq(GSE31456)/Homer	ADBTAATTAR	1	-1.13	0.9789	65	98.48%	37926.9	96.50%	66	39282	LR1_LR2_down
Nkx2.2(Homeobox)/NPC-Nkx2.2-ChIP-Seq(GSE61673)/Homer	BTBRAGTGSN	1	-1.123	0.983	42	63.64%	23623.3	60.11%	66	39282	LR1_LR2_down
PBX1(Homeobox)/MCF7-PBX1-ChIP-Seq(GSE28007)/Homer	GSCTGTCACTCA	1	-1.118	0.9845	1	1.52%	235.4	0.60%	66	39282	LR1_LR2_down
WRKY40(WRKY)/colamp-WRKY40-DAP-Seq(GSE60143)/Homer	AHWAGTCAAC	1	-1.11	0.9893	32	48.48%	17702.7	45.04%	66	39282	LR1_LR2_down
Ascl2(bHLH)/ESC-Ascl2-ChIP-Seq(GSE97712)/Homer	SSRGCAGCTGCH	1	-1.109	0.9893	9	13.64%	4451.3	11.33%	66	39282	LR1_LR2_down
Hoxa9(Homeobox)/ChickenMSG-Hoxa9.Flag-ChIP-Seq(GSE86088)/Homer	RGCAATNAAA	1	-1.096	0.9981	66	100.00%	38655.1	98.35%	66	39282	LR1_LR2_down
HDG1(Homeobox)/col100-HDG1-DAP-Seq(GSE60143)/Homer	DDYAATTAATGH	1	-1.094	0.9981	52	78.79%	29739.8	75.67%	66	39282	LR1_LR2_down
NST1(NAC)/colamp-NST1-DAP-Seq(GSE60143)/Homer	WRCTTRWWNWWYAAG	1	-1.092	0.9981	47	71.21%	26700.3	67.94%	66	39282	LR1_LR2_down
SOL1(CPP)/colamp-SOL1-DAP-Seq(GSE60143)/Homer	ATTTAAATHN	1	-1.092	0.9981	64	96.97%	37287	94.87%	66	39282	LR1_LR2_down
WRKY29(WRKY)/colamp-WRKY29-DAP-Seq(GSE60143)/Homer	MGTTGACTTT	1	-1.092	0.9981	47	71.21%	26702.9	67.94%	66	39282	LR1_LR2_down
At2g44940(AP2EREBP)/colamp-At2g44940-DAP-Seq(GSE60143)/Homer	NYACCGACAHNNNNN	1	-1.091	0.9981	10	15.15%	5034.1	12.81%	66	39282	LR1_LR2_down
ZEB2(Zf)/SNU398-ZEB2-ChIP-Seq(GSE103048)/Homer	GNMCAGGTGTGC	1	-1.091	0.9981	9	13.64%	4476.8	11.39%	66	39282	LR1_LR2_down
AT3G16280(AP2EREBP)/colamp-AT3G16280-DAP-Seq(GSE60143)/Homer	HCACCGACAHHDHHN	1	-1.087	0.9981	17	25.76%	9015.2	22.94%	66	39282	LR1_LR2_down
VND1(NAC)/col-VND1-DAP-Seq(GSE60143)/Homer	CTTRWDNHWYAAGYW	1	-1.087	0.9981	40	60.61%	22504	57.26%	66	39282	LR1_LR2_down
MYB70(MYB)/col-MYB70-DAP-Seq(GSE60143)/Homer	WTAACNGTTA	1	-1.082	0.9981	61	92.42%	35357.4	89.96%	66	39282	LR1_LR2_down
AGL13(MADS)/col-AGL13-DAP-Seq(GSE60143)/Homer	TWCCAWWTWTGGWAA	1	-1.068	0.9981	6	9.09%	2846.4	7.24%	66	39282	LR1_LR2_down
CBF1(AP2EREBP)/colamp-CBF1-DAP-Seq(GSE60143)/Homer	YRCCGACATN	1	-1.066	0.9981	21	31.82%	11363.4	28.91%	66	39282	LR1_LR2_down
FOXK2(Forkhead)/U2OS-FOXK2-ChIP-Seq(E-MTAB-2204)/Homer	SCHTGTTTACAT	1	-1.066	0.9981	36	54.55%	20168.5	51.32%	66	39282	LR1_LR2_down
Atf3(bZIP)/GBM-ATF3-ChIP-Seq(GSE33912)/Homer	DATGASTCATHN	1	-1.065	0.9981	26	39.39%	14278.9	36.33%	66	39282	LR1_LR2_down
Hoxc9(Homeobox)/Ainv15-Hoxc9-ChIP-Seq(GSE21812)/Homer	GGCCATAAATCA	1	-1.054	0.9993	42	63.64%	23774.4	60.49%	66	39282	LR1_LR2_down
Gata6(Zf)/HUG1N-GATA6-ChIP-Seq(GSE51936)/Homer	YCTTATCTBN	1	-1.05	1	49	74.24%	28001.4	71.25%	66	39282	LR1_LR2_down
MGP(C2H2)/colamp-MGP-DAP-Seq(GSE60143)/Homer	TTTTGTCGTTTW	1	-1.049	1	25	37.88%	13728.2	34.93%	66	39282	LR1_LR2_down
E2A(bHLH)/proBcell-E2A-ChIP-Seq(GSE21978)/Homer	DNRCAGCTGY	1	-1.048	1	10	15.15%	5098.2	12.97%	66	39282	LR1_LR2_down
Mef2a(MADS)/HL1-Mef2a.biotin-ChIP-Seq(GSE21529)/Homer	CYAAAAATAG	1	-1.045	1	30	45.45%	16669.4	42.41%	66	39282	LR1_LR2_down
En1(Homeobox)/SUM149-EN1-ChIP-Seq(GSE120957)/Homer	NDCTAATTAS	1	-1.044	1	65	98.48%	37998.5	96.68%	66	39282	LR1_LR2_down
ERF11(AP2EREBP)/col-ERF11-DAP-Seq(GSE60143)/Homer	RTGGCGGCGG	1	-1.033	1	16	24.24%	8543	21.74%	66	39282	LR1_LR2_down
ANAC079(NAC)/colamp-ANAC079-DAP-Seq(GSE60143)/Homer	TACACGCAACCT	1	-1.026	1	27	40.91%	14949.2	38.04%	66	39282	LR1_LR2_down
DLX1(Homeobox)/BasalGanglia-Dlx1-ChIP-seq(GSE124936)/Homer	NSNNTAATTA	1	-1.018	1	63	95.45%	36716.8	93.42%	66	39282	LR1_LR2_down
ZNF711(Zf)/SHSY5Y-ZNF711-ChIP-Seq(GSE20673)/Homer	AGGCCTAG	1	-1.016	1	14	21.21%	7425.4	18.89%	66	39282	LR1_LR2_down
Oct4(POU,Homeobox)/mES-Oct4-ChIP-Seq(GSE11431)/Homer	ATTTGCATAW	1	-1.012	1	34	51.52%	19105.1	48.61%	66	39282	LR1_LR2_down
Rfx5(HTH)/GM12878-Rfx5-ChIP-Seq(GSE31477)/Homer	SCCTAGCAACAG	1	-1.012	1	7	10.61%	3466.8	8.82%	66	39282	LR1_LR2_down
Trl(Zf)/S2-GAGAfactor-ChIP-Seq(GSE40646)/Homer	RGAGAGAG	1	-1.007	1	50	75.76%	28696.9	73.02%	66	39282	LR1_LR2_down
VND2(NAC)/col-VND2-DAP-Seq(GSE60143)/Homer	DNCKTNNNNNNNAAG	1	-1.006	1	39	59.09%	22091.1	56.21%	66	39282	LR1_LR2_down
bZIP42(bZIP)/colamp-bZIP42-DAP-Seq(GSE60143)/Homer	GCCACGTCAGCA	1	-1.003	1	1	1.52%	271.4	0.69%	66	39282	LR1_LR2_down
LOB(LOBAS2)/col-LOB-DAP-Seq(GSE60143)/Homer	CGCCGKAWWTTHCGS	1	-1.001	1	7	10.61%	3481.9	8.86%	66	39282	LR1_LR2_down
ABF2(bZIP)/col-ABF2-DAP-Seq(GSE60143)/Homer	KGMCACGTGDCMHHH	1	-1	1	11	16.67%	5739.2	14.60%	66	39282	LR1_LR2_down
AtHB32(ZFHD)/col200-AtHB32-DAP-Seq(GSE60143)/Homer	CGAATTAT	1	-1	1	63	95.45%	36737	93.47%	66	39282	LR1_LR2_down
SPL11(SBP)/col100-SPL11-DAP-Seq(GSE60143)/Homer	YTGTACTTBH	1	-0.9846	1	31	46.97%	17397.7	44.27%	66	39282	LR1_LR2_down
MYNN(Zf)/HEK293-MYNN.eGFP-ChIP-Seq(Encode)/Homer	TTCAAAWTAAAAGTC	1	-0.9829	1	23	34.85%	12704.7	32.33%	66	39282	LR1_LR2_down
ATHB40(HB)/col-ATHB40-DAP-Seq(GSE60143)/Homer	HCAATWATTG	1	-0.9827	1	59	89.39%	34250.4	87.15%	66	39282	LR1_LR2_down
At1g75490(AP2EREBP)/colamp-At1g75490-DAP-Seq(GSE60143)/Homer	CACCGMCT	1	-0.9826	1	48	72.73%	27539.8	70.07%	66	39282	LR1_LR2_down
PRDM15(Zf)/ESC-Prdm15-ChIP-Seq(GSE73694)/Homer	YCCDNTCCAGGTTTT	1	-0.9823	1	26	39.39%	14461.2	36.79%	66	39282	LR1_LR2_down
Hnf1(Homeobox)/Liver-Foxa2-Chip-Seq(GSE25694)/Homer	GGTTAAWCATTAA	1	-0.9812	1	22	33.33%	12124.2	30.85%	66	39282	LR1_LR2_down
JKD(C2H2)/col-JKD-DAP-Seq(GSE60143)/Homer	TTTTGTCGTTTT	1	-0.9785	1	22	33.33%	12130.9	30.87%	66	39282	LR1_LR2_down
MYB56(MYB)/colamp-MYB56-DAP-Seq(GSE60143)/Homer	HTAACGRMHY	1	-0.976	1	49	74.24%	28157.7	71.64%	66	39282	LR1_LR2_down
SPL3(SBP)/colamp-SPL3-DAP-Seq(GSE60143)/Homer	WDTTGTACGGAH	1	-0.9719	1	4	6.06%	1853.1	4.72%	66	39282	LR1_LR2_down
ATHB34(ZFHD)/colamp-ATHB34-DAP-Seq(GSE60143)/Homer	TRATTARS	1	-0.9688	1	58	87.88%	33655.9	85.63%	66	39282	LR1_LR2_down
BZR1(BZR)/col-BZR1-DAP-Seq(GSE60143)/Homer	NNCRCACGTGCG	1	-0.9676	1	3	4.55%	1314.5	3.34%	66	39282	LR1_LR2_down
At1g22810(AP2EREBP)/colamp-At1g22810-DAP-Seq(GSE60143)/Homer	BCACCGACANNN	1	-0.9618	1	14	21.21%	7525.1	19.15%	66	39282	LR1_LR2_down
AT2G28920(ND)/col-AT2G28920-DAP-Seq(GSE60143)/Homer	WAGATATTTWTW	1	-0.961	1	33	50.00%	18635.9	47.42%	66	39282	LR1_LR2_down
AT5G22990(C2H2)/col-AT5G22990-DAP-Seq(GSE60143)/Homer	WCGAHDTCGWHN	1	-0.9561	1	19	28.79%	10431.9	26.54%	66	39282	LR1_LR2_down
ELF1(ETS)/Jurkat-ELF1-ChIP-Seq(SRA014231)/Homer	AVCCGGAAGT	1	-0.9559	1	12	18.18%	6386.5	16.25%	66	39282	LR1_LR2_down
Smad4(MAD)/ESC-SMAD4-ChIP-Seq(GSE29422)/Homer	VBSYGTCTGG	1	-0.9547	1	19	28.79%	10434.6	26.55%	66	39282	LR1_LR2_down
At5g52660(MYBrelated)/colamp-At5g52660-DAP-Seq(GSE60143)/Homer	HAAAAATATCTW	1	-0.9537	1	47	71.21%	27001.5	68.70%	66	39282	LR1_LR2_down
AGL6(MADS)/col-AGL6-DAP-Seq(GSE60143)/Homer	TTWCCWWAWWDGGWA	1	-0.9528	1	13	19.70%	6966.2	17.72%	66	39282	LR1_LR2_down
Unknown-ESC-element(?)/mES-Nanog-ChIP-Seq(GSE11724)/Homer	CACAGCAGGGGG	1	-0.9509	1	3	4.55%	1328.2	3.38%	66	39282	LR1_LR2_down
GATA1(C2C2gata)/colamp-GATA1-DAP-Seq(GSE60143)/Homer	DDWWYYAGATCTRRW	1	-0.95	1	22	33.33%	12193.5	31.02%	66	39282	LR1_LR2_down
AGL16(MADS)/col-AGL16-DAP-Seq(GSE60143)/Homer	TWCCHWATWDGGAAA	1	-0.9483	1	7	10.61%	3551.7	9.04%	66	39282	LR1_LR2_down
DEAR5(AP2EREBP)/col-DEAR5-DAP-Seq(GSE60143)/Homer	NDWTGTCGGTGRWDN	1	-0.9425	1	7	10.61%	3559.4	9.06%	66	39282	LR1_LR2_down
ANAC017(NAC)/colamp-ANAC017-DAP-Seq(GSE60143)/Homer	TMCTTGNNNNNCAAG	1	-0.9379	1	5	7.58%	2442.2	6.21%	66	39282	LR1_LR2_down
Knotted(Homeobox)/Corn-KN1-ChIP-Seq(GSE39161)/Homer	GAYGNGACRGGN	1	-0.9352	1	38	57.58%	21664.3	55.12%	66	39282	LR1_LR2_down
COUP-TFII(NR)/Artia-Nr2f2-ChIP-Seq(GSE46497)/Homer	AGRGGTCA	1	-0.9337	1	27	40.91%	15162.5	38.58%	66	39282	LR1_LR2_down
SeqBias: TA-repeat	TATATATATA	1	-0.9318	1	66	100.00%	38751.2	98.60%	66	39282	LR1_LR2_down
Atf7(bZIP)/3T3L1-Atf7-ChIP-Seq(GSE56872)/Homer	NGRTGACGTCAY	1	-0.9303	1	17	25.76%	9323.5	23.72%	66	39282	LR1_LR2_down
ERF10(AP2EREBP)/col-ERF10-DAP-Seq(GSE60143)/Homer	RTGGCGGCGG	1	-0.9298	1	11	16.67%	5858.8	14.91%	66	39282	LR1_LR2_down
TCX2(CPP)/colamp-TCX2-DAP-Seq(GSE60143)/Homer	NNWWTTYRAAHN	1	-0.9297	1	64	96.97%	37454.8	95.30%	66	39282	LR1_LR2_down
ANAC092(NAC)/colamp-ANAC092-DAP-Seq(GSE60143)/Homer	WRCKTGWNNNWCAMG	1	-0.924	1	22	33.33%	12252.9	31.18%	66	39282	LR1_LR2_down
TCP16(TCP)/colamp-TCP16-DAP-Seq(GSE60143)/Homer	GTGGDCCYNNNNNNN	1	-0.9238	1	6	9.09%	3020.2	7.68%	66	39282	LR1_LR2_down
VND3(NAC)/colamp-VND3-DAP-Seq(GSE60143)/Homer	TRCTTGWDNHWCAAG	1	-0.9236	1	32	48.48%	18135.3	46.14%	66	39282	LR1_LR2_down
Foxf1(Forkhead)/Lung-Foxf1-ChIP-Seq(GSE77951)/Homer	WWATRTAAACAN	1	-0.9215	1	57	86.36%	33125.7	84.28%	66	39282	LR1_LR2_down
BOS1(MYB)/col-BOS1-DAP-Seq(GSE60143)/Homer	NNRCCTAACT	1	-0.9214	1	39	59.09%	22294	56.72%	66	39282	LR1_LR2_down
At4g28140(AP2EREBP)/colamp-At4g28140-DAP-Seq(GSE60143)/Homer	DCCACCGACCAW	1	-0.9174	1	9	13.64%	4733.2	12.04%	66	39282	LR1_LR2_down
At3g09600(MYBrelated)/colamp-At3g09600-DAP-Seq(GSE60143)/Homer	AAAATATCTT	1	-0.9158	1	46	69.70%	26488.6	67.40%	66	39282	LR1_LR2_down
E-box(bHLH)/Promoter/Homer	SSGGTCACGTGA	1	-0.9094	1	2	3.03%	822.4	2.09%	66	39282	LR1_LR2_down
Barx1(Homeobox)/Stomach-Barx1.3xFlag-ChIP-Seq(GSE69483)/Homer	AAACMATTAN	1	-0.9084	1	44	66.67%	25308.7	64.39%	66	39282	LR1_LR2_down
Unknown4/Arabidopsis-Promoters/Homer	CKTCKTCTTY	1	-0.905	1	47	71.21%	27113.7	68.99%	66	39282	LR1_LR2_down
ANAC004(NAC)/colamp-ANAC004-DAP-Seq(GSE60143)/Homer	WNCTTVYNNNRBAAG	1	-0.8986	1	17	25.76%	9390.3	23.89%	66	39282	LR1_LR2_down
CDM1(C3H)/colamp-CDM1-DAP-Seq(GSE60143)/Homer	CCGAWAWTWTCGGAN	1	-0.8964	1	9	13.64%	4767.7	12.13%	66	39282	LR1_LR2_down
MYB51(MYB)/col-MYB51-DAP-Seq(GSE60143)/Homer	GGTAGGTG	1	-0.8957	1	29	43.94%	16433.8	41.81%	66	39282	LR1_LR2_down
ASL18(LOBAS2)/colamp-ASL18-DAP-Seq(GSE60143)/Homer	CCGGAAAWTCMGGAR	1	-0.8955	1	34	51.52%	19389	49.33%	66	39282	LR1_LR2_down
AT5G47660(Trihelix)/colamp-AT5G47660-DAP-Seq(GSE60143)/Homer	AWTTTTACCG	1	-0.8947	1	61	92.42%	35624.7	90.64%	66	39282	LR1_LR2_down
Tcf3(HMG)/mES-Tcf3-ChIP-Seq(GSE11724)/Homer	ASWTCAAAGG	1	-0.8943	1	15	22.73%	8236.6	20.96%	66	39282	LR1_LR2_down
At3g45610(C2C2dof)/col-At3g45610-DAP-Seq(GSE60143)/Homer	TWACTTTTTS	1	-0.8942	1	63	95.45%	36865.8	93.80%	66	39282	LR1_LR2_down
SPL15(SBP)/colamp-SPL15-DAP-Seq(GSE60143)/Homer	WDWMMGTACADW	1	-0.8934	1	53	80.30%	30751.7	78.24%	66	39282	LR1_LR2_down
KLF5(Zf)/LoVo-KLF5-ChIP-Seq(GSE49402)/Homer	DGGGYGKGGC	1	-0.8909	1	7	10.61%	3632.6	9.24%	66	39282	LR1_LR2_down
Pitx1:Ebox(Homeobox,bHLH)/Hindlimb-Pitx1-ChIP-Seq(GSE41591)/Homer	YTAATTRAWWCCAGATGT	1	-0.8807	1	15	22.73%	8264	21.03%	66	39282	LR1_LR2_down
Adof1(C2C2dof)/col-Adof1-DAP-Seq(GSE60143)/Homer	NRWAAAGYDV	1	-0.874	1	66	100.00%	38785.1	98.68%	66	39282	LR1_LR2_down
REF6(Zf)/Arabidopsis-REF6-ChIP-Seq(GSE106942)/Homer	TVCTCTGTTT	1	-0.8735	1	20	30.30%	11198.1	28.49%	66	39282	LR1_LR2_down
Sp2(Zf)/HEK293-Sp2.eGFP-ChIP-Seq(Encode)/Homer	YGGCCCCGCCCC	1	-0.873	1	8	12.12%	4231.3	10.77%	66	39282	LR1_LR2_down
NFAT(RHD)/Jurkat-NFATC1-ChIP-Seq(Jolma_et_al.)/Homer	ATTTTCCATT	1	-0.8722	1	38	57.58%	21822.6	55.52%	66	39282	LR1_LR2_down
Zic3(Zf)/mES-Zic3-ChIP-Seq(GSE37889)/Homer	GGCCYCCTGCTGDGH	1	-0.868	1	2	3.03%	851.9	2.17%	66	39282	LR1_LR2_down
AGL15(MADS)/col-AGL15-DAP-Seq(GSE60143)/Homer	TTTCCHWATWDGGAA	1	-0.8678	1	13	19.70%	7128.9	18.14%	66	39282	LR1_LR2_down
WRKY20(WRKY)/col-WRKY20-DAP-Seq(GSE60143)/Homer	CKTTGACYWD	1	-0.8656	1	37	56.06%	21245.4	54.06%	66	39282	LR1_LR2_down
IRF8(IRF)/BMDM-IRF8-ChIP-Seq(GSE77884)/Homer	GRAASTGAAAST	1	-0.8625	1	18	27.27%	10053.8	25.58%	66	39282	LR1_LR2_down
ZNF341(Zf)/EBV-ZNF341-ChIP-Seq(GSE113194)/Homer	GGAACAGCCG	1	-0.8616	1	8	12.12%	4249.2	10.81%	66	39282	LR1_LR2_down
MYB73(MYB)/col-MYB73-DAP-Seq(GSE60143)/Homer	NNNNHAACNGHHDHN	1	-0.86	1	64	96.97%	37529.9	95.49%	66	39282	LR1_LR2_down
p63(p53)/Keratinocyte-p63-ChIP-Seq(GSE17611)/Homer	NNDRCATGYCYNRRCATGYH	1	-0.855	1	7	10.61%	3685.1	9.38%	66	39282	LR1_LR2_down
At4g31060(AP2EREBP)/colamp-At4g31060-DAP-Seq(GSE60143)/Homer	CACCGACAAW	1	-0.8515	1	16	24.24%	8909.9	22.67%	66	39282	LR1_LR2_down
Elk1(ETS)/Hela-Elk1-ChIP-Seq(GSE31477)/Homer	HACTTCCGGY	1	-0.8466	1	17	25.76%	9505	24.18%	66	39282	LR1_LR2_down
AT4G37180(G2like)/col-AT4G37180-DAP-Seq(GSE60143)/Homer	AGAATCTTNN	1	-0.8461	1	56	84.85%	32661.2	83.10%	66	39282	LR1_LR2_down
dof45(C2C2dof)/col-dof45-DAP-Seq(GSE60143)/Homer	NVAWAAAGTN	1	-0.845	1	66	100.00%	38802.8	98.73%	66	39282	LR1_LR2_down
WRKY6(WRKY)/colamp-WRKY6-DAP-Seq(GSE60143)/Homer	NCGTTGACTWWD	1	-0.8433	1	41	62.12%	23681.9	60.26%	66	39282	LR1_LR2_down
ANAC028(NAC)/col-ANAC028-DAP-Seq(GSE60143)/Homer	WRCTTGNNNNNCAAG	1	-0.8389	1	31	46.97%	17760.5	45.19%	66	39282	LR1_LR2_down
Fra2(bZIP)/Striatum-Fra2-ChIP-Seq(GSE43429)/Homer	GGATGACTCATC	1	-0.8319	1	18	27.27%	10123.7	25.76%	66	39282	LR1_LR2_down
AGL63(MADS)/col-AGL63-DAP-Seq(GSE60143)/Homer	TTCCAAWWWTGG	1	-0.8315	1	48	72.73%	27887.9	70.96%	66	39282	LR1_LR2_down
Bcl11a(Zf)/HSPC-BCL11A-ChIP-Seq(GSE104676)/Homer	TYTGACCASWRG	1	-0.8283	1	12	18.18%	6625.5	16.86%	66	39282	LR1_LR2_down
AT1G71450(AP2EREBP)/col-AT1G71450-DAP-Seq(GSE60143)/Homer	DHDWTGTCGGTG	1	-0.8274	1	38	57.58%	21939.2	55.82%	66	39282	LR1_LR2_down
Tcfcp2l1(CP2)/mES-Tcfcp2l1-ChIP-Seq(GSE11431)/Homer	NRAACCRGTTYRAACCRGYT	1	-0.8267	1	3	4.55%	1441.7	3.67%	66	39282	LR1_LR2_down
At4g16750(AP2EREBP)/col-At4g16750-DAP-Seq(GSE60143)/Homer	HACCGACAHA	1	-0.8226	1	26	39.39%	14850.1	37.78%	66	39282	LR1_LR2_down
Hoxd10(Homeobox)/ChickenMSG-Hoxd10.Flag-ChIP-Seq(GSE86088)/Homer	GGCMATGAAA	1	-0.822	1	52	78.79%	30305	77.11%	66	39282	LR1_LR2_down
ANAC005(NAC)/col-ANAC005-DAP-Seq(GSE60143)/Homer	WVCTTVTWNHABAAG	1	-0.8188	1	24	36.36%	13681.4	34.81%	66	39282	LR1_LR2_down
ANAC045(NAC)/col-ANAC045-DAP-Seq(GSE60143)/Homer	DNCKTVNNNNNNAMG	1	-0.8176	1	50	75.76%	29117.1	74.08%	66	39282	LR1_LR2_down
AP-2alpha(AP2)/Hela-AP2alpha-ChIP-Seq(GSE31477)/Homer	ATGCCCTGAGGC	1	-0.8175	1	3	4.55%	1450.7	3.69%	66	39282	LR1_LR2_down
Tbx6(T-box)/ESC-Tbx6-ChIP-Seq(GSE93524)/Homer	DAGGTGTBAA	1	-0.8143	1	30	45.45%	17234.8	43.85%	66	39282	LR1_LR2_down
TGA4(bZIP)/colamp-TGA4-DAP-Seq(GSE60143)/Homer	RTGACGTCAKCW	1	-0.8115	1	14	21.21%	7827.7	19.92%	66	39282	LR1_LR2_down
FXR(NR),IR1/Liver-FXR-ChIP-Seq(Chong_et_al.)/Homer	AGGTCANTGACCTB	1	-0.8088	1	5	7.58%	2602.1	6.62%	66	39282	LR1_LR2_down
ERF4(AP2EREBP)/colamp-ERF4-DAP-Seq(GSE60143)/Homer	WDWTGGCGGCGG	1	-0.8053	1	21	31.82%	11949.9	30.41%	66	39282	LR1_LR2_down
MYB27(MYB)/colamp-MYB27-DAP-Seq(GSE60143)/Homer	TACCTAACWT	1	-0.8044	1	16	24.24%	9014.9	22.94%	66	39282	LR1_LR2_down
WIP5(C2H2)/colamp-WIP5-DAP-Seq(GSE60143)/Homer	TDTTCTCMAGGT	1	-0.8033	1	24	36.36%	13721.3	34.91%	66	39282	LR1_LR2_down
Brn1(POU,Homeobox)/NPC-Brn1-ChIP-Seq(GSE35496)/Homer	TATGCWAATBAV	1	-0.7985	1	23	34.85%	13144.4	33.44%	66	39282	LR1_LR2_down
Bach2(bZIP)/OCILy7-Bach2-ChIP-Seq(GSE44420)/Homer	TGCTGAGTCA	1	-0.7966	1	4	6.06%	2043.1	5.20%	66	39282	LR1_LR2_down
SPL14(SBP)/col-SPL14-DAP-Seq(GSE60143)/Homer	NNWHTGTACGGAHNH	1	-0.7939	1	11	16.67%	6110.6	15.55%	66	39282	LR1_LR2_down
Myf5(bHLH)/GM-Myf5-ChIP-Seq(GSE24852)/Homer	BAACAGCTGT	1	-0.7933	1	6	9.09%	3201.4	8.15%	66	39282	LR1_LR2_down
Fra1(bZIP)/BT549-Fra1-ChIP-Seq(GSE46166)/Homer	NNATGASTCATH	1	-0.7933	1	24	36.36%	13747.5	34.98%	66	39282	LR1_LR2_down
RRTF1(AP2EREBP)/colamp-RRTF1-DAP-Seq(GSE60143)/Homer	CCGCCGCHATTT	1	-0.7901	1	9	13.64%	4950.6	12.60%	66	39282	LR1_LR2_down
ERF3(AP2EREBP)/colamp-ERF3-DAP-Seq(GSE60143)/Homer	ATGGCGGCGG	1	-0.7893	1	11	16.67%	6119.7	15.57%	66	39282	LR1_LR2_down
GATA(Zf),IR4/iTreg-Gata3-ChIP-Seq(GSE20898)/Homer	NAGATWNBNATCTNN	1	-0.7886	1	8	12.12%	4371	11.12%	66	39282	LR1_LR2_down
At5g05790(MYBrelated)/col-At5g05790-DAP-Seq(GSE60143)/Homer	AYCTTATC	1	-0.7841	1	52	78.79%	30392.2	77.33%	66	39282	LR1_LR2_down
WRKY15(WRKY)/col-WRKY15-DAP-Seq(GSE60143)/Homer	VGTTGACTWW	1	-0.7836	1	44	66.67%	25623.5	65.20%	66	39282	LR1_LR2_down
NTM2(NAC)/col-NTM2-DAP-Seq(GSE60143)/Homer	CTTRTNNNAYAAGBH	1	-0.7734	1	25	37.88%	14390.3	36.61%	66	39282	LR1_LR2_down
HOXD13(Homeobox)/Chicken-Hoxd13-ChIP-Seq(GSE38910)/Homer	NCYAATAAAA	1	-0.7723	1	59	89.39%	34610.3	88.06%	66	39282	LR1_LR2_down
CEBP:AP1(bZIP)/ThioMac-CEBPb-ChIP-Seq(GSE21512)/Homer	DRTGTTGCAA	1	-0.771	1	39	59.09%	22686.4	57.72%	66	39282	LR1_LR2_down
TGA9(bZIP)/colamp-TGA9-DAP-Seq(GSE60143)/Homer	VTGACGTC	1	-0.7708	1	44	66.67%	25657.5	65.28%	66	39282	LR1_LR2_down
Unknown3/Arabidopsis-Promoters/Homer	AYTAAACCGG	1	-0.7683	1	21	31.82%	12043.4	30.64%	66	39282	LR1_LR2_down
ANAC057(NAC)/colamp-ANAC057-DAP-Seq(GSE60143)/Homer	DVCKTGNNNNNCAMG	1	-0.7682	1	31	46.97%	17952	45.68%	66	39282	LR1_LR2_down
CUC2(NAC)/colamp-CUC2-DAP-Seq(GSE60143)/Homer	TRCKTGTNNNWCAMG	1	-0.7664	1	19	28.79%	10869.7	27.66%	66	39282	LR1_LR2_down
CELF2(RRM)/JSL1-CELF2-CLIP-Seq(GSE71264)/Homer	RGTGTCAG	1	-0.7656	1	5	7.58%	2661.1	6.77%	66	39282	LR1_LR2_down
TF3A(C2H2)/col-TF3A-DAP-Seq(GSE60143)/Homer	NNDDGAGGAGGWNNN	1	-0.7622	1	30	45.45%	17377.2	44.21%	66	39282	LR1_LR2_down
PPARa(NR),DR1/Liver-Ppara-ChIP-Seq(GSE47954)/Homer	VNAGGKCAAAGGTCA	1	-0.7588	1	19	28.79%	10888.5	27.70%	66	39282	LR1_LR2_down
Ascl1(bHLH)/NeuralTubes-Ascl1-ChIP-Seq(GSE55840)/Homer	NNVVCAGCTGBN	1	-0.7587	1	11	16.67%	6181.9	15.73%	66	39282	LR1_LR2_down
Gata4(Zf)/Heart-Gata4-ChIP-Seq(GSE35151)/Homer	NBWGATAAGR	1	-0.7469	1	50	75.76%	29289.9	74.52%	66	39282	LR1_LR2_down
CBF3(AP2EREBP)/colamp-CBF3-DAP-Seq(GSE60143)/Homer	YNRCCGACATNN	1	-0.7436	1	16	24.24%	9157.5	23.30%	66	39282	LR1_LR2_down
AT3G52440(C2C2dof)/colamp-AT3G52440-DAP-Seq(GSE60143)/Homer	DTHACTTTTT	1	-0.7436	1	65	98.48%	38261.5	97.35%	66	39282	LR1_LR2_down
ATHB13(Homeobox)/col-ATHB13-DAP-Seq(GSE60143)/Homer	CAATAATT	1	-0.7431	1	62	93.94%	36459.1	92.77%	66	39282	LR1_LR2_down
Unknown4/Drosophila-Promoters/Homer	AAAAATACCRMA	1	-0.7424	1	16	24.24%	9160.6	23.31%	66	39282	LR1_LR2_down
AT1G72740(MYBrelated)/colamp-AT1G72740-DAP-Seq(GSE60143)/Homer	NNWWAMCCTAAHWNN	1	-0.7343	1	45	68.18%	26350.8	67.05%	66	39282	LR1_LR2_down
Znf263(Zf)/K562-Znf263-ChIP-Seq(GSE31477)/Homer	CVGTSCTCCC	1	-0.7337	1	18	27.27%	10362.2	26.37%	66	39282	LR1_LR2_down
AT3G60490(AP2EREBP)/colamp-AT3G60490-DAP-Seq(GSE60143)/Homer	NNRCCGACANNNNNN	1	-0.7328	1	10	15.15%	5646.6	14.37%	66	39282	LR1_LR2_down
bZIP44(bZIP)/colamp-bZIP44-DAP-Seq(GSE60143)/Homer	NDTGCCACGTCAGCH	1	-0.7322	1	2	3.03%	959.8	2.44%	66	39282	LR1_LR2_down
WRKY50(WRKY)/col-WRKY50-DAP-Seq(GSE60143)/Homer	NNTTGACTWNNGNNN	1	-0.7225	1	44	66.67%	25789.2	65.62%	66	39282	LR1_LR2_down
TCP1(TCP)/col-TCP1-DAP-Seq(GSE60143)/Homer	GGGGGCCCMMCN	1	-0.7209	1	2	3.03%	969.4	2.47%	66	39282	LR1_LR2_down
ZNF7(Zf)/HepG2-ZNF7.Flag-ChIP-Seq(Encode)/Homer	CTGCCWVCTTTTRTA	1	-0.7152	1	22	33.33%	12776.7	32.51%	66	39282	LR1_LR2_down
AT1G69570(C2C2dof)/col-AT1G69570-DAP-Seq(GSE60143)/Homer	WAAAAGTGHH	1	-0.7132	1	56	84.85%	32937.9	83.81%	66	39282	LR1_LR2_down
OBP3(C2C2dof)/col-OBP3-DAP-Seq(GSE60143)/Homer	NYWACTTTTT	1	-0.7125	1	66	100.00%	38880.2	98.93%	66	39282	LR1_LR2_down
MYB10(MYB)/col-MYB10-DAP-Seq(GSE60143)/Homer	YCCACCTACCHH	1	-0.7093	1	18	27.27%	10425.3	26.53%	66	39282	LR1_LR2_down
MS188(MYB)/colamp-MS188-DAP-Seq(GSE60143)/Homer	WARKTAGGTRRA	1	-0.708	1	50	75.76%	29388.5	74.78%	66	39282	LR1_LR2_down
MafB(bZIP)/BMM-Mafb-ChIP-Seq(GSE75722)/Homer	WNTGCTGASTCAGCANWTTY	1	-0.7046	1	9	13.64%	5113.8	13.01%	66	39282	LR1_LR2_down
ANAC083(NAC)/col-ANAC083-DAP-Seq(GSE60143)/Homer	CKTRWNNNWYAMGTA	1	-0.7037	1	40	60.61%	23471.8	59.72%	66	39282	LR1_LR2_down
PUCHI(AP2EREBP)/colamp-PUCHI-DAP-Seq(GSE60143)/Homer	GCGCCGTY	1	-0.7014	1	8	12.12%	4528.1	11.52%	66	39282	LR1_LR2_down
AT1G77200(AP2EREBP)/colamp-AT1G77200-DAP-Seq(GSE60143)/Homer	ACCGACAHWD	1	-0.699	1	25	37.88%	14598.6	37.14%	66	39282	LR1_LR2_down
ETS(ETS)/Promoter/Homer	AACCGGAAGT	1	-0.6985	1	7	10.61%	3943	10.03%	66	39282	LR1_LR2_down
At1g77640(AP2EREBP)/col-At1g77640-DAP-Seq(GSE60143)/Homer	TGTCGGTGGA	1	-0.696	1	5	7.58%	2763.2	7.03%	66	39282	LR1_LR2_down
ZNF322(Zf)/HEK293-ZNF322.GFP-ChIP-Seq(GSE58341)/Homer	GAGCCTGGTACTGWGCCTGR	1	-0.6908	1	1	1.52%	412.6	1.05%	66	39282	LR1_LR2_down
EMB1789(C3H)/col-EMB1789-DAP-Seq(GSE60143)/Homer	TWTTTACCGYND	1	-0.6886	1	32	48.48%	18776.8	47.78%	66	39282	LR1_LR2_down
MafF(bZIP)/HepG2-MafF-ChIP-Seq(GSE31477)/Homer	HWWGTCAGCAWWTTT	1	-0.688	1	17	25.76%	9889.2	25.16%	66	39282	LR1_LR2_down
EPR1(MYBrelated)/colamp-EPR1-DAP-Seq(GSE60143)/Homer	AAATATCT	1	-0.6861	1	37	56.06%	21746.1	55.33%	66	39282	LR1_LR2_down
LHY1(MYBrelated)/col-LHY1-DAP-Seq(GSE60143)/Homer	AAATATCT	1	-0.6861	1	37	56.06%	21746.1	55.33%	66	39282	LR1_LR2_down
SUT1?/SacCer-Promoters/Homer	CCCCGCGC	1	-0.6816	1	42	63.64%	24721.4	62.90%	66	39282	LR1_LR2_down
Eomes(T-box)/H9-Eomes-ChIP-Seq(GSE26097)/Homer	ATTAACACCT	1	-0.6799	1	58	87.88%	34193.1	87.00%	66	39282	LR1_LR2_down
p73(p53)/Trachea-p73-ChIP-Seq(PRJNA310161)/Homer	NRRRCAWGTCCDGRCATGYY	1	-0.6791	1	1	1.52%	419.5	1.07%	66	39282	LR1_LR2_down
Tcf4(HMG)/Hct116-Tcf4-ChIP-Seq(SRA012054)/Homer	ASATCAAAGGVA	1	-0.6759	1	24	36.36%	14073.5	35.81%	66	39282	LR1_LR2_down
Gfi1b(Zf)/HPC7-Gfi1b-ChIP-Seq(GSE22178)/Homer	MAATCACTGC	1	-0.6748	1	17	25.76%	9924.2	25.25%	66	39282	LR1_LR2_down
TBP3(MYBrelated)/col-TBP3-DAP-Seq(GSE60143)/Homer	VYTAGGGCAN	1	-0.6736	1	29	43.94%	17044.7	43.37%	66	39282	LR1_LR2_down
AS2(LOBAS2)/col-AS2-DAP-Seq(GSE60143)/Homer	CCGDAAWWHMCGSCG	1	-0.6724	1	2	3.03%	1014.1	2.58%	66	39282	LR1_LR2_down
SPDEF(ETS)/VCaP-SPDEF-ChIP-Seq(SRA014231)/Homer	ASWTCCTGBT	1	-0.6698	1	18	27.27%	10531.1	26.80%	66	39282	LR1_LR2_down
KLF1(Zf)/HUDEP2-KLF1-CutnRun(GSE136251)/Homer	VDGGGYGGGGCY	1	-0.6692	1	3	4.55%	1613.8	4.11%	66	39282	LR1_LR2_down
WRKY28(WRKY)/col-WRKY28-DAP-Seq(GSE60143)/Homer	BGTTGACTWH	1	-0.6594	1	51	77.27%	30107.2	76.60%	66	39282	LR1_LR2_down
At1g64620(C2C2dof)/colamp-At1g64620-DAP-Seq(GSE60143)/Homer	CACTTTTT	1	-0.659	1	60	90.91%	35413.6	90.11%	66	39282	LR1_LR2_down
WRKY45(WRKY)/col-WRKY45-DAP-Seq(GSE60143)/Homer	HNNNKTTGACTWWNH	1	-0.6581	1	32	48.48%	18870.9	48.01%	66	39282	LR1_LR2_down
DREF/Drosophila-Promoters/Homer	AVYTATCGATAD	1	-0.6578	1	5	7.58%	2823.7	7.18%	66	39282	LR1_LR2_down
AT2G20110(CPP)/colamp-AT2G20110-DAP-Seq(GSE60143)/Homer	ATTYAAATHY	1	-0.6546	1	63	95.45%	37180.5	94.60%	66	39282	LR1_LR2_down
At5g08750(C3H)/col-At5g08750-DAP-Seq(GSE60143)/Homer	NWDTTGCGGCTR	1	-0.6516	1	29	43.94%	17113	43.54%	66	39282	LR1_LR2_down
Unknown(Homeobox)/Limb-p300-ChIP-Seq/Homer	SSCMATWAAA	1	-0.6506	1	39	59.09%	23039.3	58.62%	66	39282	LR1_LR2_down
PHV(HB)/col-PHV-DAP-Seq(GSE60143)/Homer	RTAATSATTA	1	-0.6496	1	39	59.09%	23042.9	58.63%	66	39282	LR1_LR2_down
AT3G10030(Trihelix)/colamp-AT3G10030-DAP-Seq(GSE60143)/Homer	GCCGTTAA	1	-0.6474	1	38	57.58%	22457.5	57.14%	66	39282	LR1_LR2_down
Sox6(HMG)/Myotubes-Sox6-ChIP-Seq(GSE32627)/Homer	CCATTGTTNY	1	-0.6473	1	59	89.39%	34848.6	88.67%	66	39282	LR1_LR2_down
At2g33710(AP2EREBP)/colamp-At2g33710-DAP-Seq(GSE60143)/Homer	WTKGCGGCKR	1	-0.6452	1	30	45.45%	17726	45.10%	66	39282	LR1_LR2_down
ATHB25(ZFHD)/colamp-ATHB25-DAP-Seq(GSE60143)/Homer	TAATTAVB	1	-0.6387	1	62	93.94%	36620.5	93.18%	66	39282	LR1_LR2_down
GATA19(C2C2gata)/colamp-GATA19-DAP-Seq(GSE60143)/Homer	ATCSGATCVG	1	-0.6386	1	7	10.61%	4054.1	10.32%	66	39282	LR1_LR2_down
BHLHA15(bHLH)/NIH3T3-BHLHB8.HA-ChIP-Seq(GSE119782)/Homer	NAMCAGCTGK	1	-0.6379	1	20	30.30%	11810.6	30.05%	66	39282	LR1_LR2_down
ETV4(ETS)/HepG2-ETV4-ChIP-Seq(ENCODE)/Homer	ACCGGAAGTG	1	-0.6369	1	19	28.79%	11218.2	28.54%	66	39282	LR1_LR2_down
AT3G10580(MYBrelated)/colamp-AT3G10580-DAP-Seq(GSE60143)/Homer	TACCTAACWNHW	1	-0.6354	1	25	37.88%	14789	37.63%	66	39282	LR1_LR2_down
NeuroG2(bHLH)/Fibroblast-NeuroG2-ChIP-Seq(GSE75910)/Homer	ACCATCTGTT	1	-0.6341	1	25	37.88%	14793.5	37.64%	66	39282	LR1_LR2_down
Oct4:Sox17(POU,Homeobox,HMG)/F9-Sox17-ChIP-Seq(GSE44553)/Homer	CCATTGTATGCAAAT	1	-0.634	1	12	18.18%	7054.7	17.95%	66	39282	LR1_LR2_down
RBFox2(?)/Heart-RBFox2-CLIP-Seq(GSE57926)/Homer	TGCATGCA	1	-0.6337	1	47	71.21%	27818.8	70.78%	66	39282	LR1_LR2_down
RLR1?/SacCer-Promoters/Homer	WTTTTCYYTTTT	1	-0.6316	1	52	78.79%	30770.7	78.29%	66	39282	LR1_LR2_down
Meis1(Homeobox)/MastCells-Meis1-ChIP-Seq(GSE48085)/Homer	VGCTGWCAVB	1	-0.629	1	25	37.88%	14809.9	37.68%	66	39282	LR1_LR2_down
HSF21(HSF)/col-HSF21-DAP-Seq(GSE60143)/Homer	CTTCTAGAAGMTTYW	1	-0.6281	1	5	7.58%	2872.7	7.31%	66	39282	LR1_LR2_down
ATHB5(HB)/colamp-ATHB5-DAP-Seq(GSE60143)/Homer	AATGATTG	1	-0.6271	1	60	90.91%	35473.9	90.26%	66	39282	LR1_LR2_down
ATHB20(Homeobox)/colamp-ATHB20-DAP-Seq(GSE60143)/Homer	CAATHATT	1	-0.6269	1	46	69.70%	27248.8	69.33%	66	39282	LR1_LR2_down
AZF1(C2H2)/colamp-AZF1-DAP-Seq(GSE60143)/Homer	DKSWCACT	1	-0.6262	1	65	98.48%	38371.4	97.63%	66	39282	LR1_LR2_down
Foxh1(Forkhead)/hESC-FOXH1-ChIP-Seq(GSE29422)/Homer	NNTGTGGATTSS	1	-0.623	1	34	51.52%	20167.9	51.31%	66	39282	LR1_LR2_down
HAT5(Homeobox)/colamp-HAT5-DAP-Seq(GSE60143)/Homer	DCAATWATTG	1	-0.6228	1	22	33.33%	13046	33.19%	66	39282	LR1_LR2_down
MYB121(MYB)/col-MYB121-DAP-Seq(GSE60143)/Homer	YNTACCTAACWW	1	-0.6225	1	24	36.36%	14235.5	36.22%	66	39282	LR1_LR2_down
OBP4(C2C2dof)/col-OBP4-DAP-Seq(GSE60143)/Homer	WTTHACTTTTTB	1	-0.6218	1	62	93.94%	36647.4	93.24%	66	39282	LR1_LR2_down
GATA20(C2C2gata)/colamp-GATA20-DAP-Seq(GSE60143)/Homer	TNGATCNDNM	1	-0.6215	1	63	95.45%	37227.3	94.72%	66	39282	LR1_LR2_down
GT2(Trihelix)/colamp-GT2-DAP-Seq(GSE60143)/Homer	AMGGTAAAWWWN	1	-0.6181	1	58	87.88%	34323.1	87.33%	66	39282	LR1_LR2_down
Brn2(POU,Homeobox)/NPC-Brn2-ChIP-Seq(GSE35496)/Homer	ATGAATATTC	1	-0.6173	1	11	16.67%	6497.7	16.53%	66	39282	LR1_LR2_down
Olig2(bHLH)/Neuron-Olig2-ChIP-Seq(GSE30882)/Homer	RCCATMTGTT	1	-0.6155	1	40	60.61%	23741.2	60.41%	66	39282	LR1_LR2_down
MYB119(MYB)/colamp-MYB119-DAP-Seq(GSE60143)/Homer	YRACCGTTACDD	1	-0.6139	1	27	40.91%	16045.2	40.83%	66	39282	LR1_LR2_down
DDF2(AP2EREBP)/col-DDF2-DAP-Seq(GSE60143)/Homer	GATGTCGRCR	1	-0.6135	1	3	4.55%	1684.3	4.29%	66	39282	LR1_LR2_down
ZFX(Zf)/mES-Zfx-ChIP-Seq(GSE11431)/Homer	AGGCCTRG	1	-0.6114	1	8	12.12%	4711	11.99%	66	39282	LR1_LR2_down
MyoG(bHLH)/C2C12-MyoG-ChIP-Seq(GSE36024)/Homer	AACAGCTG	1	-0.6105	1	8	12.12%	4712.5	11.99%	66	39282	LR1_LR2_down
Oct11(POU,Homeobox)/NCIH1048-POU2F3-ChIP-seq(GSE115123)/Homer	GATTTGCATA	1	-0.6066	1	25	37.88%	14880.6	37.86%	66	39282	LR1_LR2_down
COUP-TFII(NR)/K562-NR2F1-ChIP-Seq(Encode)/Homer	GKBCARAGGTCA	1	-0.5974	1	22	33.33%	13124.1	33.39%	66	39282	LR1_LR2_down
PAX6(Paired,Homeobox)/Forebrain-Pax6-ChIP-Seq(GSE66961)/Homer	NGTGTTCAVTSAAGCGKAAA	1	-0.5921	1	3	4.55%	1713.4	4.36%	66	39282	LR1_LR2_down
ATHB53(HB)/col-ATHB53-DAP-Seq(GSE60143)/Homer	CAATAATT	1	-0.5904	1	50	75.76%	29709.4	75.59%	66	39282	LR1_LR2_down
LRF(Zf)/Erythroblasts-ZBTB7A-ChIP-Seq(GSE74977)/Homer	AAGACCCYYN	1	-0.5889	1	8	12.12%	4759.2	12.11%	66	39282	LR1_LR2_down
AT2G38300(G2like)/col-AT2G38300-DAP-Seq(GSE60143)/Homer	ADRGAATGTT	1	-0.5878	1	59	89.39%	34971	88.98%	66	39282	LR1_LR2_down
Tcf12(bHLH)/GM12878-Tcf12-ChIP-Seq(GSE32465)/Homer	VCAGCTGYTG	1	-0.5868	1	6	9.09%	3552.8	9.04%	66	39282	LR1_LR2_down
Mouse_Recombination_Hotspot(Zf)/Testis-DMC1-ChIP-Seq(GSE24438)/Homer	ACTYKNATTCGTGNTACTTC	1	-0.5859	1	4	6.06%	2335.4	5.94%	66	39282	LR1_LR2_down
Nkx2.5(Homeobox)/HL1-Nkx2.5.biotin-ChIP-Seq(GSE21529)/Homer	RRSCACTYAA	1	-0.5761	1	47	71.21%	27991.8	71.22%	66	39282	LR1_LR2_down
HAT1(Homeobox)/col-HAT1-DAP-Seq(GSE60143)/Homer	SCAATCATTGNN	1	-0.5759	1	20	30.30%	11999.8	30.53%	66	39282	LR1_LR2_down
ANAC053(NAC)/colamp-ANAC053-DAP-Seq(GSE60143)/Homer	TDCTTGNNNNNCAAG	1	-0.5739	1	23	34.85%	13796.4	35.10%	66	39282	LR1_LR2_down
MYB63(MYB)/col-MYB63-DAP-Seq(GSE60143)/Homer	BHYACCWACCHH	1	-0.5732	1	19	28.79%	11410.2	29.03%	66	39282	LR1_LR2_down
Oct6(POU,Homeobox)/NPC-Pou3f1-ChIP-Seq(GSE35496)/Homer	WATGCAAATGAG	1	-0.5707	1	28	42.42%	16783.3	42.70%	66	39282	LR1_LR2_down
TEAD2(TEA)/Py2T-Tead2-ChIP-Seq(GSE55709)/Homer	CCWGGAATGY	1	-0.5706	1	10	15.15%	6011.2	15.29%	66	39282	LR1_LR2_down
Nr5a2(NR)/mES-Nr5a2-ChIP-Seq(GSE19019)/Homer	BTCAAGGTCA	1	-0.5697	1	7	10.61%	4195.5	10.67%	66	39282	LR1_LR2_down
CUX1(Homeobox)/K562-CUX1-ChIP-Seq(GSE92882)/Homer	TATCGATNAN	1	-0.5689	1	59	89.39%	35010.7	89.08%	66	39282	LR1_LR2_down
MYB74(MYB)/colamp-MYB74-DAP-Seq(GSE60143)/Homer	YYYACCTACCWH	1	-0.5687	1	34	51.52%	20349.1	51.78%	66	39282	LR1_LR2_down
SND3(NAC)/col-SND3-DAP-Seq(GSE60143)/Homer	CTTNHNNNDNAAGNH	1	-0.5665	1	32	48.48%	19172.6	48.78%	66	39282	LR1_LR2_down
DREB26(AP2EREBP)/col-DREB26-DAP-Seq(GSE60143)/Homer	CCACCGACAH	1	-0.5643	1	5	7.58%	2985.1	7.60%	66	39282	LR1_LR2_down
PLT3(AP2EREBP)/col-PLT3-DAP-Seq(GSE60143)/Homer	GCACGNWTHYCGAGG	1	-0.5634	1	2	3.03%	1130.3	2.88%	66	39282	LR1_LR2_down
ATHB6(Homeobox)/col-ATHB6-DAP-Seq(GSE60143)/Homer	AATGATTG	1	-0.5609	1	63	95.45%	37316.2	94.95%	66	39282	LR1_LR2_down
bZIP69(bZIP)/col-bZIP69-DAP-Seq(GSE60143)/Homer	GACAGCTGKCAW	1	-0.56	1	1	1.52%	501.3	1.28%	66	39282	LR1_LR2_down
AT5G45580(G2like)/colamp-AT5G45580-DAP-Seq(GSE60143)/Homer	ADRGAATCTH	1	-0.5591	1	61	92.42%	36180.8	92.06%	66	39282	LR1_LR2_down
ATHB33(ZFHD)/col-ATHB33-DAP-Seq(GSE60143)/Homer	NGTRATTAAK	1	-0.5567	1	62	93.94%	36755	93.52%	66	39282	LR1_LR2_down
MYB13(MYB)/col-MYB13-DAP-Seq(GSE60143)/Homer	HYCACCWACCHH	1	-0.556	1	27	40.91%	16239.9	41.32%	66	39282	LR1_LR2_down
Hoxa11(Homeobox)/ChickenMSG-Hoxa11.Flag-ChIP-Seq(GSE86088)/Homer	TTTTATGGCM	1	-0.5554	1	65	98.48%	38440.5	97.81%	66	39282	LR1_LR2_down
At4g32800(AP2EREBP)/colamp-At4g32800-DAP-Seq(GSE60143)/Homer	DYCACCGACAHWWWH	1	-0.5554	1	6	9.09%	3615.7	9.20%	66	39282	LR1_LR2_down
ERF13(AP2EREBP)/colamp-ERF13-DAP-Seq(GSE60143)/Homer	TYAGCCGCCATT	1	-0.5506	1	16	24.24%	9682.3	24.64%	66	39282	LR1_LR2_down
Pax7(Paired,Homeobox),long/Myoblast-Pax7-ChIP-Seq(GSE25064)/Homer	TAATCHGATTAC	1	-0.5501	1	6	9.09%	3626.6	9.23%	66	39282	LR1_LR2_down
Reverb(NR),DR2/RAW-Reverba.biotin-ChIP-Seq(GSE45914)/Homer	GTRGGTCASTGGGTCA	1	-0.54990000000000006	1	1	1.52%	509.7	1.30%	66	39282	LR1_LR2_down
EGL-5(Homeobox)/cElegans-L3-EGL5-ChIP-Seq(modEncode)/Homer	ATTTAATGGG	1	-0.5463	1	61	92.42%	36204.2	92.12%	66	39282	LR1_LR2_down
DPL-1(E2F)/cElegans-Adult-ChIP-Seq(modEncode)/Homer	TAGCGCGC	1	-0.5445	1	8	12.12%	4862	12.37%	66	39282	LR1_LR2_down
TAGL1(MADS)/Tomato-TAGL1-ChIP-Seq(GSE116581)/Homer	CCAAAAATRG	1	-0.5438	1	54	81.82%	32176.5	81.87%	66	39282	LR1_LR2_down
HOXA2(Homeobox)/mES-Hoxa2-ChIP-Seq(Donaldson_et_al.)/Homer	GYCATCMATCAT	1	-0.5401	1	10	15.15%	6089	15.49%	66	39282	LR1_LR2_down
IRF4(IRF)/GM12878-IRF4-ChIP-Seq(GSE32465)/Homer	ACTGAAACCA	1	-0.5387	1	22	33.33%	13317.5	33.88%	66	39282	LR1_LR2_down
PR(NR)/T47D-PR-ChIP-Seq(GSE31130)/Homer	VAGRACAKNCTGTBC	1	-0.5381	1	44	66.67%	26353.7	67.05%	66	39282	LR1_LR2_down
Sox3(HMG)/NPC-Sox3-ChIP-Seq(GSE33059)/Homer	CCWTTGTY	1	-0.5375	1	56	84.85%	33351.8	84.86%	66	39282	LR1_LR2_down
Unknown2/Drosophila-Promoters/Homer	CATCMCTA	1	-0.5354	1	21	31.82%	12730.7	32.39%	66	39282	LR1_LR2_down
Otx2(Homeobox)/EpiLC-Otx2-ChIP-Seq(GSE56098)/Homer	NYTAATCCYB	1	-0.5343	1	40	60.61%	24014.7	61.10%	66	39282	LR1_LR2_down
Etv2(ETS)/ES-ER71-ChIP-Seq(GSE59402)/Homer	NNAYTTCCTGHN	1	-0.5333	1	14	21.21%	8530.7	21.71%	66	39282	LR1_LR2_down
NAP(NAC)/col-NAP-DAP-Seq(GSE60143)/Homer	ARGTTACGTRTN	1	-0.5318	1	47	71.21%	28132.5	71.58%	66	39282	LR1_LR2_down
Unknown5/Drosophila-Promoters/Homer	GCTGATAASV	1	-0.5311	1	28	42.42%	16922.8	43.06%	66	39282	LR1_LR2_down
ATHB7(Homeobox)/col-ATHB7-DAP-Seq(GSE60143)/Homer	AATGATTG	1	-0.5311	1	53	80.30%	31631.5	80.48%	66	39282	LR1_LR2_down
ISRE(IRF)/ThioMac-LPS-Expression(GSE23622)/Homer	AGTTTCASTTTC	1	-0.5269	1	4	6.06%	2435.6	6.20%	66	39282	LR1_LR2_down
AT3G25990(Trihelix)/colamp-AT3G25990-DAP-Seq(GSE60143)/Homer	TTAACCATAG	1	-0.5268	1	42	63.64%	25217.4	64.16%	66	39282	LR1_LR2_down
Nkx6.1(Homeobox)/Islet-Nkx6.1-ChIP-Seq(GSE40975)/Homer	GKTAATGR	1	-0.5226	1	66	100.00%	38992	99.21%	66	39282	LR1_LR2_down
IDD7(C2H2)/col-IDD7-DAP-Seq(GSE60143)/Homer	TTTGTCKTTTTN	1	-0.5217	1	29	43.94%	17551.3	44.66%	66	39282	LR1_LR2_down
ERF1(AP2EREBP)/colamp-ERF1-DAP-Seq(GSE60143)/Homer	GGCGGCTR	1	-0.5198	1	5	7.58%	3071.5	7.82%	66	39282	LR1_LR2_down
RAP211(AP2EREBP)/colamp-RAP211-DAP-Seq(GSE60143)/Homer	RGCCGGCYWW	1	-0.518	1	22	33.33%	13389.2	34.07%	66	39282	LR1_LR2_down
Zac1(Zf)/Neuro2A-Plagl1-ChIP-Seq(GSE75942)/Homer	HAWGRGGCCM	1	-0.5154	1	21	31.82%	12799.6	32.57%	66	39282	LR1_LR2_down
Tgif2(Homeobox)/mES-Tgif2-ChIP-Seq(GSE55404)/Homer	TGTCANYT	1	-0.5153	1	60	90.91%	35697	90.83%	66	39282	LR1_LR2_down
ERF105(AP2EREBP)/colamp-ERF105-DAP-Seq(GSE60143)/Homer	TGGCGGCT	1	-0.5117	1	14	21.21%	8596.6	21.87%	66	39282	LR1_LR2_down
STZ(C2H2)/colamp-STZ-DAP-Seq(GSE60143)/Homer	HNBTCACT	1	-0.5091	1	66	100.00%	39000.8	99.23%	66	39282	LR1_LR2_down
GATA14(C2C2gata)/col-GATA14-DAP-Seq(GSE60143)/Homer	AYCAGATCTG	1	-0.5078	1	27	40.91%	16412.5	41.76%	66	39282	LR1_LR2_down
MYB92(MYB)/colamp-MYB92-DAP-Seq(GSE60143)/Homer	GGTAGGTR	1	-0.507	1	30	45.45%	18200.9	46.31%	66	39282	LR1_LR2_down
ANAC050(NAC)/colamp-ANAC050-DAP-Seq(GSE60143)/Homer	WNCTTGNNNNNCAAG	1	-0.5058	1	23	34.85%	14031.3	35.70%	66	39282	LR1_LR2_down
SpiB(ETS)/OCILY3-SPIB-ChIP-Seq(GSE56857)/Homer	AAAGRGGAAGTG	1	-0.5057	1	7	10.61%	4340.2	11.04%	66	39282	LR1_LR2_down
ERF115(AP2EREBP)/colamp-ERF115-DAP-Seq(GSE60143)/Homer	WTKRCGGCGB	1	-0.5056	1	24	36.36%	14630.3	37.23%	66	39282	LR1_LR2_down
Tcf21(bHLH)/ArterySmoothMuscle-Tcf21-ChIP-Seq(GSE61369)/Homer	NAACAGCTGG	1	-0.5053	1	8	12.12%	4957.3	12.61%	66	39282	LR1_LR2_down
AT3G51470(DBP)/col-AT3G51470-DAP-Seq(GSE60143)/Homer	TTWHGGTGCACC	1	-0.5013	1	42	63.64%	25308.9	64.40%	66	39282	LR1_LR2_down
NFkB-p65-Rel(RHD)/ThioMac-LPS-Expression(GSE23622)/Homer	GGAAATTCCC	1	-0.4984	1	1	1.52%	553.7	1.41%	66	39282	LR1_LR2_down
IDD4(C2H2)/col-IDD4-DAP-Seq(GSE60143)/Homer	TTTGTCTTTWTB	1	-0.4971	1	56	84.85%	33457.1	85.13%	66	39282	LR1_LR2_down
Atf2(bZIP)/3T3L1-Atf2-ChIP-Seq(GSE56872)/Homer	NRRTGACGTCAT	1	-0.4959	1	9	13.64%	5596.6	14.24%	66	39282	LR1_LR2_down
Tbet(T-box)/CD8-Tbet-ChIP-Seq(GSE33802)/Homer	AGGTGTGAAM	1	-0.495	1	39	59.09%	23568.2	59.97%	66	39282	LR1_LR2_down
AT1G19040(NAC)/col-AT1G19040-DAP-Seq(GSE60143)/Homer	CTTGNDNHNCAAGYW	1	-0.4927	1	4	6.06%	2498	6.36%	66	39282	LR1_LR2_down
PABPC1(?)/MEL-PABC1-CLIP-Seq(GSE69755)/Homer	HAATAAAGNN	1	-0.4914	1	64	96.97%	37970.6	96.61%	66	39282	LR1_LR2_down
LMI1(HB)/colamp-LMI1-DAP-Seq(GSE60143)/Homer	AATTATTG	1	-0.4892	1	55	83.33%	32906	83.73%	66	39282	LR1_LR2_down
IRF3(IRF)/BMDM-Irf3-ChIP-Seq(GSE67343)/Homer	AGTTTCAKTTTC	1	-0.4876	1	23	34.85%	14099	35.87%	66	39282	LR1_LR2_down
NAC2(NAC)/colamp-NAC2-DAP-Seq(GSE60143)/Homer	TDCTTGNNNNNCAAG	1	-0.4869	1	29	43.94%	17682.7	44.99%	66	39282	LR1_LR2_down
Hoxb4(Homeobox)/ES-Hoxb4-ChIP-Seq(GSE34014)/Homer	TGATTRATGGCY	1	-0.4865	1	14	21.21%	8676.9	22.08%	66	39282	LR1_LR2_down
Brachyury(T-box)/Mesoendoderm-Brachyury-ChIP-exo(GSE54963)/Homer	ANTTMRCASBNNNGTGYKAAN	1	-0.4862	1	8	12.12%	5006.1	12.74%	66	39282	LR1_LR2_down
Hoxa10(Homeobox)/ChickenMSG-Hoxa10.Flag-ChIP-Seq(GSE86088)/Homer	GGYAATGAAA	1	-0.4859	1	33	50.00%	20060.1	51.04%	66	39282	LR1_LR2_down
RIN(MADS)/Tomato-RIN-ChIP-Seq(GSE116581)/Homer	CYAAAAWWGG	1	-0.4853	1	57	86.36%	34060.2	86.66%	66	39282	LR1_LR2_down
ZNF519(Zf)/HEK293-ZNF519.GFP-ChIP-Seq(GSE58341)/Homer	GAGSCCGAGC	1	-0.4833	1	1	1.52%	567.1	1.44%	66	39282	LR1_LR2_down
WRKY33(WRKY)/col-WRKY33-DAP-Seq(GSE60143)/Homer	CGTTGACYAW	1	-0.4813	1	36	54.55%	21852.6	55.60%	66	39282	LR1_LR2_down
ANAC058(NAC)/col-ANAC058-DAP-Seq(GSE60143)/Homer	TWCTTGTDNNACAAG	1	-0.4787	1	26	39.39%	15926.6	40.52%	66	39282	LR1_LR2_down
DEAR3(AP2EREBP)/colamp-DEAR3-DAP-Seq(GSE60143)/Homer	BCACCGACAWNNNNN	1	-0.4687	1	13	19.70%	8125.2	20.67%	66	39282	LR1_LR2_down
ANAC011(NAC)/col-ANAC011-DAP-Seq(GSE60143)/Homer	TDCTTGYRNNDCAAG	1	-0.4672	1	15	22.73%	9348.7	23.79%	66	39282	LR1_LR2_down
WT1(Zf)/Kidney-WT1-ChIP-Seq(GSE90016)/Homer	MCTCCCMCRCAB	1	-0.4656	1	4	6.06%	2551.1	6.49%	66	39282	LR1_LR2_down
Snail1(Zf)/LS174T-SNAIL1.HA-ChIP-Seq(GSE127183)/Homer	TRCACCTGCY	1	-0.4649	1	6	9.09%	3816.9	9.71%	66	39282	LR1_LR2_down
Sox4(HMG)/proB-Sox4-ChIP-Seq(GSE50066)/Homer	YCTTTGTTCC	1	-0.4624	1	33	50.00%	20153.1	51.28%	66	39282	LR1_LR2_down
STAT4(Stat)/CD4-Stat4-ChIP-Seq(GSE22104)/Homer	NYTTCCWGGAAR	1	-0.4612	1	32	48.48%	19565.7	49.78%	66	39282	LR1_LR2_down
Fos(bZIP)/TSC-Fos-ChIP-Seq(GSE110950)/Homer	NDATGASTCAYN	1	-0.4535	1	24	36.36%	14828.4	37.73%	66	39282	LR1_LR2_down
At1g68670(G2like)/colamp-At1g68670-DAP-Seq(GSE60143)/Homer	WNWWHNRAAGATTCT	1	-0.4518	1	43	65.15%	26078.7	66.35%	66	39282	LR1_LR2_down
ERF2(AP2EREBP)/colamp-ERF2-DAP-Seq(GSE60143)/Homer	GGCGGCTG	1	-0.4515	1	5	7.58%	3217.8	8.19%	66	39282	LR1_LR2_down
ZNF189(Zf)/HEK293-ZNF189.GFP-ChIP-Seq(GSE58341)/Homer	TGGAACAGMA	1	-0.4513	1	15	22.73%	9403.8	23.93%	66	39282	LR1_LR2_down
O2(bZIP)/Corn-O2-ChIP-Seq(GSE63991)/Homer	GCTGACGTGGCA	1	-0.4508	1	3	4.55%	1936.2	4.93%	66	39282	LR1_LR2_down
Zfp57(Zf)/H1-ZFP57.HA-ChIP-Seq(GSE115387)/Homer	NANTGCSGCA	1	-0.4497	1	6	9.09%	3853.8	9.81%	66	39282	LR1_LR2_down
RUNX(Runt)/HPC7-Runx1-ChIP-Seq(GSE22178)/Homer	SAAACCACAG	1	-0.4392	1	21	31.82%	13082.2	33.29%	66	39282	LR1_LR2_down
At2g01060(G2like)/colamp-At2g01060-DAP-Seq(GSE60143)/Homer	AGATKCBNWW	1	-0.4364	1	66	100.00%	39043.7	99.34%	66	39282	LR1_LR2_down
At4g01280(MYBrelated)/colamp-At4g01280-DAP-Seq(GSE60143)/Homer	AAATATCT	1	-0.4343	1	45	68.18%	27311.9	69.49%	66	39282	LR1_LR2_down
SND2(NAC)/colamp-SND2-DAP-Seq(GSE60143)/Homer	CTTVWNNNWBAAGNW	1	-0.4339	1	23	34.85%	14307.2	36.40%	66	39282	LR1_LR2_down
AT5G23930(mTERF)/col-AT5G23930-DAP-Seq(GSE60143)/Homer	GGCGGCTG	1	-0.4338	1	13	19.70%	8242.1	20.97%	66	39282	LR1_LR2_down
COG1(C2C2dof)/col-COG1-DAP-Seq(GSE60143)/Homer	DAAAAAGTGA	1	-0.4333	1	60	90.91%	35878.1	91.29%	66	39282	LR1_LR2_down
AT2G40260(G2like)/colamp-AT2G40260-DAP-Seq(GSE60143)/Homer	WAAAYATTCTTT	1	-0.4331	1	62	93.94%	36979	94.09%	66	39282	LR1_LR2_down
c-Myc(bHLH)/mES-cMyc-ChIP-Seq(GSE11431)/Homer	VVCCACGTGG	1	-0.4322	1	9	13.64%	5778.1	14.70%	66	39282	LR1_LR2_down
At5g65130(AP2EREBP)/colamp-At5g65130-DAP-Seq(GSE60143)/Homer	CCRCCGACAWTN	1	-0.4319	1	4	6.06%	2621.9	6.67%	66	39282	LR1_LR2_down
HOXA9(Homeobox)/HSC-Hoxa9-ChIP-Seq(GSE33509)/Homer	GGCCATAAATCA	1	-0.4265	1	43	65.15%	26177.8	66.61%	66	39282	LR1_LR2_down
MYB33(MYB)/col-MYB33-DAP-Seq(GSE60143)/Homer	DDTYNGTTAN	1	-0.426	1	64	96.97%	38060.3	96.84%	66	39282	LR1_LR2_down
WRKY43(WRKY)/colamp-WRKY43-DAP-Seq(GSE60143)/Homer	NCGTTGACTTTT	1	-0.4247	1	22	33.33%	13743.6	34.97%	66	39282	LR1_LR2_down
EBF(EBF)/proBcell-EBF-ChIP-Seq(GSE21978)/Homer	DGTCCCYRGGGA	1	-0.4219	1	1	1.52%	630.9	1.61%	66	39282	LR1_LR2_down
FOXA1(Forkhead)/MCF7-FOXA1-ChIP-Seq(GSE26831)/Homer	WAAGTAAACA	1	-0.4204	1	53	80.30%	31971.9	81.35%	66	39282	LR1_LR2_down
MYB41(MYB)/col-MYB41-DAP-Seq(GSE60143)/Homer	BYTYACCTAA	1	-0.418	1	12	18.18%	7682.3	19.55%	66	39282	LR1_LR2_down
GATA3(Zf),DR4/iTreg-Gata3-ChIP-Seq(GSE20898)/Homer	AGATGKDGAGATAAG	1	-0.4164	1	8	12.12%	5201.9	13.24%	66	39282	LR1_LR2_down
SFP1/SacCer-Promoters/Homer	DDAAAAATTTTY	1	-0.4144	1	10	15.15%	6456	16.43%	66	39282	LR1_LR2_down
SPL13(SBP)/col-SPL13-DAP-Seq(GSE60143)/Homer	WAHTGTACGGAH	1	-0.4132	1	6	9.09%	3947.2	10.04%	66	39282	LR1_LR2_down
THRb(NR)/HepG2-THRb.Flag-ChIP-Seq(Encode)/Homer	GGTCACCTGAGGTCA	1	-0.4122	1	3	4.55%	2009.9	5.11%	66	39282	LR1_LR2_down
Lhx2(Homeobox)/HFSC-Lhx2-ChIP-Seq(GSE48068)/Homer	TAATTAGN	1	-0.4095	1	58	87.88%	34826	88.61%	66	39282	LR1_LR2_down
At5g62940(C2C2dof)/col-At5g62940-DAP-Seq(GSE60143)/Homer	WHWHHACTTTTT	1	-0.4093	1	66	100.00%	39059.6	99.38%	66	39282	LR1_LR2_down
Six4(Homeobox)/MCF7-SIX4-ChIP-Seq(Encode)/Homer	TGWAAYCTGABACCB	1	-0.4079	1	2	3.03%	1346	3.42%	66	39282	LR1_LR2_down
CUC3(NAC)/col-CUC3-DAP-Seq(GSE60143)/Homer	TRCKTGWNNNACAMG	1	-0.4074	1	19	28.79%	12001.8	30.54%	66	39282	LR1_LR2_down
BATF(bZIP)/Th17-BATF-ChIP-Seq(GSE39756)/Homer	DATGASTCAT	1	-0.407	1	23	34.85%	14419.6	36.69%	66	39282	LR1_LR2_down
SeqBias: CG bias	SSSSSSSSSS	1	-0.4062	1	52	78.79%	31449.8	80.02%	66	39282	LR1_LR2_down
TR4(NR),DR1/Hela-TR4-ChIP-Seq(GSE24685)/Homer	GAGGTCAAAGGTCA	1	-0.4027	1	1	1.52%	652.8	1.66%	66	39282	LR1_LR2_down
NF1:FOXA1(CTF,Forkhead)/LNCAP-FOXA1-ChIP-Seq(GSE27824)/Homer	WNTGTTTRYTTTGGCA	1	-0.4027	1	3	4.55%	2028.4	5.16%	66	39282	LR1_LR2_down
MYB99(MYB)/colamp-MYB99-DAP-Seq(GSE60143)/Homer	GGTAGGTG	1	-0.3987	1	31	46.97%	19237.5	48.95%	66	39282	LR1_LR2_down
WUS1(Homeobox)/colamp-WUS1-DAP-Seq(GSE60143)/Homer	CAWTCATTCA	1	-0.3968	1	25	37.88%	15665.6	39.86%	66	39282	LR1_LR2_down
ZEB1(Zf)/PDAC-ZEB1-ChIP-Seq(GSE64557)/Homer	VCAGGTRDRY	1	-0.393	1	16	24.24%	10232.8	26.04%	66	39282	LR1_LR2_down
LEF1(HMG)/H1-LEF1-ChIP-Seq(GSE64758)/Homer	CCTTTGATST	1	-0.3899	1	33	50.00%	20462.2	52.06%	66	39282	LR1_LR2_down
Dlx3(Homeobox)/Kerainocytes-Dlx3-ChIP-Seq(GSE89884)/Homer	NDGTAATTAC	1	-0.3897	1	53	80.30%	32075.3	81.61%	66	39282	LR1_LR2_down
RAP212(AP2EREBP)/col-RAP212-DAP-Seq(GSE60143)/Homer	CGCCGCCATTTT	1	-0.3877	1	13	19.70%	8409.6	21.40%	66	39282	LR1_LR2_down
Unknown6/Drosophila-Promoters/Homer	AATTTTAAAA	1	-0.3877	1	56	84.85%	33772	85.93%	66	39282	LR1_LR2_down
KLF14(Zf)/HEK293-KLF14.GFP-ChIP-Seq(GSE58341)/Homer	RGKGGGCGKGGC	1	-0.387	1	6	9.09%	4019.4	10.23%	66	39282	LR1_LR2_down
CREB5(bZIP)/LNCaP-CREB5.V5-ChIP-Seq(GSE137775)/Homer	VVATGACGTCAT	1	-0.3767	1	19	28.79%	12130	30.86%	66	39282	LR1_LR2_down
Hoxd12(Homeobox)/ChickenMSG-Hoxd12.Flag-ChIP-Seq(GSE86088)/Homer	HDGYAATGAAAN	1	-0.3749	1	63	95.45%	37620.3	95.72%	66	39282	LR1_LR2_down
WRKY26(WRKY)/colamp-WRKY26-DAP-Seq(GSE60143)/Homer	CGTTGACTWDKN	1	-0.3744	1	25	37.88%	15766.2	40.12%	66	39282	LR1_LR2_down
MYB3(MYB)/Arabidopsis-MYB3-ChIP-Seq(GSE80564)/Homer	GKTAGGTRGG	1	-0.3718	1	43	65.15%	26406.1	67.19%	66	39282	LR1_LR2_down
ERF104(AP2EREBP)/col-ERF104-DAP-Seq(GSE60143)/Homer	GGCGGCGG	1	-0.3715	1	9	13.64%	5974.8	15.20%	66	39282	LR1_LR2_down
RXR(NR),DR1/3T3L1-RXR-ChIP-Seq(GSE13511)/Homer	TAGGGCAAAGGTCA	1	-0.3708	1	11	16.67%	7231.2	18.40%	66	39282	LR1_LR2_down
Npas4(bHLH)/Neuron-Npas4-ChIP-Seq(GSE127793)/Homer	NHRTCACGACDN	1	-0.3644	1	36	54.55%	22350.9	56.87%	66	39282	LR1_LR2_down
At3g11280(MYBrelated)/col-At3g11280-DAP-Seq(GSE60143)/Homer	GATAAGRT	1	-0.3625	1	48	72.73%	29329	74.62%	66	39282	LR1_LR2_down
Ets1-distal(ETS)/CD4+-PolII-ChIP-Seq(Barski_et_al.)/Homer	MACAGGAAGT	1	-0.3619	1	3	4.55%	2115.8	5.38%	66	39282	LR1_LR2_down
Ptf1a(bHLH)/Panc1-Ptf1a-ChIP-Seq(GSE47459)/Homer	ACAGCTGTTN	1	-0.359	1	26	39.39%	16438.6	41.83%	66	39282	LR1_LR2_down
Replumless(BLH)/Arabidopsis-RPL.GFP-ChIP-Seq(GSE78727)/Homer	HGTCWHATCA	1	-0.3572	1	43	65.15%	26471.9	67.35%	66	39282	LR1_LR2_down
ZNF136(Zf)/HEK293-ZNF136.GFP-ChIP-Seq(GSE58341)/Homer	YTKGATAHAGTATTCTWGGTNGGCA	1	-0.357	1	6	9.09%	4107.4	10.45%	66	39282	LR1_LR2_down
E2A(bHLH),near_PU.1/Bcell-PU.1-ChIP-Seq(GSE21512)/Homer	NVCACCTGBN	1	-0.3541	1	10	15.15%	6666.2	16.96%	66	39282	LR1_LR2_down
FHY3(FAR1)/Arabidopsis-FHY3-ChIP-Seq(GSE30711)/Homer	HHCACGCGCBTN	1	-0.3526	1	5	7.58%	3469.3	8.83%	66	39282	LR1_LR2_down
RUNX2(Runt)/PCa-RUNX2-ChIP-Seq(GSE33889)/Homer	NWAACCACADNN	1	-0.3519	1	24	36.36%	15270.8	38.85%	66	39282	LR1_LR2_down
AT5G25475(ABI3VP1)/col-AT5G25475-DAP-Seq(GSE60143)/Homer	RNNRNCAAGCADNDB	1	-0.3516	1	27	40.91%	17073.1	43.44%	66	39282	LR1_LR2_down
Pbx3(Homeobox)/GM12878-PBX3-ChIP-Seq(GSE32465)/Homer	SCTGTCAMTCAN	1	-0.35	1	3	4.55%	2142	5.45%	66	39282	LR1_LR2_down
E2F6(E2F)/Hela-E2F6-ChIP-Seq(GSE31477)/Homer	GGCGGGAARN	1	-0.3498	1	4	6.06%	2816.5	7.17%	66	39282	LR1_LR2_down
ERG(ETS)/VCaP-ERG-ChIP-Seq(GSE14097)/Homer	ACAGGAAGTG	1	-0.3497	1	22	33.33%	14073.5	35.81%	66	39282	LR1_LR2_down
bcd(Homeobox)/Embryo-Bcd-ChIP-Seq(GSE86966)/Homer	VNNGGATTADNN	1	-0.3497	1	46	69.70%	28236.1	71.84%	66	39282	LR1_LR2_down
HSF7(HSF)/colamp-HSF7-DAP-Seq(GSE60143)/Homer	TTCTAGAAGCTTCTA	1	-0.3493	1	10	15.15%	6684.6	17.01%	66	39282	LR1_LR2_down
HOXB13(Homeobox)/ProstateTumor-HOXB13-ChIP-Seq(GSE56288)/Homer	TTTTATKRGG	1	-0.3479	1	53	80.30%	32225.8	81.99%	66	39282	LR1_LR2_down
EAR2(NR)/K562-NR2F6-ChIP-Seq(Encode)/Homer	NRBCARRGGTCA	1	-0.347	1	17	25.76%	11040.1	28.09%	66	39282	LR1_LR2_down
Nanog(Homeobox)/mES-Nanog-ChIP-Seq(GSE11724)/Homer	RGCCATTAAC	1	-0.3468	1	66	100.00%	39096.6	99.48%	66	39282	LR1_LR2_down
AT1G28160(AP2EREBP)/colamp-AT1G28160-DAP-Seq(GSE60143)/Homer	GGCGGCGG	1	-0.3458	1	16	24.24%	10431.1	26.54%	66	39282	LR1_LR2_down
At5g22890(C2H2)/col-At5g22890-DAP-Seq(GSE60143)/Homer	NSAGGTKWTATCTGD	1	-0.3399	1	1	1.52%	734.3	1.87%	66	39282	LR1_LR2_down
WRKY24(WRKY)/colamp-WRKY24-DAP-Seq(GSE60143)/Homer	CGTTGACTWW	1	-0.3396	1	37	56.06%	23057.4	58.67%	66	39282	LR1_LR2_down
At5g04390(C2H2)/col200-At5g04390-DAP-Seq(GSE60143)/Homer	AGTGANDN	1	-0.3384	1	66	100.00%	39101.7	99.49%	66	39282	LR1_LR2_down
CRF10(AP2EREBP)/col100-CRF10-DAP-Seq(GSE60143)/Homer	DCCGCCGYHA	1	-0.3382	1	16	24.24%	10465.5	26.63%	66	39282	LR1_LR2_down
WRKY65(WRKY)/colamp-WRKY65-DAP-Seq(GSE60143)/Homer	AWWWAGTCAACG	1	-0.3381	1	28	42.42%	17738.3	45.13%	66	39282	LR1_LR2_down
Pax7(Paired,Homeobox),longest/Myoblast-Pax7-ChIP-Seq(GSE25064)/Homer	NTAATTDGCYAATTANNWWD	1	-0.336	1	7	10.61%	4821.8	12.27%	66	39282	LR1_LR2_down
GRHL2(CP2)/HBE-GRHL2-ChIP-Seq(GSE46194)/Homer	AAACYKGTTWDACMRGTTTB	1	-0.3335	1	12	18.18%	8003.8	20.36%	66	39282	LR1_LR2_down
HAP3(CCAATHAP3)/col-HAP3-DAP-Seq(GSE60143)/Homer	TGATGGAW	1	-0.3334	1	14	21.21%	9250.2	23.54%	66	39282	LR1_LR2_down
RORa(NR)/Liver-Rora-ChIP-Seq(GSE101115)/Homer	AAWCTAGGTCARDNN	1	-0.3315	1	4	6.06%	2865.8	7.29%	66	39282	LR1_LR2_down
WRKY55(WRKY)/col-WRKY55-DAP-Seq(GSE60143)/Homer	NCGTTGACTT	1	-0.3309	1	42	63.64%	26014.4	66.19%	66	39282	LR1_LR2_down
TGA6(bZIP)/colamp-TGA6-DAP-Seq(GSE60143)/Homer	TGACGTCABC	1	-0.3294	1	24	36.36%	15381.9	39.14%	66	39282	LR1_LR2_down
ZML2(C2C2gata)/col-ZML2-DAP-Seq(GSE60143)/Homer	CATCATCATC	1	-0.3284	1	14	21.21%	9273	23.59%	66	39282	LR1_LR2_down
DAG2(C2C2dof)/col-DAG2-DAP-Seq(GSE60143)/Homer	WWTTHACTTTTT	1	-0.327	1	63	95.45%	37709.2	95.95%	66	39282	LR1_LR2_down
MYB116(MYB)/colamp-MYB116-DAP-Seq(GSE60143)/Homer	AGTTAGGCAN	1	-0.3265	1	26	39.39%	16599.3	42.23%	66	39282	LR1_LR2_down
FoxL2(Forkhead)/Ovary-FoxL2-ChIP-Seq(GSE60858)/Homer	WWTRTAAACAVG	1	-0.3252	1	52	78.79%	31751.2	80.79%	66	39282	LR1_LR2_down
Sox2(HMG)/mES-Sox2-ChIP-Seq(GSE11431)/Homer	BCCATTGTTC	1	-0.3249	1	36	54.55%	22544.4	57.36%	66	39282	LR1_LR2_down
JunB(bZIP)/DendriticCells-Junb-ChIP-Seq(GSE36099)/Homer	RATGASTCAT	1	-0.3224	1	18	27.27%	11769	29.94%	66	39282	LR1_LR2_down
LBD2(LOBAS2)/colamp-LBD2-DAP-Seq(GSE60143)/Homer	TCCGAWTTTTTCGGN	1	-0.3193	1	18	27.27%	11783.2	29.98%	66	39282	LR1_LR2_down
HSFC1(HSF)/col-HSFC1-DAP-Seq(GSE60143)/Homer	HTTCTAGAADCTTCT	1	-0.319	1	8	12.12%	5526.2	14.06%	66	39282	LR1_LR2_down
PAX3:FKHR-fusion(Paired,Homeobox)/Rh4-PAX3:FKHR-ChIP-Seq(GSE19063)/Homer	ACCRTGACTAATTNN	1	-0.3187	1	13	19.70%	8692.4	22.12%	66	39282	LR1_LR2_down
ESE3(AP2EREBP)/col-ESE3-DAP-Seq(GSE60143)/Homer	GACGGTGG	1	-0.317	1	16	24.24%	10563.8	26.88%	66	39282	LR1_LR2_down
GATA3(Zf),DR8/iTreg-Gata3-ChIP-Seq(GSE20898)/Homer	AGATSTNDNNDSAGATAASN	1	-0.3156	1	5	7.58%	3580.5	9.11%	66	39282	LR1_LR2_down
ANAC075(NAC)/col-ANAC075-DAP-Seq(GSE60143)/Homer	CTTSWWNWWSAAGYT	1	-0.3141	1	15	22.73%	9958.4	25.34%	66	39282	LR1_LR2_down
TCF4(bHLH)/SHSY5Y-TCF4-ChIP-Seq(GSE96915)/Homer	SMCATCTGKH	1	-0.3125	1	21	31.82%	13650.9	34.73%	66	39282	LR1_LR2_down
ATHB24(ZFHD)/colamp-ATHB24-DAP-Seq(GSE60143)/Homer	TAATTAAS	1	-0.309	1	54	81.82%	32931	83.79%	66	39282	LR1_LR2_down
Nur77(NR)/K562-NR4A1-ChIP-Seq(GSE31363)/Homer	TGACCTTTNCNT	1	-0.3075	1	7	10.61%	4922.6	12.53%	66	39282	LR1_LR2_down
WRKY11(WRKY)/col-WRKY11-DAP-Seq(GSE60143)/Homer	SCGTTGACTTTN	1	-0.307	1	7	10.61%	4924.3	12.53%	66	39282	LR1_LR2_down
LBD19(LOBAS2)/colamp-LBD19-DAP-Seq(GSE60143)/Homer	CCKGAAWTTCMGGAW	1	-0.3064	1	44	66.67%	27288.4	69.43%	66	39282	LR1_LR2_down
dof42(C2C2dof)/col-dof42-DAP-Seq(GSE60143)/Homer	AAAAAGGC	1	-0.30620000000000003	1	27	40.91%	17306.8	44.04%	66	39282	LR1_LR2_down
ATHB18(Homeobox)/colamp-ATHB18-DAP-Seq(GSE60143)/Homer	YCAATSATTG	1	-0.3056	1	22	33.33%	14294.5	36.37%	66	39282	LR1_LR2_down
WRKY75(WRKY)/col-WRKY75-DAP-Seq(GSE60143)/Homer	CGTTGACTWW	1	-0.3028	1	40	60.61%	24995.4	63.60%	66	39282	LR1_LR2_down
WRKY8(WRKY)/colamp-WRKY8-DAP-Seq(GSE60143)/Homer	CGTTGACTTT	1	-0.3018	1	8	12.12%	5592.4	14.23%	66	39282	LR1_LR2_down
ANAC020(NAC)/col-ANAC020-DAP-Seq(GSE60143)/Homer	DVCKTGHNNNDCAAG	1	-0.2998	1	25	37.88%	16139.7	41.07%	66	39282	LR1_LR2_down
ARE(NR)/LNCAP-AR-ChIP-Seq(GSE27824)/Homer	RGRACASNSTGTYCYB	1	-0.2997	1	2	3.03%	1555.1	3.96%	66	39282	LR1_LR2_down
Tbx21(T-box)/GM12878-TBX21-ChIP-Seq(Encode)/Homer	AGGTGTGAAA	1	-0.2974	1	33	50.00%	20924.3	53.24%	66	39282	LR1_LR2_down
NFY(CCAAT)/Promoter/Homer	RGCCAATSRG	1	-0.2962	1	33	50.00%	20931.3	53.26%	66	39282	LR1_LR2_down
Phox2a(Homeobox)/Neuron-Phox2a-ChIP-Seq(GSE31456)/Homer	YTAATYNRATTA	1	-0.2933	1	46	69.70%	28498.1	72.51%	66	39282	LR1_LR2_down
SeqBias: GA-repeat	GAGAGAGAGA	1	-0.2928	1	66	100.00%	39128.5	99.56%	66	39282	LR1_LR2_down
SF1(NR)/H295R-Nr5a1-ChIP-Seq(GSE44220)/Homer	CAAGGHCANV	1	-0.2891	1	5	7.58%	3667.8	9.33%	66	39282	LR1_LR2_down
Oct2(POU,Homeobox)/Bcell-Oct2-ChIP-Seq(GSE21512)/Homer	ATATGCAAAT	1	-0.2856	1	23	34.85%	15009.4	38.19%	66	39282	LR1_LR2_down
DUX4(Homeobox)/Myoblasts-DUX4.V5-ChIP-Seq(GSE75791)/Homer	NWTAAYCYAATCAWN	1	-0.2844	1	7	10.61%	5010.9	12.75%	66	39282	LR1_LR2_down
At3g24120(G2like)/col-At3g24120-DAP-Seq(GSE60143)/Homer	NWWAGMATMW	1	-0.283	1	65	98.48%	38736	98.56%	66	39282	LR1_LR2_down
Sox10(HMG)/SciaticNerve-Sox3-ChIP-Seq(GSE35132)/Homer	CCWTTGTYYB	1	-0.2779	1	49	74.24%	30274	77.03%	66	39282	LR1_LR2_down
TEAD3(TEA)/HepG2-TEAD3-ChIP-Seq(Encode)/Homer	TRCATTCCAG	1	-0.2778	1	32	48.48%	20444.9	52.02%	66	39282	LR1_LR2_down
MYB105(MYB)/colamp-MYB105-DAP-Seq(GSE60143)/Homer	RATWCCGTTA	1	-0.2745	1	44	66.67%	27452.6	69.85%	66	39282	LR1_LR2_down
AT1G47655(C2C2dof)/colamp-AT1G47655-DAP-Seq(GSE60143)/Homer	YHACTTTTTS	1	-0.2743	1	66	100.00%	39140	99.59%	66	39282	LR1_LR2_down
At5g66730(C2H2)/colamp-At5g66730-DAP-Seq(GSE60143)/Homer	TTTGTCKTTTTK	1	-0.2725	1	20	30.30%	13255.5	33.73%	66	39282	LR1_LR2_down
ASHR1(ND)/col-ASHR1-DAP-Seq(GSE60143)/Homer	NTGGTGAN	1	-0.2709	1	34	51.52%	21665.9	55.13%	66	39282	LR1_LR2_down
Pknox1(Homeobox)/ES-Prep1-ChIP-Seq(GSE63282)/Homer	SCTGTCAVTCAV	1	-0.2703	1	3	4.55%	2351.4	5.98%	66	39282	LR1_LR2_down
EIN3(EIL)/col-EIN3-DAP-Seq(GSE60143)/Homer	ARATTCAATGWATYT	1	-0.2671	1	12	18.18%	8306.8	21.14%	66	39282	LR1_LR2_down
ERF8(AP2EREBP)/colamp-ERF8-DAP-Seq(GSE60143)/Homer	CGCCGYCATW	1	-0.2645	1	19	28.79%	12687.8	32.28%	66	39282	LR1_LR2_down
LBD18(LOBAS2)/colamp-LBD18-DAP-Seq(GSE60143)/Homer	CKGAWWTTCHGS	1	-0.2623	1	58	87.88%	35280	89.77%	66	39282	LR1_LR2_down
ETV1(ETS)/GIST48-ETV1-ChIP-Seq(GSE22441)/Homer	AACCGGAAGT	1	-0.2621	1	21	31.82%	13927.3	35.44%	66	39282	LR1_LR2_down
ESE1(AP2EREBP)/col-ESE1-DAP-Seq(GSE60143)/Homer	GGCGGCGG	1	-0.2612	1	5	7.58%	3767.6	9.59%	66	39282	LR1_LR2_down
PSE(SNAPc)/K562-mStart-Seq/Homer	WAVTCACCMTAASYDAAAAG	1	-0.2602	1	33	50.00%	21140.8	53.79%	66	39282	LR1_LR2_down
EHF(ETS)/LoVo-EHF-ChIP-Seq(GSE49402)/Homer	AVCAGGAAGT	1	-0.2582	1	28	42.42%	18182.7	46.26%	66	39282	LR1_LR2_down
WRKY31(WRKY)/colamp-WRKY31-DAP-Seq(GSE60143)/Homer	NCGTTGACTWWK	1	-0.258	1	32	48.48%	20563.3	52.32%	66	39282	LR1_LR2_down
ERF7(AP2EREBP)/col-ERF7-DAP-Seq(GSE60143)/Homer	ATGRCGGCGG	1	-0.257	1	20	30.30%	13345	33.95%	66	39282	LR1_LR2_down
CRC(C2C2YABBY)/col-CRC-DAP-Seq(GSE60143)/Homer	TWATSATA	1	-0.2554	1	62	93.94%	37365.9	95.07%	66	39282	LR1_LR2_down
AT1G20910(ARID)/col-AT1G20910-DAP-Seq(GSE60143)/Homer	THAATTRAWN	1	-0.2533	1	64	96.97%	38330	97.53%	66	39282	LR1_LR2_down
At3g60580(C2H2)/col-At3g60580-DAP-Seq(GSE60143)/Homer	WTTYTACT	1	-0.2524	1	66	100.00%	39152.4	99.62%	66	39282	LR1_LR2_down
NLP7(RWPRK)/col-NLP7-DAP-Seq(GSE60143)/Homer	TGRCCYTTCR	1	-0.2523	1	37	56.06%	23535.5	59.88%	66	39282	LR1_LR2_down
JGL(C2H2)/col-JGL-DAP-Seq(GSE60143)/Homer	ACYTTCAGTT	1	-0.2519	1	52	78.79%	32070.6	81.60%	66	39282	LR1_LR2_down
Nkx2.1(Homeobox)/LungAC-Nkx2.1-ChIP-Seq(GSE43252)/Homer	RSCACTYRAG	1	-0.2513	1	52	78.79%	32073.7	81.61%	66	39282	LR1_LR2_down
HNF4a(NR),DR1/HepG2-HNF4a-ChIP-Seq(GSE25021)/Homer	CARRGKBCAAAGTYCA	1	-0.2513	1	8	12.12%	5807.1	14.78%	66	39282	LR1_LR2_down
ETS1(ETS)/Jurkat-ETS1-ChIP-Seq(GSE17954)/Homer	ACAGGAAGTG	1	-0.2494	1	16	24.24%	10916.5	27.78%	66	39282	LR1_LR2_down
ZNF652/HepG2-ZNF652.Flag-ChIP-Seq(Encode)/Homer	TTAACCCTTTVNKKN	1	-0.2479	1	16	24.24%	10925.5	27.80%	66	39282	LR1_LR2_down
HINFP(Zf)/K562-HINFP.eGFP-ChIP-Seq(Encode)/Homer	TWVGGTCCGC	1	-0.2477	1	3	4.55%	2421.4	6.16%	66	39282	LR1_LR2_down
AT3G58630(Trihelix)/col-AT3G58630-DAP-Seq(GSE60143)/Homer	TCTCCGGCGA	1	-0.2456	1	6	9.09%	4505.1	11.46%	66	39282	LR1_LR2_down
ZNF467(Zf)/HEK293-ZNF467.GFP-ChIP-Seq(GSE58341)/Homer	TGGGGAAGGGCM	1	-0.2434	1	3	4.55%	2435.7	6.20%	66	39282	LR1_LR2_down
EWS:ERG-fusion(ETS)/CADO_ES1-EWS:ERG-ChIP-Seq(SRA014231)/Homer	ATTTCCTGTN	1	-0.2431	1	15	22.73%	10327.1	26.28%	66	39282	LR1_LR2_down
PRDM9(Zf)/Testis-DMC1-ChIP-Seq(GSE35498)/Homer	ADGGYAGYAGCATCT	1	-0.2414	1	6	9.09%	4523.5	11.51%	66	39282	LR1_LR2_down
GT1(Trihelix)/col-GT1-DAP-Seq(GSE60143)/Homer	TTAACCATGGTTAAD	1	-0.2392	1	1	1.52%	911.8	2.32%	66	39282	LR1_LR2_down
PRDM10(Zf)/HEK293-PRDM10.eGFP-ChIP-Seq(Encode)/Homer	TGGTACATTCCA	1	-0.238	1	9	13.64%	6525.4	16.60%	66	39282	LR1_LR2_down
Pho4(bHLH)/Yeast-Pho4-ChIP-Seq(GSE29506)/Homer	AAGCACGTGBGD	1	-0.2379	1	4	6.06%	3165.2	8.05%	66	39282	LR1_LR2_down
AT4G18450(AP2EREBP)/col-AT4G18450-DAP-Seq(GSE60143)/Homer	ATGGCGGCKG	1	-0.2368	1	4	6.06%	3169.8	8.07%	66	39282	LR1_LR2_down
WRKY21(WRKY)/colamp-WRKY21-DAP-Seq(GSE60143)/Homer	DCGTTGACTTTT	1	-0.234	1	7	10.61%	5226.8	13.30%	66	39282	LR1_LR2_down
FOXA1(Forkhead)/LNCAP-FOXA1-ChIP-Seq(GSE27824)/Homer	WAAGTAAACA	1	-0.2336	1	55	83.33%	33791.2	85.98%	66	39282	LR1_LR2_down
AT3G57600(AP2EREBP)/col-AT3G57600-DAP-Seq(GSE60143)/Homer	GGCGGTGG	1	-0.2322	1	6	9.09%	4563.5	11.61%	66	39282	LR1_LR2_down
ZNF317(Zf)/HEK293-ZNF317.GFP-ChIP-Seq(GSE58341)/Homer	GTCWGCTGTYYCTCT	1	-0.2314	1	1	1.52%	928.6	2.36%	66	39282	LR1_LR2_down
At4g38000(C2C2dof)/col-At4g38000-DAP-Seq(GSE60143)/Homer	WWWTWACTTTTT	1	-0.2279	1	60	90.91%	36439.2	92.72%	66	39282	LR1_LR2_down
FOXP1(Forkhead)/H9-FOXP1-ChIP-Seq(GSE31006)/Homer	NYYTGTTTACHN	1	-0.2254	1	27	40.91%	17795.1	45.28%	66	39282	LR1_LR2_down
dHNF4(NR)/Fly-HNF4-ChIP-Seq(GSE73675)/Homer	GGTCCAAAGTCCAMT	1	-0.2252	1	1	1.52%	943	2.40%	66	39282	LR1_LR2_down
Zelda(Zf)/Embryo-zld-ChIP-Seq(GSE65441)/Homer	KBCTACCTGW	1	-0.2221	1	6	9.09%	4609.4	11.73%	66	39282	LR1_LR2_down
AIL7(AP2EREBP)/colamp-AIL7-DAP-Seq(GSE60143)/Homer	KCACRAWTYYCGAGG	1	-0.2199	1	17	25.76%	11720	29.82%	66	39282	LR1_LR2_down
WRKY3(WRKY)/col-WRKY3-DAP-Seq(GSE60143)/Homer	NCKTTGACYDDN	1	-0.2185	1	30	45.45%	19636.8	49.96%	66	39282	LR1_LR2_down
RAR:RXR(NR),DR0/ES-RAR-ChIP-Seq(GSE56893)/Homer	AGGTCAAGGTCA	1	-0.2184	1	1	1.52%	958.4	2.44%	66	39282	LR1_LR2_down
Hoxd11(Homeobox)/ChickenMSG-Hoxd11.Flag-ChIP-Seq(GSE86088)/Homer	VGCCATAAAA	1	-0.2144	1	64	96.97%	38401.4	97.71%	66	39282	LR1_LR2_down
Sox7(HMG)/ESC-Sox7-ChIP-Seq(GSE133899)/Homer	VVRRAACAATGG	1	-0.2144	1	12	18.18%	8595.3	21.87%	66	39282	LR1_LR2_down
AT1G49560(G2like)/colamp-AT1G49560-DAP-Seq(GSE60143)/Homer	GAWTCTNWDA	1	-0.213	1	53	80.30%	32809.5	83.48%	66	39282	LR1_LR2_down
HNF1b(Homeobox)/PDAC-HNF1B-ChIP-Seq(GSE64557)/Homer	GTTAATNATTAA	1	-0.2127	1	21	31.82%	14242.7	36.24%	66	39282	LR1_LR2_down
HSF6(HSF)/col-HSF6-DAP-Seq(GSE60143)/Homer	TTYTAGAAGCTTCTA	1	-0.2107	1	9	13.64%	6669.7	16.97%	66	39282	LR1_LR2_down
GRE(NR),IR3/A549-GR-ChIP-Seq(GSE32465)/Homer	NRGVACABNVTGTYCY	1	-0.2078	1	1	1.52%	984.9	2.51%	66	39282	LR1_LR2_down
HSFB4(HSF)/col-HSFB4-DAP-Seq(GSE60143)/Homer	TTCTAGAAGCTTCTA	1	-0.2066	1	1	1.52%	987.1	2.51%	66	39282	LR1_LR2_down
caudal(Homeobox)/Drosophila-Embryos-ChIP-Chip(modEncode)/Homer	GGYCATAAAW	1	-0.2048	1	49	74.24%	30663.7	78.02%	66	39282	LR1_LR2_down
Pitx1(Homeobox)/Chicken-Pitx1-ChIP-Seq(GSE38910)/Homer	TAATCCCN	1	-0.2035	1	66	100.00%	39181.8	99.69%	66	39282	LR1_LR2_down
WRKY46(WRKY)/colamp-WRKY46-DAP-Seq(GSE60143)/Homer	AAAGTCAACGSN	1	-0.2031	1	3	4.55%	2579.7	6.56%	66	39282	LR1_LR2_down
GLIS3(Zf)/Thyroid-Glis3.GFP-ChIP-Seq(GSE103297)/Homer	CTCCCTGGGAGGCCN	1	-0.2006	1	4	6.06%	3316.5	8.44%	66	39282	LR1_LR2_down
SeqBias: CA-repeat	CACACACACA	1	-0.2001	1	66	100.00%	39183.5	99.70%	66	39282	LR1_LR2_down
RORgt(NR)/EL4-RORgt.Flag-ChIP-Seq(GSE56019)/Homer	AAYTAGGTCA	1	-0.1993	1	3	4.55%	2594.3	6.60%	66	39282	LR1_LR2_down
RORgt(NR)/EL4-RORgt.Flag-ChIP-Seq(GSE56019)/Homer	AAYTAGGTCA	1	-0.1993	1	3	4.55%	2594.3	6.60%	66	39282	LR1_LR2_down
GABPA(ETS)/Jurkat-GABPa-ChIP-Seq(GSE17954)/Homer	RACCGGAAGT	1	-0.1982	1	13	19.70%	9337.5	23.76%	66	39282	LR1_LR2_down
CEBP:CEBP(bZIP)/MEF-Chop-ChIP-Seq(GSE35681)/Homer	NTNATGCAAYMNNHTGMAAY	1	-0.1976	1	7	10.61%	5409.1	13.76%	66	39282	LR1_LR2_down
Unknown1(NR/Ini-like)/Drosophila-Promoters/Homer	MYGGTCACACTG	1	-0.1968	1	2	3.03%	1842.4	4.69%	66	39282	LR1_LR2_down
EWS:FLI1-fusion(ETS)/SK_N_MC-EWS:FLI1-ChIP-Seq(SRA014231)/Homer	VACAGGAAAT	1	-0.1945	1	7	10.61%	5426.8	13.81%	66	39282	LR1_LR2_down
Twist2(bHLH)/Myoblast-Twist2.Ty1-ChIP-Seq(GSE127998)/Homer	MCAGCTGBYH	1	-0.1936	1	23	34.85%	15604.4	39.70%	66	39282	LR1_LR2_down
ARF16(ARF)/col-ARF16-DAP-Seq(GSE60143)/Homer	ATTTTACGAT	1	-0.1924	1	21	31.82%	14389.3	36.61%	66	39282	LR1_LR2_down
Hnf6b(Homeobox)/LNCaP-Hnf6b-ChIP-Seq(GSE106305)/Homer	TATTGAYY	1	-0.1882	1	55	83.33%	34008.1	86.53%	66	39282	LR1_LR2_down
Pdx1(Homeobox)/Islet-Pdx1-ChIP-Seq(SRA008281)/Homer	YCATYAATCA	1	-0.1874	1	53	80.30%	32946.2	83.83%	66	39282	LR1_LR2_down
Tal1	CATCTG	1	-0.1861	1	20	30.30%	13820.9	35.17%	66	39282	LR1_LR2_down
ZNF415(Zf)/HEK293-ZNF415.GFP-ChIP-Seq(GSE58341)/Homer	GRTGMTRGAGCC	1	-0.185	1	5	7.58%	4099.2	10.43%	66	39282	LR1_LR2_down
Rfx1(HTH)/NPC-H3K4me1-ChIP-Seq(GSE16256)/Homer	KGTTGCCATGGCAA	1	-0.1842	1	2	3.03%	1887.2	4.80%	66	39282	LR1_LR2_down
AT1G44830(AP2EREBP)/col-AT1G44830-DAP-Seq(GSE60143)/Homer	NCCACCGACA	1	-0.1834	1	5	7.58%	4107.4	10.45%	66	39282	LR1_LR2_down
STOP1(C2H2)/colamp-STOP1-DAP-Seq(GSE60143)/Homer	DTATCTGGKGRAGGT	1	-0.1827	1	8	12.12%	6168.9	15.70%	66	39282	LR1_LR2_down
WRKY71(WRKY)/col-WRKY71-DAP-Seq(GSE60143)/Homer	CKTTGACYWW	1	-0.1751	1	32	48.48%	21150.6	53.82%	66	39282	LR1_LR2_down
HIC1(Zf)/Treg-ZBTB29-ChIP-Seq(GSE99889)/Homer	TGCCAGCB	1	-0.1723	1	15	22.73%	10796.5	27.47%	66	39282	LR1_LR2_down
Slug(Zf)/Mesoderm-Snai2-ChIP-Seq(GSE61475)/Homer	SNGCACCTGCHS	1	-0.172	1	2	3.03%	1934.9	4.92%	66	39282	LR1_LR2_down
AT1G23810(Orphan)/col-AT1G23810-DAP-Seq(GSE60143)/Homer	TTCTAGAAGSTTCTA	1	-0.1696	1	1	1.52%	1091.9	2.78%	66	39282	LR1_LR2_down
Ap4(bHLH)/AML-Tfap4-ChIP-Seq(GSE45738)/Homer	NAHCAGCTGD	1	-0.1677	1	9	13.64%	6933.3	17.64%	66	39282	LR1_LR2_down
MYB88(MYB)/col-MYB88-DAP-Seq(GSE60143)/Homer	HNACGCTCCT	1	-0.1677	1	15	22.73%	10832.2	27.56%	66	39282	LR1_LR2_down
ABR1(AP2EREBP)/colamp-ABR1-DAP-Seq(GSE60143)/Homer	AAATGGCGGCGG	1	-0.1669	1	17	25.76%	12102.3	30.79%	66	39282	LR1_LR2_down
Jun-AP1(bZIP)/K562-cJun-ChIP-Seq(GSE31477)/Homer	GATGASTCATCN	1	-0.1652	1	3	4.55%	2742.8	6.98%	66	39282	LR1_LR2_down
THRa(NR)/C17.2-THRa-ChIP-Seq(GSE38347)/Homer	GGTCANYTGAGGWCA	1	-0.1643	1	2	3.03%	1965.1	5.00%	66	39282	LR1_LR2_down
Fli1(ETS)/CD8-FLI-ChIP-Seq(GSE20898)/Homer	NRYTTCCGGH	1	-0.1643	1	22	33.33%	15229.9	38.75%	66	39282	LR1_LR2_down
Elf4(ETS)/BMDM-Elf4-ChIP-Seq(GSE88699)/Homer	ACTTCCKGKT	1	-0.1616	1	16	24.24%	11515.6	29.30%	66	39282	LR1_LR2_down
At5g58900(MYBrelated)/colamp-At5g58900-DAP-Seq(GSE60143)/Homer	WWWTYTTATCTWWWW	1	-0.1612	1	62	93.94%	37632.3	95.75%	66	39282	LR1_LR2_down
RUNX1(Runt)/Jurkat-RUNX1-ChIP-Seq(GSE29180)/Homer	AAACCACARM	1	-0.1609	1	27	40.91%	18295.6	46.55%	66	39282	LR1_LR2_down
GRF9(GRF)/colamp-GRF9-DAP-Seq(GSE60143)/Homer	NWCTGACANNNNNNN	1	-0.1585	1	13	19.70%	9623.4	24.49%	66	39282	LR1_LR2_down
CArG(MADS)/PUER-Srf-ChIP-Seq(Sullivan_et_al.)/Homer	CCATATATGGNM	1	-0.1556	1	10	15.15%	7685	19.55%	66	39282	LR1_LR2_down
SeqBias: CG-repeat	CGCGCGCGCG	1	-0.1556	1	3	4.55%	2789.8	7.10%	66	39282	LR1_LR2_down
WRKY22(WRKY)/colamp-WRKY22-DAP-Seq(GSE60143)/Homer	WWAAAGTCAACK	1	-0.1546	1	29	43.94%	19549.1	49.74%	66	39282	LR1_LR2_down
At5g08520(MYBrelated)/colamp-At5g08520-DAP-Seq(GSE60143)/Homer	ADBSTTATCY	1	-0.154	1	45	68.18%	28791.6	73.26%	66	39282	LR1_LR2_down
Bapx1(Homeobox)/VertebralCol-Bapx1-ChIP-Seq(GSE36672)/Homer	TTRAGTGSYK	1	-0.1538	1	45	68.18%	28792.6	73.26%	66	39282	LR1_LR2_down
NeuroD1(bHLH)/Islet-NeuroD1-ChIP-Seq(GSE30298)/Homer	GCCATCTGTT	1	-0.1512	1	6	9.09%	4996.2	12.71%	66	39282	LR1_LR2_down
ANAC038(NAC)/col-ANAC038-DAP-Seq(GSE60143)/Homer	ACACGTWAYC	1	-0.1502	1	59	89.39%	36244.2	92.22%	66	39282	LR1_LR2_down
FOXK1(Forkhead)/HEK293-FOXK1-ChIP-Seq(GSE51673)/Homer	NVWTGTTTAC	1	-0.1484	1	51	77.27%	32117	81.72%	66	39282	LR1_LR2_down
Tbx5(T-box)/HL1-Tbx5.biotin-ChIP-Seq(GSE21529)/Homer	AGGTGTCA	1	-0.1438	1	46	69.70%	29428	74.88%	66	39282	LR1_LR2_down
OBP1(C2C2dof)/col-OBP1-DAP-Seq(GSE60143)/Homer	NHHACTTTWT	1	-0.1432	1	65	98.48%	38923.5	99.04%	66	39282	LR1_LR2_down
PIF7(bHLH)/col-PIF7-DAP-Seq(GSE60143)/Homer	CCACGTGGNH	1	-0.1404	1	3	4.55%	2869.9	7.30%	66	39282	LR1_LR2_down
Pax8(Paired,Homeobox)/Thyroid-Pax8-ChIP-Seq(GSE26938)/Homer	GTCATGCHTGRCTGS	1	-0.1404	1	1	1.52%	1192.7	3.03%	66	39282	LR1_LR2_down
CRX(Homeobox)/Retina-Crx-ChIP-Seq(GSE20012)/Homer	GCTAATCC	1	-0.1401	1	61	92.42%	37246.5	94.77%	66	39282	LR1_LR2_down
AT5G05550(Trihelix)/col-AT5G05550-DAP-Seq(GSE60143)/Homer	HDNHDTCKCCGGMGA	1	-0.1395	1	35	53.03%	23225.7	59.10%	66	39282	LR1_LR2_down
TGA1(bZIP)/colamp-TGA1-DAP-Seq(GSE60143)/Homer	TGACGTCAKC	1	-0.1388	1	12	18.18%	9136.2	23.25%	66	39282	LR1_LR2_down
GATA(Zf),IR3/iTreg-Gata3-ChIP-Seq(GSE20898)/Homer	NNNNNBAGATAWYATCTVHN	1	-0.1388	1	10	15.15%	7816.2	19.89%	66	39282	LR1_LR2_down
At5g18450(AP2EREBP)/col-At5g18450-DAP-Seq(GSE60143)/Homer	CACCGCTT	1	-0.1381	1	21	31.82%	14854	37.79%	66	39282	LR1_LR2_down
SEP3(MADS)/Arabidoposis-Flower-Sep3-ChIP-Seq/Homer	CCAAAAAGGG	1	-0.1344	1	53	80.30%	33277.9	84.67%	66	39282	LR1_LR2_down
DREB19(AP2EREBP)/colamp-DREB19-DAP-Seq(GSE60143)/Homer	AATGTCGGTK	1	-0.1344	1	13	19.70%	9827.2	25.00%	66	39282	LR1_LR2_down
Pit1(Homeobox)/GCrat-Pit1-ChIP-Seq(GSE58009)/Homer	ATGMATATDC	1	-0.1341	1	55	83.33%	34318.2	87.32%	66	39282	LR1_LR2_down
TSO1(CPP)/col-TSO1-DAP-Seq(GSE60143)/Homer	RAATTTRAAW	1	-0.1311	1	19	28.79%	13679.1	34.80%	66	39282	LR1_LR2_down
CDX4(Homeobox)/ZebrafishEmbryos-Cdx4.Myc-ChIP-Seq(GSE48254)/Homer	NGYCATAAAWCH	1	-0.1306	1	51	77.27%	32248.6	82.05%	66	39282	LR1_LR2_down
CRF4(AP2EREBP)/colamp-CRF4-DAP-Seq(GSE60143)/Homer	CGCCGCCA	1	-0.1293	1	5	7.58%	4432.3	11.28%	66	39282	LR1_LR2_down
Atoh1(bHLH)/Cerebellum-Atoh1-ChIP-Seq(GSE22111)/Homer	VNRVCAGCTGGY	1	-0.1292	1	9	13.64%	7224.8	18.38%	66	39282	LR1_LR2_down
HSFA1E(HSF)/col-HSFA1E-DAP-Seq(GSE60143)/Homer	TTCTAGAAGCTTCTA	1	-0.1242	1	2	3.03%	2155.2	5.48%	66	39282	LR1_LR2_down
Bcl6(Zf)/Liver-Bcl6-ChIP-Seq(GSE31578)/Homer	NNNCTTTCCAGGAAA	1	-0.1214	1	28	42.42%	19285.3	49.07%	66	39282	LR1_LR2_down
M1BP(Zf)/S2R+-M1BP-ChIP-Seq(GSE49842)/Homer	CAGTGTGACCGT	1	-0.1213	1	2	3.03%	2171.3	5.52%	66	39282	LR1_LR2_down
AGL95(ND)/col-AGL95-DAP-Seq(GSE60143)/Homer	TTCTAGAAGCTTCTA	1	-0.1209	1	3	4.55%	2985.8	7.60%	66	39282	LR1_LR2_down
Esrrb(NR)/mES-Esrrb-ChIP-Seq(GSE11431)/Homer	KTGACCTTGA	1	-0.1203	1	9	13.64%	7302.4	18.58%	66	39282	LR1_LR2_down
IRF1(IRF)/PBMC-IRF1-ChIP-Seq(GSE43036)/Homer	GAAAGTGAAAGT	1	-0.1201	1	6	9.09%	5220.7	13.28%	66	39282	LR1_LR2_down
GATA:SCL(Zf,bHLH)/Ter119-SCL-ChIP-Seq(GSE18720)/Homer	CRGCTGBNGNSNNSAGATAA	1	-0.1199	1	1	1.52%	1277.4	3.25%	66	39282	LR1_LR2_down
ATY13(MYB)/col-ATY13-DAP-Seq(GSE60143)/Homer	YYYAACYRHH	1	-0.1198	1	64	96.97%	38604.5	98.22%	66	39282	LR1_LR2_down
Phox2b(Homeobox)/CLBGA-PHOX2B-ChIP-Seq(GSE90683)/Homer	TTAATTNAATTA	1	-0.1185	1	32	48.48%	21689.8	55.19%	66	39282	LR1_LR2_down
HOXA1(Homeobox)/mES-Hoxa1-ChIP-Seq(SRP084292)/Homer	TGATKGATGR	1	-0.1157	1	20	30.30%	14467.8	36.81%	66	39282	LR1_LR2_down
Prop1(Homeobox)/GHFT1-PROP1.biotin-ChIP-Seq(GSE77302)/Homer	NTAATBNAATTA	1	-0.1136	1	53	80.30%	33432.7	85.07%	66	39282	LR1_LR2_down
AT2G01818(PLATZ)/col-AT2G01818-DAP-Seq(GSE60143)/Homer	TCTAGAABSTTC	1	-0.1127	1	4	6.06%	3813	9.70%	66	39282	LR1_LR2_down
NAM(NAC)/col-NAM-DAP-Seq(GSE60143)/Homer	RGTTRCGTRW	1	-0.1122	1	42	63.64%	27498.6	69.97%	66	39282	LR1_LR2_down
HRE(HSF)/Striatum-HSF1-ChIP-Seq(GSE38000)/Homer	TTCTAGAABNTTCTA	1	-0.112	1	4	6.06%	3817.8	9.71%	66	39282	LR1_LR2_down
CAMTA1(CAMTA)/col-CAMTA1-DAP-Seq(GSE60143)/Homer	WWAACGCGTT	1	-0.1102	1	14	21.21%	10717.4	27.27%	66	39282	LR1_LR2_down
REM19(REM)/colamp-REM19-DAP-Seq(GSE60143)/Homer	AAAAAAAA	1	-0.1091	1	53	80.30%	33469	85.16%	66	39282	LR1_LR2_down
WRKY14(WRKY)/colamp-WRKY14-DAP-Seq(GSE60143)/Homer	NCGTTGACTTTN	1	-0.1058	1	25	37.88%	17659.8	44.93%	66	39282	LR1_LR2_down
SVP(MADS)/col-SVP-DAP-Seq(GSE60143)/Homer	ANTTWCCHAATTTGG	1	-0.1018	1	36	54.55%	24211.6	61.60%	66	39282	LR1_LR2_down
ERF73(AP2EREBP)/col-ERF73-DAP-Seq(GSE60143)/Homer	CCGCCGCC	1	-0.1016	1	3	4.55%	3118.7	7.94%	66	39282	LR1_LR2_down
GATA3(Zf)/iTreg-Gata3-ChIP-Seq(GSE20898)/Homer	AGATAASR	1	-0.1005	1	57	86.36%	35548.4	90.45%	66	39282	LR1_LR2_down
ELF3(ETS)/PDAC-ELF3-ChIP-Seq(GSE64557)/Homer	ANCAGGAAGT	1	-0.1002	1	13	19.70%	10178.3	25.90%	66	39282	LR1_LR2_down
HuR(?)/HEK293-HuR-CLIP-Seq(GSE87887)/Homer	BTTTGGTTTG	1	-0.09915	1	66	100.00%	39243.6	99.85%	66	39282	LR1_LR2_down
WRKY27(WRKY)/colamp-WRKY27-DAP-Seq(GSE60143)/Homer	NHGTTGACYTWD	1	-0.09868	1	39	59.09%	25962.6	66.06%	66	39282	LR1_LR2_down
Hoxd13(Homeobox)/ChickenMSG-Hoxd13.Flag-ChIP-Seq(GSE86088)/Homer	NCYAATAAAA	1	-0.09827	1	60	90.91%	36983.5	94.10%	66	39282	LR1_LR2_down
WRKY47(WRKY)/colamp-WRKY47-DAP-Seq(GSE60143)/Homer	WAAGTCAACGBT	1	-0.09741	1	10	15.15%	8210.2	20.89%	66	39282	LR1_LR2_down
X-box(HTH)/NPC-H3K4me1-ChIP-Seq(GSE16256)/Homer	GGTTGCCATGGCAA	1	-0.0973	1	1	1.52%	1391.1	3.54%	66	39282	LR1_LR2_down
DMRT6(DM)/Testis-DMRT6-ChIP-Seq(GSE60440)/Homer	YDGHTACAWTGTADC	1	-0.09536	1	10	15.15%	8233.2	20.95%	66	39282	LR1_LR2_down
TRPS1(Zf)/MCF7-TRPS1-ChIP-Seq(GSE107013)/Homer	AGATAAGANN	1	-0.09502	1	62	93.94%	37880.1	96.38%	66	39282	LR1_LR2_down
CES-1(Homeobox)/cElegans-L1-CES1-ChIP-Seq(modEncode)/Homer	AAATTSAATTTN	1	-0.09494	1	51	77.27%	32555.4	82.83%	66	39282	LR1_LR2_down
RARa(NR)/K562-RARa-ChIP-Seq(Encode)/Homer	TTGAMCTTTG	1	-0.09463	1	51	77.27%	32558.1	82.84%	66	39282	LR1_LR2_down
AT1G76870(Trihelix)/col-AT1G76870-DAP-Seq(GSE60143)/Homer	AAAACCRGWW	1	-0.09461	1	20	30.30%	14724.7	37.47%	66	39282	LR1_LR2_down
Tbox:Smad(T-box,MAD)/ESCd5-Smad2_3-ChIP-Seq(GSE29422)/Homer	AGGTGHCAGACA	1	-0.09211	1	1	1.52%	1421.3	3.62%	66	39282	LR1_LR2_down
ERF15(AP2EREBP)/colamp-ERF15-DAP-Seq(GSE60143)/Homer	WDHAGCMGCCAT	1	-0.09058	1	18	27.27%	13520.9	34.40%	66	39282	LR1_LR2_down
NFkB-p65(RHD)/GM12787-p65-ChIP-Seq(GSE19485)/Homer	WGGGGATTTCCC	1	-0.0885	1	5	7.58%	4772.8	12.14%	66	39282	LR1_LR2_down
AT5G02460(C2C2dof)/col-AT5G02460-DAP-Seq(GSE60143)/Homer	CHCCTTTT	1	-0.08837	1	62	93.94%	37910	96.46%	66	39282	LR1_LR2_down
DMRT1(DM)/Testis-DMRT1-ChIP-Seq(GSE64892)/Homer	TWGHWACAWTGTWDC	1	-0.08807	1	15	22.73%	11634	29.60%	66	39282	LR1_LR2_down
TEAD4(TEA)/Tropoblast-Tead4-ChIP-Seq(GSE37350)/Homer	CCWGGAATGY	1	-0.08726	1	13	19.70%	10337.2	26.30%	66	39282	LR1_LR2_down
TEAD1(TEAD)/HepG2-TEAD1-ChIP-Seq(Encode)/Homer	CYRCATTCCA	1	-0.08484	1	24	36.36%	17332.7	44.10%	66	39282	LR1_LR2_down
Nr5a2(NR)/Pancreas-LRH1-ChIP-Seq(GSE34295)/Homer	BTCAAGGTCA	1	-0.08124	1	7	10.61%	6311.7	16.06%	66	39282	LR1_LR2_down
Fosl2(bZIP)/3T3L1-Fosl2-ChIP-Seq(GSE56872)/Homer	NATGASTCABNN	1	-0.07923	1	5	7.58%	4869.6	12.39%	66	39282	LR1_LR2_down
DREB2(AP2EREBP)/col-DREB2-DAP-Seq(GSE60143)/Homer	TMACCGACATWA	1	-0.07832	1	11	16.67%	9123.7	23.21%	66	39282	LR1_LR2_down
GATA4(C2C2gata)/col-GATA4-DAP-Seq(GSE60143)/Homer	DDWTYAGATCTR	1	-0.07588	1	34	51.52%	23415.8	59.58%	66	39282	LR1_LR2_down
At1g49010(MYBrelated)/col-At1g49010-DAP-Seq(GSE60143)/Homer	RGATAASNTT	1	-0.07334	1	59	89.39%	36689	93.35%	66	39282	LR1_LR2_down
THRb(NR)/Liver-NR1A2-ChIP-Seq(GSE52613)/Homer	TRAGGTCA	1	-0.07286	1	49	74.24%	31752.9	80.79%	66	39282	LR1_LR2_down
Initiator/Drosophila-Promoters/Homer	NTCAGTYG	1	-0.07177	1	47	71.21%	30710.5	78.14%	66	39282	LR1_LR2_down
NFAT:AP1(RHD,bZIP)/Jurkat-NFATC1-ChIP-Seq(Jolma_et_al.)/Homer	SARTGGAAAAWRTGAGTCAB	1	-0.06834	1	4	6.06%	4224.7	10.75%	66	39282	LR1_LR2_down
WRKY30(WRKY)/colamp-WRKY30-DAP-Seq(GSE60143)/Homer	CGTTGACTTN	1	-0.06573	1	9	13.64%	7933.1	20.18%	66	39282	LR1_LR2_down
Maz(Zf)/HepG2-Maz-ChIP-Seq(GSE31477)/Homer	GGGGGGGG	1	-0.06464	1	1	1.52%	1616.5	4.11%	66	39282	LR1_LR2_down
ERF9(AP2EREBP)/colamp-ERF9-DAP-Seq(GSE60143)/Homer	AWATGGCGGCGG	1	-0.06198	1	2	3.03%	2621.7	6.67%	66	39282	LR1_LR2_down
LIN-39(Homeobox)/cElegans.L3-LIN39-ChIP-Seq(modEncode)/Homer	ATGATTRATG	1	-0.06197	1	59	89.39%	36779.2	93.58%	66	39282	LR1_LR2_down
TEAD(TEA)/Fibroblast-PU.1-ChIP-Seq(Unpublished)/Homer	YCWGGAATGY	1	-0.06118	1	15	22.73%	12051.6	30.66%	66	39282	LR1_LR2_down
Cux2(Homeobox)/Liver-Cux2-ChIP-Seq(GSE35985)/Homer	HNRAATCAAT	1	-0.05866	1	43	65.15%	28756.3	73.17%	66	39282	LR1_LR2_down
FoxD3(forkhead)/ZebrafishEmbryo-Foxd3.biotin-ChIP-seq(GSE106676)/Homer	TGTTTAYTTAGC	1	-0.05748	1	44	66.67%	29318.7	74.60%	66	39282	LR1_LR2_down
ANAC046(NAC)/colamp-ANAC046-DAP-Seq(GSE60143)/Homer	ACACGYWAYC	1	-0.05608	1	57	86.36%	35926.4	91.41%	66	39282	LR1_LR2_down
VRN1(ABI3VP1)/col-VRN1-DAP-Seq(GSE60143)/Homer	TTTTTTTTTT	1	-0.04979	1	23	34.85%	17354.5	44.16%	66	39282	LR1_LR2_down
ZNF416(Zf)/HEK293-ZNF416.GFP-ChIP-Seq(GSE58341)/Homer	WDNCTGGGCA	1	-0.04882	1	3	4.55%	3665.6	9.33%	66	39282	LR1_LR2_down
NGA4(ABI3VP1)/col-NGA4-DAP-Seq(GSE60143)/Homer	TKNTCAGGTG	1	-0.0485	1	26	39.39%	19213.5	48.89%	66	39282	LR1_LR2_down
HNF6(Homeobox)/Liver-Hnf6-ChIP-Seq(ERP000394)/Homer	NTATYGATCH	1	-0.04727	1	46	69.70%	30569	77.78%	66	39282	LR1_LR2_down
MYB113(MYB)/col-MYB113-DAP-Seq(GSE60143)/Homer	HNDAWTCMGTTAYWN	1	-0.0452	1	46	69.70%	30608	77.88%	66	39282	LR1_LR2_down
Atf1(bZIP)/K562-ATF1-ChIP-Seq(GSE31477)/Homer	GATGACGTCA	1	-0.04292	1	23	34.85%	17521.3	44.58%	66	39282	LR1_LR2_down
STAT6(Stat)/Macrophage-Stat6-ChIP-Seq(GSE38377)/Homer	TTCCKNAGAA	1	-0.04108	1	17	25.76%	13787.2	35.08%	66	39282	LR1_LR2_down
PRDM14(Zf)/H1-PRDM14-ChIP-Seq(GSE22767)/Homer	RGGTCTCTAACY	1	-0.03979	1	4	6.06%	4652.8	11.84%	66	39282	LR1_LR2_down
ELF5(ETS)/T47D-ELF5-ChIP-Seq(GSE30407)/Homer	ACVAGGAAGT	1	-0.03943	1	13	19.70%	11195.4	28.49%	66	39282	LR1_LR2_down
AT3G09735(S1Falike)/col-AT3G09735-DAP-Seq(GSE60143)/Homer	TTCTAGAANMTTCTA	1	-0.03757	1	14	21.21%	11914.3	30.31%	66	39282	LR1_LR2_down
Atf4(bZIP)/MEF-Atf4-ChIP-Seq(GSE35681)/Homer	MTGATGCAAT	1	-0.03692	1	14	21.21%	11932.4	30.36%	66	39282	LR1_LR2_down
RBPJ:Ebox(?,bHLH)/Panc1-Rbpj1-ChIP-Seq(GSE47459)/Homer	GGGRAARRGRMCAGMTG	1	-0.03465	1	1	1.52%	1963	4.99%	66	39282	LR1_LR2_down
ZBTB12(Zf)/HEK293-ZBTB12.GFP-ChIP-Seq(GSE58341)/Homer	NGNTCTAGAACCNGV	1	-0.03419	1	5	7.58%	5575.8	14.19%	66	39282	LR1_LR2_down
ARF2(ARF)/col-ARF2-DAP-Seq(GSE60143)/Homer	TTGTCGGMWN	1	-0.03307	1	43	65.15%	29297.2	74.54%	66	39282	LR1_LR2_down
Foxo1(Forkhead)/RAW-Foxo1-ChIP-Seq(Fan_et_al.)/Homer	CTGTTTAC	1	-0.03228	1	46	69.70%	30896.5	78.61%	66	39282	LR1_LR2_down
AARE(HLH)/mES-cMyc-ChIP-Seq/Homer	GATTGCATCA	1	-0.0322	1	3	4.55%	3965.2	10.09%	66	39282	LR1_LR2_down
LBD23(LOBAS2)/colamp-LBD23-DAP-Seq(GSE60143)/Homer	GCGNAWWWTNCGCYW	1	-0.03176	1	15	22.73%	12750.3	32.44%	66	39282	LR1_LR2_down
ANAC047(NAC)/colamp-ANAC047-DAP-Seq(GSE60143)/Homer	WACACGTAACTT	1	-0.03156	1	32	48.48%	23225.6	59.09%	66	39282	LR1_LR2_down
IRF2(IRF)/Erythroblas-IRF2-ChIP-Seq(GSE36985)/Homer	GAAASYGAAASY	1	-0.03079	1	3	4.55%	3997.7	10.17%	66	39282	LR1_LR2_down
GAGA-repeat/SacCer-Promoters/Homer	CTYTCTYTCTCTCTC	1	-0.02873	1	64	96.97%	38911.7	99.01%	66	39282	LR1_LR2_down
Tcf7(HMG)/GM12878-TCF7-ChIP-Seq(Encode)/Homer	CTTTGATGTGSB	1	-0.02651	1	11	16.67%	10216.6	25.99%	66	39282	LR1_LR2_down
LEP(AP2EREBP)/col-LEP-DAP-Seq(GSE60143)/Homer	CDCCGCCGTC	1	-0.02358	1	1	1.52%	2177	5.54%	66	39282	LR1_LR2_down
Hoxa13(Homeobox)/ChickenMSG-Hoxa13.Flag-ChIP-Seq(GSE86088)/Homer	CYHATAAAAN	1	-0.02307	1	63	95.45%	38663	98.37%	66	39282	LR1_LR2_down
TGA5(bZIP)/col-TGA5-DAP-Seq(GSE60143)/Homer	NNGATGACGTCATCN	1	-0.02299	1	1	1.52%	2190.4	5.57%	66	39282	LR1_LR2_down
STAT6(Stat)/CD4-Stat6-ChIP-Seq(GSE22104)/Homer	ABTTCYYRRGAA	1	-0.0214	1	19	28.79%	15747	40.07%	66	39282	LR1_LR2_down
AT2G33550(Trihelix)/colamp-AT2G33550-DAP-Seq(GSE60143)/Homer	TTTAAGGGCAYTTTT	1	-0.02139	1	59	89.39%	37254	94.79%	66	39282	LR1_LR2_down
AT3G42860(zfGRF)/col-AT3G42860-DAP-Seq(GSE60143)/Homer	CGTTGACTTN	1	-0.02066	1	7	10.61%	7539.3	19.18%	66	39282	LR1_LR2_down
Duxbl(Homeobox)/NIH3T3-Duxbl.HA-ChIP-Seq(GSE119782)/Homer	TAAYCYAATCAA	1	-0.01917	1	5	7.58%	6033.2	15.35%	66	39282	LR1_LR2_down
EIL4(EIL)/Tomato-EIL4-ChIP-Seq(GSE116581)/Homer	GATTCAWTGAAT	1	-0.01835	1	4	6.06%	5236.3	13.32%	66	39282	LR1_LR2_down
Rfx6(HTH)/Min6b1-Rfx6.HA-ChIP-Seq(GSE62844)/Homer	TGTTKCCTAGCAACM	1	-0.01666	1	10	15.15%	9934.1	25.28%	66	39282	LR1_LR2_down
RORg(NR)/Liver-Rorc-ChIP-Seq(GSE101115)/Homer	WAABTAGGTCAV	1	-0.01636	1	1	1.52%	2379.9	6.06%	66	39282	LR1_LR2_down
Cdx2(Homeobox)/mES-Cdx2-ChIP-Seq(GSE14586)/Homer	GYMATAAAAH	1	-0.01536	1	43	65.15%	29932.3	76.16%	66	39282	LR1_LR2_down
Erra(NR)/HepG2-Erra-ChIP-Seq(GSE31477)/Homer	CAAAGGTCAG	1	-0.01533	1	19	28.79%	16072.2	40.89%	66	39282	LR1_LR2_down
RAV1(RAV)/colamp-RAV1-DAP-Seq(GSE60143)/Homer	TWWTTTCTGTTG	1	-0.01389	1	43	65.15%	30009.8	76.36%	66	39282	LR1_LR2_down
Chop(bZIP)/MEF-Chop-ChIP-Seq(GSE35681)/Homer	ATTGCATCAT	1	-0.01168	1	9	13.64%	9514	24.21%	66	39282	LR1_LR2_down
WRKY42(WRKY)/colamp-WRKY42-DAP-Seq(GSE60143)/Homer	NAAAGTCAACGN	1	-0.01134	1	9	13.64%	9538.8	24.27%	66	39282	LR1_LR2_down
Foxo3(Forkhead)/U2OS-Foxo3-ChIP-Seq(E-MTAB-2701)/Homer	DGTAAACA	1	-0.008774	1	36	54.55%	26642.7	67.79%	66	39282	LR1_LR2_down
SCL(bHLH)/HPC7-Scl-ChIP-Seq(GSE13511)/Homer	AVCAGCTG	1	-0.005146	1	38	57.58%	28126	71.56%	66	39282	LR1_LR2_down
SRS7(SRS)/colamp-SRS7-DAP-Seq(GSE60143)/Homer	HATAGGTTTH	1	-0.004763	1	51	77.27%	34538.9	87.88%	66	39282	LR1_LR2_down
ERRg(NR)/Kidney-ESRRG-ChIP-Seq(GSE104905)/Homer	GTGACCTTGRVN	1	-0.004637	1	6	9.09%	7915.1	20.14%	66	39282	LR1_LR2_down
c-Jun-CRE(bZIP)/K562-cJun-ChIP-Seq(GSE31477)/Homer	ATGACGTCATCY	1	-0.00454	1	3	4.55%	5291.2	13.46%	66	39282	LR1_LR2_down
SeqBias: polyC-repeat	CCCCCCCCCC	1	-0.003359	1	66	100.00%	39300.6	100.00%	66	39282	LR1_LR2_down
TOD6?/SacCer-Promoters/Homer	GCGATGAGMT	1	-0.003051	1	1	1.52%	3303.7	8.41%	66	39282	LR1_LR2_down
HSFA6B(HSF)/colamp-HSFA6B-DAP-Seq(GSE60143)/Homer	NTTCTAGAANHTTCT	1	-0.002393	1	17	25.76%	16376.7	41.67%	66	39282	LR1_LR2_down
SeqBias: polyA-repeat	AAAAAAAAAA	1	-0.001679	1	66	100.00%	39302.4	100.00%	66	39282	LR1_LR2_down
SeqBias: C/A-bias	MMMMMMMMMM	1	-0.001679	1	66	100.00%	39302.4	100.00%	66	39282	LR1_LR2_down
SeqBias: G/A bias	RRRRRRRRRR	1	-0.001679	1	66	100.00%	39302.4	100.00%	66	39282	LR1_LR2_down
SeqBias: GCW-triplet	GCWGCWGCWGCW	1	-0.001679	1	66	100.00%	39302	100.00%	66	39282	LR1_LR2_down
SeqBias: A/T bias	WWWWWWWWWW	1	-0.001679	1	66	100.00%	39302.4	100.00%	66	39282	LR1_LR2_down
Ik-1	NHTTGGGAATRCC	1	-0.001679	1	66	100.00%	39302.4	100.00%	66	39282	LR1_LR2_down
HSF3(HSF)/colamp-HSF3-DAP-Seq(GSE60143)/Homer	NTTCTAGAAKCTTCT	1	-2.44e-4	1	28	42.42%	24695.2	62.83%	66	39282	LR1_LR2_down
BORIS(Zf)/K562-CTCFL-ChIP-Seq(GSE32465)/Homer	CNNBRGCGCCCCCTGSTGGC	1	0	1	0	0.00%	220.6	0.56%	66	39282	LR1_LR2_down
CTCF(Zf)/CD4+-CTCF-ChIP-Seq(Barski_et_al.)/Homer	AYAGTGCCMYCTRGTGGCCA	1	0	1	0	0.00%	234.9	0.60%	66	39282	LR1_LR2_down
CTCF-SatelliteElement(Zf?)/CD4+-CTCF-ChIP-Seq(Barski_et_al.)/Homer	TGCAGTTCCMVNWRTGGCCA	1	0	1	0	0.00%	71.8	0.18%	66	39282	LR1_LR2_down
RAR:RXR(NR),DR5/ES-RAR-ChIP-Seq(GSE56893)/Homer	RGGTCADNNAGAGGTCAV	1	0	1	0	0.00%	67.4	0.17%	66	39282	LR1_LR2_down
DUX(Homeobox)/C2C12-Dux-ChIP-Seq(GSE87279)/Homer	BCWGATTCAATCAAN	1	0	1	0	0.00%	253.5	0.65%	66	39282	LR1_LR2_down
EBNA1(EBV-virus)/Raji-EBNA1-ChIP-Seq(GSE30709)/Homer	GGYAGCAYDTGCTDCCCNNN	1	0	1	0	0.00%	27.4	0.07%	66	39282	LR1_LR2_down
Egr2(Zf)/Thymocytes-Egr2-ChIP-Seq(GSE34254)/Homer	NGCGTGGGCGGR	1	0	1	0	0.00%	471	1.20%	66	39282	LR1_LR2_down
GFX(?)/Promoter/Homer	ATTCTCGCGAGA	1	0	1	0	0.00%	158.3	0.40%	66	39282	LR1_LR2_down
GFY(?)/Promoter/Homer	ACTACAATTCCC	1	0	1	0	0.00%	588.5	1.50%	66	39282	LR1_LR2_down
GFY-Staf(?,Zf)/Promoter/Homer	RACTACAATTCCCAGAAKGC	1	0	1	0	0.00%	278.2	0.71%	66	39282	LR1_LR2_down
Gli2(Zf)/GM2-Gli2-ChIP-Chip(GSE112702)/Homer	YSTGGGTGGTCT	1	0	1	0	0.00%	970.5	2.47%	66	39282	LR1_LR2_down
GLI3(Zf)/Limb-GLI3-ChIP-Chip(GSE11077)/Homer	CGTGGGTGGTCC	1	0	1	0	0.00%	555.5	1.41%	66	39282	LR1_LR2_down
HRE(HSF)/HepG2-HSF1-ChIP-Seq(GSE31477)/Homer	BSTTCTRGAABVTTCYAGAA	1	0	1	0	0.00%	1503.7	3.83%	66	39282	LR1_LR2_down
JunD(bZIP)/K562-JunD-ChIP-Seq/Homer	ATGACGTCATCN	1	0	1	0	0.00%	1488.9	3.79%	66	39282	LR1_LR2_down
KLF3(Zf)/MEF-Klf3-ChIP-Seq(GSE44748)/Homer	NRGCCCCRCCCHBNN	1	0	1	0	0.00%	795	2.02%	66	39282	LR1_LR2_down
LXRE(NR),DR4/RAW-LXRb.biotin-ChIP-Seq(GSE21512)/Homer	RGGTTACTANAGGTCA	1	0	1	0	0.00%	516.6	1.31%	66	39282	LR1_LR2_down
MafK(bZIP)/C2C12-MafK-ChIP-Seq(GSE36030)/Homer	GCTGASTCAGCA	1	0	1	0	0.00%	1459	3.71%	66	39282	LR1_LR2_down
NF1(CTF)/LNCAP-NF1-ChIP-Seq(Unpublished)/Homer	CYTGGCABNSTGCCAR	1	0	1	0	0.00%	1255.9	3.20%	66	39282	LR1_LR2_down
NFE2L2(bZIP)/HepG2-NFE2L2-ChIP-Seq(Encode)/Homer	AWWWTGCTGAGTCAT	1	0	1	0	0.00%	988.8	2.52%	66	39282	LR1_LR2_down
NFkB-p50,p52(RHD)/Monocyte-p50-ChIP-Chip(Schreiber_et_al.)/Homer	GGGGGAATCCCC	1	0	1	0	0.00%	238.5	0.61%	66	39282	LR1_LR2_down
p53(p53)/mES-cMyc-ChIP-Seq(GSE11431)/Homer	ACATGCCCGGGCAT	1	0	1	0	0.00%	13.5	0.03%	66	39282	LR1_LR2_down
REST-NRSF(Zf)/Jurkat-NRSF-ChIP-Seq/Homer	GGMGCTGTCCATGGTGCTGA	1	0	1	0	0.00%	6	0.02%	66	39282	LR1_LR2_down
Rfx2(HTH)/LoVo-RFX2-ChIP-Seq(GSE49402)/Homer	GTTGCCATGGCAACM	1	0	1	0	0.00%	610.6	1.55%	66	39282	LR1_LR2_down
RFX(HTH)/K562-RFX3-ChIP-Seq(SRA012198)/Homer	CGGTTGCCATGGCAAC	1	0	1	0	0.00%	427.6	1.09%	66	39282	LR1_LR2_down
Ronin(THAP)/ES-Thap11-ChIP-Seq(GSE51522)/Homer	RACTACAACTCCCAGVAKGC	1	0	1	0	0.00%	49.6	0.13%	66	39282	LR1_LR2_down
Sp1(Zf)/Promoter/Homer	GGCCCCGCCCCC	1	0	1	0	0.00%	94.2	0.24%	66	39282	LR1_LR2_down
ZNF143|STAF(Zf)/CUTLL-ZNF143-ChIP-Seq(GSE29600)/Homer	ATTTCCCAGVAKSCY	1	0	1	0	0.00%	1229.4	3.13%	66	39282	LR1_LR2_down
Tlx?(NR)/NPC-H3K4me1-ChIP-Seq(GSE16256)/Homer	CTGGCAGSCTGCCA	1	0	1	0	0.00%	1048.8	2.67%	66	39282	LR1_LR2_down
Twist(bHLH)/HMLE-TWIST1-ChIP-Seq(Chang_et_al)/Homer	VCAKCTGGNNNCCAGMTGBN	1	0	1	0	0.00%	506.2	1.29%	66	39282	LR1_LR2_down
VDR(NR),DR3/GM10855-VDR+vitD-ChIP-Seq(GSE22484)/Homer	ARAGGTCANWGAGTTCANNN	1	0	1	0	0.00%	1929.9	4.91%	66	39282	LR1_LR2_down
YY1(Zf)/Promoter/Homer	CAAGATGGCGGC	1	0	1	0	0.00%	700.6	1.78%	66	39282	LR1_LR2_down
Zfp281(Zf)/ES-Zfp281-ChIP-Seq(GSE81042)/Homer	CCCCTCCCCCAC	1	0	1	0	0.00%	137.6	0.35%	66	39282	LR1_LR2_down
ZFP3(Zf)/HEK293-ZFP3.GFP-ChIP-Seq(GSE58341)/Homer	GGGTTTTGAAGGATGARTAGGAGTT	1	0	1	0	0.00%	14.3	0.04%	66	39282	LR1_LR2_down
Zfp809(Zf)/ES-Zfp809-ChIP-Seq(GSE70799)/Homer	GGGGCTYGKCTGGGA	1	0	1	0	0.00%	315.2	0.80%	66	39282	LR1_LR2_down
ZKSCAN1(Zf)/HepG2-ZKSCAN1-ChIP-Seq(Encode)/Homer	GCACAYAGTAGGKCY	1	0	1	0	0.00%	105.9	0.27%	66	39282	LR1_LR2_down
ZNF165(Zf)/WHIM12-ZNF165-ChIP-Seq(GSE65937)/Homer	AAGGKGRCGCAGGCA	1	0	1	0	0.00%	159.1	0.40%	66	39282	LR1_LR2_down
ZNF16(Zf)/HEK293-ZNF16.GFP-ChIP-Seq(GSE58341)/Homer	MACCTTCYATGGCTCCCTAKTGCCY	1	0	1	0	0.00%	9.6	0.02%	66	39282	LR1_LR2_down
ZNF41(Zf)/HEK293-ZNF41.GFP-ChIP-Seq(GSE58341)/Homer	CCTCATGGTGYCYTWYTCCCTTGTG	1	0	1	0	0.00%	387.8	0.99%	66	39282	LR1_LR2_down
ZNF528(Zf)/HEK293-ZNF528.GFP-ChIP-Seq(GSE58341)/Homer	AGAAATGACTTCCCT	1	0	1	0	0.00%	87.7	0.22%	66	39282	LR1_LR2_down
ZNF669(Zf)/HEK293-ZNF669.GFP-ChIP-Seq(GSE58341)/Homer	GARTGGTCATCGCCC	1	0	1	0	0.00%	839.7	2.14%	66	39282	LR1_LR2_down
ZSCAN22(Zf)/HEK293-ZSCAN22.GFP-ChIP-Seq(GSE58341)/Homer	SMCAGTCWGAKGGAGGAGGC	1	0	1	0	0.00%	197.7	0.50%	66	39282	LR1_LR2_down
Unknown3/Drosophila-Promoters/Homer	ACVAKCTGGCAGCGC	1	0	1	0	0.00%	389.5	0.99%	66	39282	LR1_LR2_down
AT1G10720(BSD)/col-AT1G10720-DAP-Seq(GSE60143)/Homer	TTCTAGAAKCTTCTA	1	0	1	0	0.00%	493.9	1.26%	66	39282	LR1_LR2_down
At1g13300(G2like)/col-At1g13300-DAP-Seq(GSE60143)/Homer	GAATCTWAGATTCYN	1	0	1	0	0.00%	445	1.13%	66	39282	LR1_LR2_down
AT4G12670(MYBrelated)/col-AT4G12670-DAP-Seq(GSE60143)/Homer	AGGGTTTAGGGTTTA	1	0	1	0	0.00%	152.6	0.39%	66	39282	LR1_LR2_down
DEL1(E2FDP)/colamp-DEL1-DAP-Seq(GSE60143)/Homer	TTCCCGCCAA	1	0	1	0	0.00%	379.5	0.97%	66	39282	LR1_LR2_down
HSFA6A(HSF)/col-HSFA6A-DAP-Seq(GSE60143)/Homer	RGAAGNTTCTAGAAN	1	0	1	0	0.00%	720	1.83%	66	39282	LR1_LR2_down
PTF1(TCP)/colamp-PTF1-DAP-Seq(GSE60143)/Homer	RDDGGGACCACA	1	0	1	0	0.00%	388.1	0.99%	66	39282	LR1_LR2_down
REM16(ABI3VP1)/col-REM16-DAP-Seq(GSE60143)/Homer	DTTTTTSCCGSMAAA	1	0	1	0	0.00%	429.8	1.09%	66	39282	LR1_LR2_down
SHN3(AP2EREBP)/col-SHN3-DAP-Seq(GSE60143)/Homer	CCGCCGCC	1	0	1	0	0.00%	1220.6	3.11%	66	39282	LR1_LR2_down
TCP17(TCP)/col-TCP17-DAP-Seq(GSE60143)/Homer	GTGGTCCCCA	1	0	1	0	0.00%	201	0.51%	66	39282	LR1_LR2_down
TGA3(bZIP)/colamp-TGA3-DAP-Seq(GSE60143)/Homer	WTGATGACGTCATCW	1	0	1	0	0.00%	904.4	2.30%	66	39282	LR1_LR2_down
WRKY17(WRKY)/colamp-WRKY17-DAP-Seq(GSE60143)/Homer	GCGTTGACTTTT	1	0	1	0	0.00%	589.3	1.50%	66	39282	LR1_LR2_down
WRKY7(WRKY)/colamp-WRKY7-DAP-Seq(GSE60143)/Homer	AAAAGTCAACGSHWD	1	0	1	0	0.00%	229.2	0.58%	66	39282	LR1_LR2_down
EFL-1(E2F)/cElegans-L1-EFL1-ChIP-Seq(modEncode)/Homer	TGCAARYGCGCTCYA	1	0	1	0	0.00%	190.7	0.49%	66	39282	LR1_LR2_down
GEI-11(Myb?)/cElegans-L4-GEI11-ChIP-Seq(modEncode)/Homer	CCGACAYYTYACGGG	1	0	1	0	0.00%	423.1	1.08%	66	39282	LR1_LR2_down
LIN-15B(Zf)/cElegans-L3-LIN15B-ChIP-Seq(modEncode)/Homer	CARTGGAGCGCRYTTGCATT	1	0	1	0	0.00%	41.1	0.10%	66	39282	LR1_LR2_down
bZIP68(bZIP)/col-bZIP68-DAP-Seq(GSE60143)/Homer	WGCCACGTGK	0.001	-8.373	0.2323	54	32.73%	8761.4	20.78%	165	42163	LR1_LR2_up
CBF1(AP2EREBP)/colamp-CBF1-DAP-Seq(GSE60143)/Homer	YRCCGACATN	0.001	-8.302	0.2323	66	40.00%	11466	27.20%	165	42163	LR1_LR2_up
CEJ1(AP2EREBP)/col-CEJ1-DAP-Seq(GSE60143)/Homer	WWTGTCGGTG	0.001	-7.388	0.2323	86	52.12%	16606.5	39.39%	165	42163	LR1_LR2_up
At1g19210(AP2EREBP)/colamp-At1g19210-DAP-Seq(GSE60143)/Homer	HCACCGACCAHN	0.001	-7.282	0.2323	104	63.03%	21222.6	50.34%	165	42163	LR1_LR2_up
DEAR3(AP2EREBP)/colamp-DEAR3-DAP-Seq(GSE60143)/Homer	BCACCGACAWNNNNN	0.001	-7.154	0.2323	50	30.30%	8312.9	19.72%	165	42163	LR1_LR2_up
MYB107(MYB)/col-MYB107-DAP-Seq(GSE60143)/Homer	RGTWGGTRRR	0.01	-6.659	0.2323	145	87.88%	33074.3	78.45%	165	42163	LR1_LR2_up
bZIP16(bZIP)/colamp-bZIP16-DAP-Seq(GSE60143)/Homer	TGCCACGTGD	0.01	-6.636	0.2323	45	27.27%	7412.2	17.58%	165	42163	LR1_LR2_up
ATHB24(ZFHD)/colamp-ATHB24-DAP-Seq(GSE60143)/Homer	TAATTAAS	0.01	-6.472	0.2323	153	92.73%	35734.8	84.76%	165	42163	LR1_LR2_up
WRKY15(WRKY)/col-WRKY15-DAP-Seq(GSE60143)/Homer	VGTTGACTWW	0.01	-6.468	0.2323	126	76.36%	27572.5	65.40%	165	42163	LR1_LR2_up
TATA-box/SacCer-Promoters/Homer	BBHWTATATA	0.01	-6.176	0.2323	152	92.12%	35520.5	84.25%	165	42163	LR1_LR2_up
bZIP3(bZIP)/col-bZIP3-DAP-Seq(GSE60143)/Homer	DWKNHSACGTGGCAD	0.01	-6.149	0.2323	68	41.21%	12830.6	30.43%	165	42163	LR1_LR2_up
HAT5(Homeobox)/colamp-HAT5-DAP-Seq(GSE60143)/Homer	DCAATWATTG	0.01	-6.024	0.2323	74	44.85%	14322.9	33.97%	165	42163	LR1_LR2_up
bZIP53(bZIP)/colamp-bZIP53-DAP-Seq(GSE60143)/Homer	NDNHSACGTGKMNNN	0.01	-5.949	0.2323	52	31.52%	9223	21.88%	165	42163	LR1_LR2_up
AREB3(bZIP)/col-AREB3-DAP-Seq(GSE60143)/Homer	NKGMCACGTGDCMNN	0.01	-5.947	0.2323	49	29.70%	8552.3	20.29%	165	42163	LR1_LR2_up
At1g36060(AP2EREBP)/colamp-At1g36060-DAP-Seq(GSE60143)/Homer	NNWWKGTCGGTG	0.01	-5.851	0.2323	64	38.79%	12028	28.53%	165	42163	LR1_LR2_up
Lhx1(Homeobox)/EmbryoCarcinoma-Lhx1-ChIP-Seq(GSE70957)/Homer	NNYTAATTAR	0.01	-5.664	0.2323	161	97.58%	38902.6	92.28%	165	42163	LR1_LR2_up
At4g28140(AP2EREBP)/colamp-At4g28140-DAP-Seq(GSE60143)/Homer	DCCACCGACCAW	0.01	-5.651	0.2323	31	18.79%	4797.3	11.38%	165	42163	LR1_LR2_up
WRKY22(WRKY)/colamp-WRKY22-DAP-Seq(GSE60143)/Homer	WWAAAGTCAACK	0.01	-5.611	0.2323	100	60.61%	21035.6	49.90%	165	42163	LR1_LR2_up
CBF3(AP2EREBP)/colamp-CBF3-DAP-Seq(GSE60143)/Homer	YNRCCGACATNN	0.01	-5.603	0.2323	51	30.91%	9145	21.69%	165	42163	LR1_LR2_up
E2F1(E2F)/Hela-E2F1-ChIP-Seq(GSE22478)/Homer	CWGGCGGGAA	0.01	-5.594	0.2323	15	9.09%	1743.6	4.14%	165	42163	LR1_LR2_up
ATHB21(HB)/colamp-ATHB21-DAP-Seq(GSE60143)/Homer	YCAATWAT	0.01	-5.586	0.2323	133	80.61%	30007.8	71.18%	165	42163	LR1_LR2_up
E-box/Arabidopsis-Promoters/Homer	GCCACGTG	0.01	-5.556	0.2323	47	28.48%	8268.6	19.61%	165	42163	LR1_LR2_up
ABI5(bZIP)/col-ABI5-DAP-Seq(GSE60143)/Homer	GCCACGTG	0.01	-5.456	0.2323	45	27.27%	7865.7	18.66%	165	42163	LR1_LR2_up
WRKY31(WRKY)/colamp-WRKY31-DAP-Seq(GSE60143)/Homer	NCGTTGACTWWK	0.01	-5.413	0.2323	104	63.03%	22185.4	52.62%	165	42163	LR1_LR2_up
CBF2(AP2EREBP)/colamp-CBF2-DAP-Seq(GSE60143)/Homer	YBRCCGACATNNNNN	0.01	-5.403	0.2323	55	33.33%	10146.4	24.07%	165	42163	LR1_LR2_up
CBF4(AP2EREBP)/colamp-CBF4-DAP-Seq(GSE60143)/Homer	NRCCGACDWNNNNNN	0.01	-5.395	0.2323	75	45.45%	14883.9	35.30%	165	42163	LR1_LR2_up
ATHB34(ZFHD)/colamp-ATHB34-DAP-Seq(GSE60143)/Homer	TRATTARS	0.01	-5.38	0.2323	154	93.33%	36511.7	86.60%	165	42163	LR1_LR2_up
WRKY29(WRKY)/colamp-WRKY29-DAP-Seq(GSE60143)/Homer	MGTTGACTTT	0.01	-5.356	0.2323	128	77.58%	28709	68.10%	165	42163	LR1_LR2_up
FOXP1(Forkhead)/H9-FOXP1-ChIP-Seq(GSE31006)/Homer	NYYTGTTTACHN	0.01	-5.35	0.2323	93	56.36%	19385.3	45.98%	165	42163	LR1_LR2_up
HLH-1(bHLH)/cElegans-Embryo-HLH1-ChIP-Seq(modEncode)/Homer	RACAGCTGTTBH	0.01	-5.34	0.2323	64	38.79%	12274.6	29.11%	165	42163	LR1_LR2_up
HY5(bZIP)/colamp-HY5-DAP-Seq(GSE60143)/Homer	RRTSACGTSD	0.01	-5.289	0.2323	102	61.82%	21734.5	51.55%	165	42163	LR1_LR2_up
bZIP52(bZIP)/colamp-bZIP52-DAP-Seq(GSE60143)/Homer	NDNHCAGCTGTCANN	0.01	-5.198	0.2323	87	52.73%	17955.9	42.59%	165	42163	LR1_LR2_up
MYB13(MYB)/col-MYB13-DAP-Seq(GSE60143)/Homer	HYCACCWACCHH	0.01	-5.062	0.2323	85	51.52%	17531.8	41.58%	165	42163	LR1_LR2_up
AMYB(HTH)/Testes-AMYB-ChIP-Seq(GSE44588)/Homer	TGGCAGTTGG	0.01	-5.059	0.2323	120	72.73%	26660.9	63.24%	165	42163	LR1_LR2_up
WRKY50(WRKY)/col-WRKY50-DAP-Seq(GSE60143)/Homer	NNTTGACTWNNGNNN	0.01	-5.048	0.2323	124	75.15%	27765.9	65.86%	165	42163	LR1_LR2_up
PRDM14(Zf)/H1-PRDM14-ChIP-Seq(GSE22767)/Homer	RGGTCTCTAACY	0.01	-5.044	0.2323	31	18.79%	5001.4	11.86%	165	42163	LR1_LR2_up
ABF1(bZIP)/Arabidopsis-ABF1-ChIP-Seq(GSE80564)/Homer	CACGTGGC	0.01	-5.039	0.2323	58	35.15%	11015	26.13%	165	42163	LR1_LR2_up
Trl(Zf)/S2-GAGAfactor-ChIP-Seq(GSE40646)/Homer	RGAGAGAG	0.01	-5.01	0.2323	132	80.00%	30028.5	71.23%	165	42163	LR1_LR2_up
WRKY27(WRKY)/colamp-WRKY27-DAP-Seq(GSE60143)/Homer	NHGTTGACYTWD	0.01	-5.002	0.2323	125	75.76%	28068.4	66.58%	165	42163	LR1_LR2_up
HDG1(Homeobox)/col100-HDG1-DAP-Seq(GSE60143)/Homer	DDYAATTAATGH	0.01	-4.927	0.2323	140	84.85%	32384	76.81%	165	42163	LR1_LR2_up
Dlx3(Homeobox)/Kerainocytes-Dlx3-ChIP-Seq(GSE89884)/Homer	NDGTAATTAC	0.01	-4.906	0.2323	148	89.70%	34804.4	82.55%	165	42163	LR1_LR2_up
NTM2(NAC)/col-NTM2-DAP-Seq(GSE60143)/Homer	CTTRTNNNAYAAGBH	0.01	-4.905	0.2323	76	46.06%	15394.7	36.52%	165	42163	LR1_LR2_up
At5g29000(G2like)/col-At5g29000-DAP-Seq(GSE60143)/Homer	RGAATATTCYHH	0.01	-4.9	0.2323	64	38.79%	12500.6	29.65%	165	42163	LR1_LR2_up
At1g22810(AP2EREBP)/colamp-At1g22810-DAP-Seq(GSE60143)/Homer	BCACCGACANNN	0.01	-4.876	0.2323	43	26.06%	7667.5	18.19%	165	42163	LR1_LR2_up
WRKY6(WRKY)/colamp-WRKY6-DAP-Seq(GSE60143)/Homer	NCGTTGACTWWD	0.01	-4.799	0.2323	115	69.70%	25458.9	60.39%	165	42163	LR1_LR2_up
WRKY65(WRKY)/colamp-WRKY65-DAP-Seq(GSE60143)/Homer	AWWWAGTCAACG	0.01	-4.794	0.2323	91	55.15%	19198.3	45.54%	165	42163	LR1_LR2_up
PR(NR)/T47D-PR-ChIP-Seq(GSE31130)/Homer	VAGRACAKNCTGTBC	0.01	-4.781	0.2323	125	75.76%	28195.7	66.88%	165	42163	LR1_LR2_up
RAP21(AP2EREBP)/colamp-RAP21-DAP-Seq(GSE60143)/Homer	BCACCGACAHNN	0.01	-4.778	0.2323	29	17.58%	4676.8	11.09%	165	42163	LR1_LR2_up
RARg(NR)/ES-RARg-ChIP-Seq(GSE30538)/Homer	AGGTCAAGGTCA	0.01	-4.748	0.2323	4	2.42%	203.9	0.48%	165	42163	LR1_LR2_up
ATHB25(ZFHD)/colamp-ATHB25-DAP-Seq(GSE60143)/Homer	TAATTAVB	0.01	-4.744	0.2323	162	98.18%	39601.6	93.93%	165	42163	LR1_LR2_up
ANL2(HB)/col-ANL2-DAP-Seq(GSE60143)/Homer	CATTAATTGC	0.01	-4.678	0.2323	125	75.76%	28255.2	67.02%	165	42163	LR1_LR2_up
E2F7(E2F)/Hela-E2F7-ChIP-Seq(GSE32673)/Homer	VDTTTCCCGCCA	0.01	-4.655	0.2323	11	6.67%	1230.2	2.92%	165	42163	LR1_LR2_up
HOXB13(Homeobox)/ProstateTumor-HOXB13-ChIP-Seq(GSE56288)/Homer	TTTTATKRGG	0.01	-4.649	0.2323	148	89.70%	34928.7	82.85%	165	42163	LR1_LR2_up
DREB19(AP2EREBP)/colamp-DREB19-DAP-Seq(GSE60143)/Homer	AATGTCGGTK	0.1	-4.557	0.2323	53	32.12%	10095.5	23.95%	165	42163	LR1_LR2_up
At4g16750(AP2EREBP)/col-At4g16750-DAP-Seq(GSE60143)/Homer	HACCGACAHA	0.1	-4.544	0.2323	74	44.85%	15111.1	35.84%	165	42163	LR1_LR2_up
ZNF317(Zf)/HEK293-ZNF317.GFP-ChIP-Seq(GSE58341)/Homer	GTCWGCTGTYYCTCT	0.1	-4.531	0.2323	9	5.45%	920.8	2.18%	165	42163	LR1_LR2_up
MYB49(MYB)/col-MYB49-DAP-Seq(GSE60143)/Homer	ARKTAGGTRR	0.1	-4.492	0.2323	141	85.45%	32909.9	78.06%	165	42163	LR1_LR2_up
ATHB23(ZFHD)/col-ATHB23-DAP-Seq(GSE60143)/Homer	HTAATTARNN	0.1	-4.445	0.2323	157	95.15%	37904.8	89.91%	165	42163	LR1_LR2_up
BPC6(BBRBPC)/col-BPC6-DAP-Seq(GSE60143)/Homer	YTYTCTCTCTCTCTA	0.1	-4.401	0.2323	20	12.12%	2962.1	7.03%	165	42163	LR1_LR2_up
FUS3(ABI3VP1)/col-FUS3-DAP-Seq(GSE60143)/Homer	DNNWTNTGCATGKNN	0.1	-4.34	0.2323	95	57.58%	20498.4	48.62%	165	42163	LR1_LR2_up
HAT1(Homeobox)/col-HAT1-DAP-Seq(GSE60143)/Homer	SCAATCATTGNN	0.1	-4.338	0.2323	65	39.39%	13049.5	30.95%	165	42163	LR1_LR2_up
TATA-box/Drosophila-Promoters/Homer	CTATAAAAGCSV	0.1	-4.285	0.2323	27	16.36%	4434.2	10.52%	165	42163	LR1_LR2_up
WRKY20(WRKY)/col-WRKY20-DAP-Seq(GSE60143)/Homer	CKTTGACYWD	0.1	-4.258	0.2323	104	63.03%	22880.5	54.27%	165	42163	LR1_LR2_up
AZF1(C2H2)/colamp-AZF1-DAP-Seq(GSE60143)/Homer	DKSWCACT	0.1	-4.258	0.2323	165	100.00%	41085.4	97.45%	165	42163	LR1_LR2_up
MYB63(MYB)/col-MYB63-DAP-Seq(GSE60143)/Homer	BHYACCWACCHH	0.1	-4.25	0.2323	62	37.58%	12381.7	29.37%	165	42163	LR1_LR2_up
DEAR5(AP2EREBP)/col-DEAR5-DAP-Seq(GSE60143)/Homer	NDWTGTCGGTGRWDN	0.1	-4.244	0.2323	23	13.94%	3617.5	8.58%	165	42163	LR1_LR2_up
WRKY75(WRKY)/col-WRKY75-DAP-Seq(GSE60143)/Homer	CGTTGACTWW	0.1	-4.243	0.2323	119	72.12%	26879.4	63.76%	165	42163	LR1_LR2_up
NF1(CTF)/LNCAP-NF1-ChIP-Seq(Unpublished)/Homer	CYTGGCABNSTGCCAR	0.1	-4.226	0.2323	11	6.67%	1310.5	3.11%	165	42163	LR1_LR2_up
AT1G77200(AP2EREBP)/colamp-AT1G77200-DAP-Seq(GSE60143)/Homer	ACCGACAHWD	0.1	-4.214	0.2323	72	43.64%	14819.6	35.15%	165	42163	LR1_LR2_up
Foxf1(Forkhead)/Lung-Foxf1-ChIP-Seq(GSE77951)/Homer	WWATRTAAACAN	0.1	-4.202	0.2323	151	91.52%	36074.2	85.57%	165	42163	LR1_LR2_up
Foxo3(Forkhead)/U2OS-Foxo3-ChIP-Seq(E-MTAB-2701)/Homer	DGTAAACA	0.1	-4.195	0.2323	127	76.97%	29099.4	69.02%	165	42163	LR1_LR2_up
Ap4(bHLH)/AML-Tfap4-ChIP-Seq(GSE45738)/Homer	NAHCAGCTGD	0.1	-4.132	0.2323	40	24.24%	7335.3	17.40%	165	42163	LR1_LR2_up
COG1(C2C2dof)/col-COG1-DAP-Seq(GSE60143)/Homer	DAAAAAGTGA	0.1	-4.128	0.2323	159	96.36%	38717.5	91.84%	165	42163	LR1_LR2_up
WRKY18(WRKY)/col-WRKY18-DAP-Seq(GSE60143)/Homer	NNNTTGACYWNNNNN	0.1	-4.118	0.2323	141	85.45%	33115.7	78.55%	165	42163	LR1_LR2_up
AT3G42860(zfGRF)/col-AT3G42860-DAP-Seq(GSE60143)/Homer	CGTTGACTTN	0.1	-4.109	0.2323	43	26.06%	8024.5	19.03%	165	42163	LR1_LR2_up
ATHB18(Homeobox)/colamp-ATHB18-DAP-Seq(GSE60143)/Homer	YCAATSATTG	0.1	-4.079	0.2323	75	45.45%	15639.9	37.10%	165	42163	LR1_LR2_up
HLF(bZIP)/HSC-HLF.Flag-ChIP-Seq(GSE69817)/Homer	RTTATGYAAB	0.1	-4.063	0.2323	144	87.27%	34026.4	80.71%	165	42163	LR1_LR2_up
ANAC103(NAC)/col-ANAC103-DAP-Seq(GSE60143)/Homer	AACTTGNWNWNCAAG	0.1	-4.049	0.2323	60	36.36%	12020.5	28.51%	165	42163	LR1_LR2_up
WRKY71(WRKY)/col-WRKY71-DAP-Seq(GSE60143)/Homer	CKTTGACYWW	0.1	-4.042	0.2323	103	62.42%	22761.3	53.99%	165	42163	LR1_LR2_up
WRKY8(WRKY)/colamp-WRKY8-DAP-Seq(GSE60143)/Homer	CGTTGACTTT	0.1	-4.035	0.2323	34	20.61%	6044.6	14.34%	165	42163	LR1_LR2_up
VIP1(bZIP)/col-VIP1-DAP-Seq(GSE60143)/Homer	NTTGACAGCTGTCAN	0.1	-4.027	0.2323	11	6.67%	1350	3.20%	165	42163	LR1_LR2_up
NAM(NAC)/col-NAM-DAP-Seq(GSE60143)/Homer	RGTTRCGTRW	0.1	-3.968	0.2323	126	76.36%	28965.7	68.71%	165	42163	LR1_LR2_up
WRKY46(WRKY)/colamp-WRKY46-DAP-Seq(GSE60143)/Homer	AAAGTCAACGSN	0.1	-3.954	0.2325	18	10.91%	2698.4	6.40%	165	42163	LR1_LR2_up
E2F6(E2F)/Hela-E2F6-ChIP-Seq(GSE31477)/Homer	GGCGGGAARN	0.1	-3.951	0.2325	19	11.52%	2899.5	6.88%	165	42163	LR1_LR2_up
GBF6(bZIP)/colamp-GBF6-DAP-Seq(GSE60143)/Homer	WWTGMCACGTCABCW	0.1	-3.943	0.2325	37	22.42%	6752.3	16.02%	165	42163	LR1_LR2_up
ANAC011(NAC)/col-ANAC011-DAP-Seq(GSE60143)/Homer	TDCTTGYRNNDCAAG	0.1	-3.932	0.2325	51	30.91%	9962.3	23.63%	165	42163	LR1_LR2_up
TBP3(MYBrelated)/col-TBP3-DAP-Seq(GSE60143)/Homer	VYTAGGGCAN	0.1	-3.932	0.2325	85	51.52%	18225	43.23%	165	42163	LR1_LR2_up
AT3G16280(AP2EREBP)/colamp-AT3G16280-DAP-Seq(GSE60143)/Homer	HCACCGACAHHDHHN	0.1	-3.906	0.2325	47	28.48%	9046.7	21.46%	165	42163	LR1_LR2_up
DEAR2(AP2EREBP)/colamp-DEAR2-DAP-Seq(GSE60143)/Homer	HCACCGACAWHD	0.1	-3.893	0.2325	82	49.70%	17498.7	41.51%	165	42163	LR1_LR2_up
Egr1(Zf)/K562-Egr1-ChIP-Seq(GSE32465)/Homer	TGCGTGGGYG	0.1	-3.893	0.2325	16	9.70%	2321.4	5.51%	165	42163	LR1_LR2_up
HSFA1E(HSF)/col-HSFA1E-DAP-Seq(GSE60143)/Homer	TTCTAGAAGCTTCTA	0.1	-3.882	0.2325	16	9.70%	2324.1	5.51%	165	42163	LR1_LR2_up
ATAF1(NAC)/col-ATAF1-DAP-Seq(GSE60143)/Homer	YACGTMAY	0.1	-3.874	0.2325	154	93.33%	37174.7	88.18%	165	42163	LR1_LR2_up
WRKY47(WRKY)/colamp-WRKY47-DAP-Seq(GSE60143)/Homer	WAAGTCAACGBT	0.1	-3.863	0.2325	46	27.88%	8838.1	20.96%	165	42163	LR1_LR2_up
KLF10(Zf)/HEK293-KLF10.GFP-ChIP-Seq(GSE58341)/Homer	GGGGGTGTGTCC	0.1	-3.862	0.2325	18	10.91%	2726.1	6.47%	165	42163	LR1_LR2_up
ATHB7(Homeobox)/col-ATHB7-DAP-Seq(GSE60143)/Homer	AATGATTG	0.1	-3.852	0.2325	145	87.88%	34438.6	81.69%	165	42163	LR1_LR2_up
At2g33710(AP2EREBP)/colamp-At2g33710-DAP-Seq(GSE60143)/Homer	WTKGCGGCKR	0.1	-3.844	0.2325	84	50.91%	18032.7	42.77%	165	42163	LR1_LR2_up
AT2G20400(G2like)/colamp-AT2G20400-DAP-Seq(GSE60143)/Homer	DNVGAATATTCBNHN	0.1	-3.793	0.2336	40	24.24%	7501.5	17.79%	165	42163	LR1_LR2_up
NFAT(RHD)/Jurkat-NFATC1-ChIP-Seq(Jolma_et_al.)/Homer	ATTTTCCATT	0.1	-3.783	0.2336	106	64.24%	23721.6	56.27%	165	42163	LR1_LR2_up
HSFB4(HSF)/col-HSFB4-DAP-Seq(GSE60143)/Homer	TTCTAGAAGCTTCTA	0.1	-3.764	0.2357	9	5.45%	1050.8	2.49%	165	42163	LR1_LR2_up
Egr2(Zf)/Thymocytes-Egr2-ChIP-Seq(GSE34254)/Homer	NGCGTGGGCGGR	0.1	-3.76	0.2357	5	3.03%	410.9	0.97%	165	42163	LR1_LR2_up
COUP-TFII(NR)/K562-NR2F1-ChIP-Seq(Encode)/Homer	GKBCARAGGTCA	0.1	-3.739	0.2369	68	41.21%	14141.7	33.54%	165	42163	LR1_LR2_up
ANAC020(NAC)/col-ANAC020-DAP-Seq(GSE60143)/Homer	DVCKTGHNNNDCAAG	0.1	-3.728	0.2372	80	48.48%	17109.3	40.58%	165	42163	LR1_LR2_up
WRKY24(WRKY)/colamp-WRKY24-DAP-Seq(GSE60143)/Homer	CGTTGACTWW	0.1	-3.7	0.2414	110	66.67%	24833	58.90%	165	42163	LR1_LR2_up
ANAC050(NAC)/colamp-ANAC050-DAP-Seq(GSE60143)/Homer	WNCTTGNNNNNCAAG	0.1	-3.691	0.2414	71	43.03%	14906.1	35.36%	165	42163	LR1_LR2_up
JGL(C2H2)/col-JGL-DAP-Seq(GSE60143)/Homer	ACYTTCAGTT	0.1	-3.682	0.2414	145	87.88%	34533.4	81.91%	165	42163	LR1_LR2_up
Foxa2(Forkhead)/Liver-Foxa2-ChIP-Seq(GSE25694)/Homer	CYTGTTTACWYW	0.1	-3.671	0.2417	117	70.91%	26717.7	63.37%	165	42163	LR1_LR2_up
ATY19(MYB)/col-ATY19-DAP-Seq(GSE60143)/Homer	YYCACCWACCAT	0.1	-3.668	0.2417	90	54.55%	19670.5	46.66%	165	42163	LR1_LR2_up
dof43(C2C2dof)/colamp-dof43-DAP-Seq(GSE60143)/Homer	NAAAAAGTDA	0.1	-3.659	0.2417	158	95.76%	38569.7	91.49%	165	42163	LR1_LR2_up
DREB2(AP2EREBP)/col-DREB2-DAP-Seq(GSE60143)/Homer	TMACCGACATWA	0.1	-3.647	0.2417	48	29.09%	9422.9	22.35%	165	42163	LR1_LR2_up
bHLH130(bHLH)/col-bHLH130-DAP-Seq(GSE60143)/Homer	GCAACTTG	0.1	-3.645	0.2417	67	40.61%	13958.5	33.11%	165	42163	LR1_LR2_up
MYB17(MYB)/colamp-MYB17-DAP-Seq(GSE60143)/Homer	GGTAGGTGRG	0.1	-3.629	0.2417	50	30.30%	9900.2	23.48%	165	42163	LR1_LR2_up
Phox2a(Homeobox)/Neuron-Phox2a-ChIP-Seq(GSE31456)/Homer	YTAATYNRATTA	0.1	-3.6	0.2454	132	80.00%	30865.6	73.21%	165	42163	LR1_LR2_up
Pit1+1bp(Homeobox)/GCrat-Pit1-ChIP-Seq(GSE58009)/Homer	ATGCATAATTCA	0.1	-3.587	0.2464	111	67.27%	25176.4	59.72%	165	42163	LR1_LR2_up
HIF2a(bHLH)/785_O-HIF2a-ChIP-Seq(GSE34871)/Homer	GCACGTACCC	0.1	-3.578	0.2464	50	30.30%	9930.9	23.56%	165	42163	LR1_LR2_up
At3g04030(G2like)/col-At3g04030-DAP-Seq(GSE60143)/Homer	DRGAATCT	0.1	-3.57	0.2464	135	81.82%	31725.6	75.25%	165	42163	LR1_LR2_up
WRKY42(WRKY)/colamp-WRKY42-DAP-Seq(GSE60143)/Homer	NAAAGTCAACGN	0.1	-3.567	0.2464	51	30.91%	10172.8	24.13%	165	42163	LR1_LR2_up
ATHB15(HB)/col-ATHB15-DAP-Seq(GSE60143)/Homer	GYAATSATTA	0.1	-3.545	0.2481	95	57.58%	21035.7	49.90%	165	42163	LR1_LR2_up
WRKY21(WRKY)/colamp-WRKY21-DAP-Seq(GSE60143)/Homer	DCGTTGACTTTT	0.1	-3.537	0.2482	31	18.79%	5608.5	13.30%	165	42163	LR1_LR2_up
HAT2(Homeobox)/colamp-HAT2-DAP-Seq(GSE60143)/Homer	CYAATSATTR	0.1	-3.532	0.2482	149	90.30%	35806.2	84.93%	165	42163	LR1_LR2_up
ANAC057(NAC)/colamp-ANAC057-DAP-Seq(GSE60143)/Homer	DVCKTGNNNNNCAMG	0.1	-3.498	0.2535	87	52.73%	19029.4	45.14%	165	42163	LR1_LR2_up
NTM1(NAC)/col-NTM1-DAP-Seq(GSE60143)/Homer	ACTTRTARAASAAGT	0.1	-3.487	0.2543	59	35.76%	12125.9	28.76%	165	42163	LR1_LR2_up
Znf263(Zf)/K562-Znf263-ChIP-Seq(GSE31477)/Homer	CVGTSCTCCC	0.1	-3.484	0.2543	53	32.12%	10695.6	25.37%	165	42163	LR1_LR2_up
WRKY14(WRKY)/colamp-WRKY14-DAP-Seq(GSE60143)/Homer	NCGTTGACTTTN	0.1	-3.469	0.2547	87	52.73%	19050.1	45.19%	165	42163	LR1_LR2_up
bZIP28(bZIP)/col-bZIP28-DAP-Seq(GSE60143)/Homer	TGCCACGTSABH	0.1	-3.468	0.2547	37	22.42%	6987.2	16.57%	165	42163	LR1_LR2_up
WRKY33(WRKY)/col-WRKY33-DAP-Seq(GSE60143)/Homer	CGTTGACYAW	0.1	-3.449	0.2557	104	63.03%	23435.6	55.59%	165	42163	LR1_LR2_up
DLX1(Homeobox)/BasalGanglia-Dlx1-ChIP-seq(GSE124936)/Homer	NSNNTAATTA	0.1	-3.439	0.2562	161	97.58%	39685.6	94.13%	165	42163	LR1_LR2_up
WRKY3(WRKY)/col-WRKY3-DAP-Seq(GSE60143)/Homer	NCKTTGACYDDN	0.1	-3.384	0.2687	95	57.58%	21153.8	50.18%	165	42163	LR1_LR2_up
CUC1(NAC)/col-CUC1-DAP-Seq(GSE60143)/Homer	TACTTGTNNNACAAG	0.1	-3.365	0.2716	62	37.58%	12929.8	30.67%	165	42163	LR1_LR2_up
MYB92(MYB)/colamp-MYB92-DAP-Seq(GSE60143)/Homer	GGTAGGTR	0.1	-3.362	0.2716	89	53.94%	19637	46.58%	165	42163	LR1_LR2_up
At4g31060(AP2EREBP)/colamp-At4g31060-DAP-Seq(GSE60143)/Homer	CACCGACAAW	0.1	-3.361	0.2716	46	27.88%	9121.5	21.64%	165	42163	LR1_LR2_up
AT1G24250(Orphan)/col-AT1G24250-DAP-Seq(GSE60143)/Homer	KTDGTTGGTDGTTGG	0.1	-3.349	0.2716	63	38.18%	13182	31.27%	165	42163	LR1_LR2_up
USF1(bHLH)/GM12878-Usf1-ChIP-Seq(GSE32465)/Homer	SGTCACGTGR	0.1	-3.332	0.2722	39	23.64%	7516.1	17.83%	165	42163	LR1_LR2_up
WRKY28(WRKY)/col-WRKY28-DAP-Seq(GSE60143)/Homer	BGTTGACTWH	0.1	-3.315	0.2749	137	83.03%	32453.3	76.98%	165	42163	LR1_LR2_up
ANAC013(NAC)/col-ANAC013-DAP-Seq(GSE60143)/Homer	CTTGNNNNNCAAGNA	0.1	-3.298	0.2776	54	32.73%	11050.5	26.21%	165	42163	LR1_LR2_up
WRKY30(WRKY)/colamp-WRKY30-DAP-Seq(GSE60143)/Homer	CGTTGACTTN	0.1	-3.279	0.2807	43	26.06%	8470.4	20.09%	165	42163	LR1_LR2_up
WRKY26(WRKY)/colamp-WRKY26-DAP-Seq(GSE60143)/Homer	CGTTGACTWDKN	0.1	-3.276	0.2807	78	47.27%	16928.3	40.15%	165	42163	LR1_LR2_up
ANAC028(NAC)/col-ANAC028-DAP-Seq(GSE60143)/Homer	WRCTTGNNNNNCAAG	0.1	-3.256	0.2831	86	52.12%	18954.7	44.96%	165	42163	LR1_LR2_up
ANAC058(NAC)/col-ANAC058-DAP-Seq(GSE60143)/Homer	TWCTTGTDNNACAAG	0.1	-3.238	0.2861	78	47.27%	16956.7	40.22%	165	42163	LR1_LR2_up
GBF5(bZIP)/colamp-GBF5-DAP-Seq(GSE60143)/Homer	WKNWSACGTGGCAWN	0.1	-3.233	0.2861	43	26.06%	8497.1	20.15%	165	42163	LR1_LR2_up
ANAC079(NAC)/colamp-ANAC079-DAP-Seq(GSE60143)/Homer	TACACGCAACCT	0.1	-3.21	0.2901	74	44.85%	15981.6	37.91%	165	42163	LR1_LR2_up
MYB121(MYB)/col-MYB121-DAP-Seq(GSE60143)/Homer	YNTACCTAACWW	0.1	-3.198	0.2913	72	43.64%	15494.9	36.75%	165	42163	LR1_LR2_up
WRKY25(WRKY)/colamp-WRKY25-DAP-Seq(GSE60143)/Homer	NNNNHRGTCAAMNNN	0.1	-3.197	0.2913	128	77.58%	30032.2	71.24%	165	42163	LR1_LR2_up
ATHB20(Homeobox)/colamp-ATHB20-DAP-Seq(GSE60143)/Homer	CAATHATT	0.1	-3.196	0.2913	127	76.97%	29759.7	70.59%	165	42163	LR1_LR2_up
PCF/Arabidopsis-Promoters/Homer	NNWWWTGGGCYTDDN	0.1	-3.194	0.2913	44	26.67%	8753.3	20.76%	165	42163	LR1_LR2_up
PSE(SNAPc)/K562-mStart-Seq/Homer	WAVTCACCMTAASYDAAAAG	0.1	-3.194	0.2913	102	61.82%	23105.2	54.80%	165	42163	LR1_LR2_up
MYB10(MYB)/col-MYB10-DAP-Seq(GSE60143)/Homer	YCCACCTACCHH	0.1	-3.182	0.2913	55	33.33%	11365	26.96%	165	42163	LR1_LR2_up
Max(bHLH)/K562-Max-ChIP-Seq(GSE31477)/Homer	RCCACGTGGYYN	0.1	-3.133	0.2982	52	31.52%	10680.4	25.33%	165	42163	LR1_LR2_up
bZIP48(bZIP)/colamp-bZIP48-DAP-Seq(GSE60143)/Homer	DDWWKVTSACGTGGC	0.1	-3.131	0.2982	47	28.48%	9497	22.53%	165	42163	LR1_LR2_up
At1g68670(G2like)/colamp-At1g68670-DAP-Seq(GSE60143)/Homer	WNWWHNRAAGATTCT	0.1	-3.111	0.3009	121	73.33%	28193.9	66.87%	165	42163	LR1_LR2_up
bHLH122(bHLH)/col100-bHLH122-DAP-Seq(GSE60143)/Homer	NDDCAASTTGHHNWW	0.1	-3.087	0.3061	74	44.85%	16072.4	38.12%	165	42163	LR1_LR2_up
At1g25550(G2like)/colamp-At1g25550-DAP-Seq(GSE60143)/Homer	NAGATTCY	0.1	-3.087	0.3061	133	80.61%	31488.2	74.69%	165	42163	LR1_LR2_up
ANAC096(NAC)/colamp-ANAC096-DAP-Seq(GSE60143)/Homer	TACTTGWNNNWCAAG	0.1	-3.087	0.3061	84	50.91%	18577	44.06%	165	42163	LR1_LR2_up
VND3(NAC)/colamp-VND3-DAP-Seq(GSE60143)/Homer	TRCTTGWDNHWCAAG	0.1	-3.055	0.3099	87	52.73%	19361.3	45.92%	165	42163	LR1_LR2_up
FOXK1(Forkhead)/HEK293-FOXK1-ChIP-Seq(GSE51673)/Homer	NVWTGTTTAC	0.1	-3.047	0.3104	145	87.88%	34908.5	82.80%	165	42163	LR1_LR2_up
BOS1(MYB)/col-BOS1-DAP-Seq(GSE60143)/Homer	NNRCCTAACT	0.1	-3.028	0.3141	105	63.64%	24015.8	56.96%	165	42163	LR1_LR2_up
Tcf12(bHLH)/GM12878-Tcf12-ChIP-Seq(GSE32465)/Homer	VCAGCTGYTG	0.1	-3.023	0.3141	21	12.73%	3652.7	8.66%	165	42163	LR1_LR2_up
MYB51(MYB)/col-MYB51-DAP-Seq(GSE60143)/Homer	GGTAGGTG	0.1	-2.955	0.3336	80	48.48%	17672.6	41.92%	165	42163	LR1_LR2_up
PHV(HB)/col-PHV-DAP-Seq(GSE60143)/Homer	RTAATSATTA	0.1	-2.955	0.3336	109	66.06%	25121.3	59.59%	165	42163	LR1_LR2_up
AT3G09735(S1Falike)/col-AT3G09735-DAP-Seq(GSE60143)/Homer	TTCTAGAANMTTCTA	0.1	-2.953	0.3336	60	36.36%	12731.1	30.20%	165	42163	LR1_LR2_up
MYB96(MYB)/colamp-MYB96-DAP-Seq(GSE60143)/Homer	WGGTRGTTGG	0.1	-2.952	0.3336	98	59.39%	22258.2	52.80%	165	42163	LR1_LR2_up
ARF16(ARF)/col-ARF16-DAP-Seq(GSE60143)/Homer	ATTTTACGAT	0.1	-2.947	0.3336	70	42.42%	15187.8	36.02%	165	42163	LR1_LR2_up
Rap210(AP2EREBP)/col-Rap210-DAP-Seq(GSE60143)/Homer	TGTCGGCA	0.1	-2.894	0.3437	51	30.91%	10602.9	25.15%	165	42163	LR1_LR2_up
Pax7(Paired,Homeobox)/Myoblast-Pax7-ChIP-Seq(GSE25064)/Homer	TAATCAATTA	0.1	-2.891	0.3437	63	38.18%	13508.4	32.04%	165	42163	LR1_LR2_up
Cux2(Homeobox)/Liver-Cux2-ChIP-Seq(GSE35985)/Homer	HNRAATCAAT	0.1	-2.887	0.3437	130	78.79%	30804.4	73.07%	165	42163	LR1_LR2_up
NAP(NAC)/col-NAP-DAP-Seq(GSE60143)/Homer	ARGTTACGTRTN	0.1	-2.885	0.3437	126	76.36%	29715.6	70.48%	165	42163	LR1_LR2_up
MYB116(MYB)/colamp-MYB116-DAP-Seq(GSE60143)/Homer	AGTTAGGCAN	0.1	-2.88	0.3437	81	49.09%	17983.5	42.66%	165	42163	LR1_LR2_up
TGA4(bZIP)/colamp-TGA4-DAP-Seq(GSE60143)/Homer	RTGACGTCAKCW	0.1	-2.875	0.3437	41	24.85%	8248.3	19.56%	165	42163	LR1_LR2_up
RAV1(RAV)/colamp-RAV1-DAP-Seq(GSE60143)/Homer	TWWTTTCTGTTG	0.1	-2.868	0.3437	137	83.03%	32754.6	77.69%	165	42163	LR1_LR2_up
GATA3(Zf)/iTreg-Gata3-ChIP-Seq(GSE20898)/Homer	AGATAASR	0.1	-2.86	0.3437	156	94.55%	38295.5	90.84%	165	42163	LR1_LR2_up
FRS9(ND)/col-FRS9-DAP-Seq(GSE60143)/Homer	RGAGAGAGAAAG	0.1	-2.852	0.3437	33	20.00%	6409	15.20%	165	42163	LR1_LR2_up
PGR(NR)/EndoStromal-PGR-ChIP-Seq(GSE69539)/Homer	AAGAACATWHTGTTC	0.1	-2.846	0.3437	32	19.39%	6184.9	14.67%	165	42163	LR1_LR2_up
VND4(NAC)/colamp-VND4-DAP-Seq(GSE60143)/Homer	WRCTTGWANWWCAAG	0.1	-2.838	0.3437	91	55.15%	20554	48.75%	165	42163	LR1_LR2_up
HSFA6B(HSF)/colamp-HSFA6B-DAP-Seq(GSE60143)/Homer	NTTCTAGAANHTTCT	0.1	-2.831	0.3437	79	47.88%	17520.8	41.56%	165	42163	LR1_LR2_up
MYB3(MYB)/Arabidopsis-MYB3-ChIP-Seq(GSE80564)/Homer	GKTAGGTRGG	0.1	-2.827	0.3437	121	73.33%	28410	67.39%	165	42163	LR1_LR2_up
Zic2(Zf)/ESC-Zic2-ChIP-Seq(SRP197560)/Homer	CHCAGCRGGRGG	0.1	-2.813	0.345	6	3.64%	706	1.67%	165	42163	LR1_LR2_up
MYB62(MYB)/colamp-MYB62-DAP-Seq(GSE60143)/Homer	NTACCTAACT	0.1	-2.807	0.3451	125	75.76%	29503.6	69.98%	165	42163	LR1_LR2_up
RUNX(Runt)/HPC7-Runx1-ChIP-Seq(GSE22178)/Homer	SAAACCACAG	0.1	-2.804	0.3451	65	39.39%	14064.8	33.36%	165	42163	LR1_LR2_up
E2F(E2F)/Hela-CellCycle-Expression/Homer	TTSGCGCGAAAA	0.1	-2.796	0.3451	9	5.45%	1261.8	2.99%	165	42163	LR1_LR2_up
HIF-1b(HLH)/T47D-HIF1b-ChIP-Seq(GSE59937)/Homer	RTACGTGC	0.1	-2.786	0.3466	101	61.21%	23170.4	54.96%	165	42163	LR1_LR2_up
M1BP(Zf)/S2R+-M1BP-ChIP-Seq(GSE49842)/Homer	CAGTGTGACCGT	0.1	-2.786	0.3466	14	8.48%	2264.3	5.37%	165	42163	LR1_LR2_up
EIN3(EIL)/col-EIN3-DAP-Seq(GSE60143)/Homer	ARATTCAATGWATYT	0.1	-2.78	0.3466	44	26.67%	9015.5	21.38%	165	42163	LR1_LR2_up
ERF7(AP2EREBP)/col-ERF7-DAP-Seq(GSE60143)/Homer	ATGRCGGCGG	0.1	-2.755	0.3516	62	37.58%	13366.2	31.70%	165	42163	LR1_LR2_up
At1g76110(ARID)/colamp-At1g76110-DAP-Seq(GSE60143)/Homer	ATTTAATG	0.1	-2.743	0.3539	139	84.24%	33401.9	79.23%	165	42163	LR1_LR2_up
KANADI1(Myb)/Seedling-KAN1-ChIP-Seq(GSE48081)/Homer	ARGAATAWWN	0.1	-2.742	0.3539	151	91.52%	36846.6	87.40%	165	42163	LR1_LR2_up
bZIP69(bZIP)/col-bZIP69-DAP-Seq(GSE60143)/Homer	GACAGCTGKCAW	0.1	-2.739	0.3539	5	3.03%	547	1.30%	165	42163	LR1_LR2_up
MYB57(MYB)/col-MYB57-DAP-Seq(GSE60143)/Homer	TTACCTAACT	0.1	-2.684	0.3695	81	49.09%	18144.5	43.04%	165	42163	LR1_LR2_up
WRKY55(WRKY)/col-WRKY55-DAP-Seq(GSE60143)/Homer	NCGTTGACTT	0.1	-2.682	0.3695	119	72.12%	27990.1	66.39%	165	42163	LR1_LR2_up
Unknown(Homeobox)/Limb-p300-ChIP-Seq/Homer	SSCMATWAAA	0.1	-2.677	0.3695	108	65.45%	25086.5	59.50%	165	42163	LR1_LR2_up
AT5G61620(MYBrelated)/colamp-AT5G61620-DAP-Seq(GSE60143)/Homer	CTTATCCA	0.1	-2.669	0.3695	146	88.48%	35436	84.05%	165	42163	LR1_LR2_up
ABF2(bZIP)/col-ABF2-DAP-Seq(GSE60143)/Homer	KGMCACGTGDCMHHH	0.1	-2.667	0.3695	30	18.18%	5828.9	13.83%	165	42163	LR1_LR2_up
ABR1(AP2EREBP)/colamp-ABR1-DAP-Seq(GSE60143)/Homer	AAATGGCGGCGG	0.1	-2.665	0.3695	56	33.94%	11972.2	28.40%	165	42163	LR1_LR2_up
PRDM1(Zf)/Hela-PRDM1-ChIP-Seq(GSE31477)/Homer	ACTTTCACTTTC	0.1	-2.623	0.3802	73	44.24%	16189.2	38.40%	165	42163	LR1_LR2_up
MYB83(MYB)/colamp-MYB83-DAP-Seq(GSE60143)/Homer	CACCAACCWH	0.1	-2.622	0.3802	152	92.12%	37212.5	88.27%	165	42163	LR1_LR2_up
GTL1(Trihelix)/colamp-GTL1-DAP-Seq(GSE60143)/Homer	WWTTTACCKY	0.1	-2.615	0.3802	146	88.48%	35470.6	84.13%	165	42163	LR1_LR2_up
ERRg(NR)/Kidney-ESRRG-ChIP-Seq(GSE104905)/Homer	GTGACCTTGRVN	0.1	-2.614	0.3802	41	24.85%	8417.4	19.97%	165	42163	LR1_LR2_up
MYB4(MYB)/col200-MYB4-DAP-Seq(GSE60143)/Homer	WAGKTAGGTARR	0.1	-2.605	0.3802	100	60.61%	23064.8	54.71%	165	42163	LR1_LR2_up
PLT3(AP2EREBP)/col-PLT3-DAP-Seq(GSE60143)/Homer	GCACGNWTHYCGAGG	0.1	-2.604	0.3802	8	4.85%	1118	2.65%	165	42163	LR1_LR2_up
ERF38(AP2EREBP)/col-ERF38-DAP-Seq(GSE60143)/Homer	CACCGACA	0.1	-2.596	0.3802	39	23.64%	7958.1	18.88%	165	42163	LR1_LR2_up
ZFP3(Zf)/HEK293-ZFP3.GFP-ChIP-Seq(GSE58341)/Homer	GGGTTTTGAAGGATGARTAGGAGTT	0.1	-2.586	0.3807	1	0.61%	20.2	0.05%	165	42163	LR1_LR2_up
E2F4(E2F)/K562-E2F4-ChIP-Seq(GSE31477)/Homer	GGCGGGAAAH	0.1	-2.583	0.3807	28	16.97%	5419.7	12.86%	165	42163	LR1_LR2_up
NLP7(RWPRK)/col-NLP7-DAP-Seq(GSE60143)/Homer	TGRCCYTTCR	0.1	-2.577	0.3807	108	65.45%	25171.3	59.71%	165	42163	LR1_LR2_up
GAGA-repeat/Arabidopsis-Promoters/Homer	CTCTCTCTCY	0.1	-2.57	0.381	72	43.64%	15984.3	37.91%	165	42163	LR1_LR2_up
ANAC004(NAC)/colamp-ANAC004-DAP-Seq(GSE60143)/Homer	WNCTTVYNNNRBAAG	0.1	-2.57	0.381	48	29.09%	10113.2	23.99%	165	42163	LR1_LR2_up
Hoxa11(Homeobox)/ChickenMSG-Hoxa11.Flag-ChIP-Seq(GSE86088)/Homer	TTTTATGGCM	0.1	-2.548	0.3859	165	100.00%	41513.5	98.47%	165	42163	LR1_LR2_up
ANAC083(NAC)/col-ANAC083-DAP-Seq(GSE60143)/Homer	CKTRWNNNWYAMGTA	0.1	-2.533	0.3899	107	64.85%	24948.9	59.18%	165	42163	LR1_LR2_up
c-Myc(bHLH)/LNCAP-cMyc-ChIP-Seq(Unpublished)/Homer	VCCACGTG	0.1	-2.526	0.3907	36	21.82%	7301.4	17.32%	165	42163	LR1_LR2_up
E2F3(E2F)/MEF-E2F3-ChIP-Seq(GSE71376)/Homer	BTKGGCGGGAAA	0.1	-2.521	0.3907	20	12.12%	3657.4	8.68%	165	42163	LR1_LR2_up
Hnf6b(Homeobox)/LNCaP-Hnf6b-ChIP-Seq(GSE106305)/Homer	TATTGAYY	0.1	-2.507	0.3943	150	90.91%	36694.7	87.04%	165	42163	LR1_LR2_up
ATHB33(ZFHD)/col-ATHB33-DAP-Seq(GSE60143)/Homer	NGTRATTAAK	0.1	-2.484	0.4014	160	96.97%	39738.5	94.26%	165	42163	LR1_LR2_up
WRKY40(WRKY)/colamp-WRKY40-DAP-Seq(GSE60143)/Homer	AHWAGTCAAC	0.1	-2.465	0.4073	84	50.91%	19091.9	45.29%	165	42163	LR1_LR2_up
AGL95(ND)/col-AGL95-DAP-Seq(GSE60143)/Homer	TTCTAGAAGCTTCTA	0.1	-2.462	0.4073	18	10.91%	3245.2	7.70%	165	42163	LR1_LR2_up
DLX5(Homeobox)/BasalGanglia-Dlx5-ChIP-seq(GSE124936)/Homer	SSTAATTA	0.1	-2.46	0.4073	145	87.88%	35289.4	83.70%	165	42163	LR1_LR2_up
AT1G23810(Orphan)/col-AT1G23810-DAP-Seq(GSE60143)/Homer	TTCTAGAAGSTTCTA	0.1	-2.434	0.4141	8	4.85%	1162.6	2.76%	165	42163	LR1_LR2_up
HIC1(Zf)/Treg-ZBTB29-ChIP-Seq(GSE99889)/Homer	TGCCAGCB	0.1	-2.431	0.4141	53	32.12%	11425	27.10%	165	42163	LR1_LR2_up
Foxo1(Forkhead)/RAW-Foxo1-ChIP-Seq(Fan_et_al.)/Homer	CTGTTTAC	0.1	-2.415	0.4181	138	83.64%	33361.4	79.13%	165	42163	LR1_LR2_up
PIF7(bHLH)/col-PIF7-DAP-Seq(GSE60143)/Homer	CCACGTGGNH	0.1	-2.407	0.4196	16	9.70%	2834.5	6.72%	165	42163	LR1_LR2_up
AGL63(MADS)/col-AGL63-DAP-Seq(GSE60143)/Homer	TTCCAAWWWTGG	0.1	-2.404	0.4196	127	76.97%	30366.7	72.03%	165	42163	LR1_LR2_up
ANAC092(NAC)/colamp-ANAC092-DAP-Seq(GSE60143)/Homer	WRCKTGWNNNWCAMG	0.1	-2.392	0.4218	59	35.76%	12920.1	30.65%	165	42163	LR1_LR2_up
AT5G45580(G2like)/colamp-AT5G45580-DAP-Seq(GSE60143)/Homer	ADRGAATCTH	0.1	-2.383	0.422	157	95.15%	38847.1	92.14%	165	42163	LR1_LR2_up
Prop1(Homeobox)/GHFT1-PROP1.biotin-ChIP-Seq(GSE77302)/Homer	NTAATBNAATTA	0.1	-2.383	0.422	148	89.70%	36196.5	85.86%	165	42163	LR1_LR2_up
DDF1(AP2EREBP)/col-DDF1-DAP-Seq(GSE60143)/Homer	GCCGACAT	0.1	-2.38	0.422	47	28.48%	10015.6	23.76%	165	42163	LR1_LR2_up
AGL13(MADS)/col-AGL13-DAP-Seq(GSE60143)/Homer	TWCCAWWTWTGGWAA	0.1	-2.379	0.422	17	10.30%	3064.7	7.27%	165	42163	LR1_LR2_up
IDD5(C2H2)/colamp-IDD5-DAP-Seq(GSE60143)/Homer	TTTTGTCTTTTTBTK	0.1	-2.378	0.422	143	86.67%	34782.4	82.50%	165	42163	LR1_LR2_up
WRKY11(WRKY)/col-WRKY11-DAP-Seq(GSE60143)/Homer	SCGTTGACTTTN	0.1	-2.376	0.422	27	16.36%	5309.7	12.59%	165	42163	LR1_LR2_up
ZNF652/HepG2-ZNF652.Flag-ChIP-Seq(Encode)/Homer	TTAACCCTTTVNKKN	0.1	-2.373	0.422	55	33.33%	11958.8	28.37%	165	42163	LR1_LR2_up
SVP(MADS)/col-SVP-DAP-Seq(GSE60143)/Homer	ANTTWCCHAATTTGG	0.1	-2.371	0.422	112	67.88%	26402.8	62.63%	165	42163	LR1_LR2_up
MYB99(MYB)/colamp-MYB99-DAP-Seq(GSE60143)/Homer	GGTAGGTG	0.1	-2.369	0.422	90	54.55%	20704	49.11%	165	42163	LR1_LR2_up
At3g24120(G2like)/col-At3g24120-DAP-Seq(GSE60143)/Homer	NWWAGMATMW	0.1	-2.361	0.422	165	100.00%	41560.5	98.58%	165	42163	LR1_LR2_up
At5g47390(MYBrelated)/col-At5g47390-DAP-Seq(GSE60143)/Homer	CTTATCCA	0.1	-2.346	0.422	141	85.45%	34246.8	81.23%	165	42163	LR1_LR2_up
NAC2(NAC)/colamp-NAC2-DAP-Seq(GSE60143)/Homer	TDCTTGNNNNNCAAG	0.1	-2.334	0.4239	83	50.30%	18956.5	44.96%	165	42163	LR1_LR2_up
ANAC046(NAC)/colamp-ANAC046-DAP-Seq(GSE60143)/Homer	ACACGYWAYC	0.1	-2.331	0.4239	156	94.55%	38571	91.49%	165	42163	LR1_LR2_up
ANAC053(NAC)/colamp-ANAC053-DAP-Seq(GSE60143)/Homer	TDCTTGNNNNNCAAG	0.1	-2.322	0.4252	66	40.00%	14706.5	34.88%	165	42163	LR1_LR2_up
Klf9(Zf)/GBM-Klf9-ChIP-Seq(GSE62211)/Homer	GCCACRCCCACY	0.1	-2.32	0.4252	5	3.03%	621.8	1.47%	165	42163	LR1_LR2_up
bHLH80(bHLH)/col-bHLH80-DAP-Seq(GSE60143)/Homer	NNNNDCAASTTGHNN	0.1	-2.312	0.4257	70	42.42%	15709.7	37.26%	165	42163	LR1_LR2_up
ANAC005(NAC)/col-ANAC005-DAP-Seq(GSE60143)/Homer	WVCTTVTWNHABAAG	0.1	-2.309	0.4257	66	40.00%	14718.3	34.91%	165	42163	LR1_LR2_up
TCP20(TCP)/col-TCP20-DAP-Seq(GSE60143)/Homer	GGDCCCAC	1	-2.297	0.4288	8	4.85%	1200.9	2.85%	165	42163	LR1_LR2_up
MyoD(bHLH)/Myotube-MyoD-ChIP-Seq(GSE21614)/Homer	RRCAGCTGYTSY	1	-2.293	0.4288	18	10.91%	3324.4	7.89%	165	42163	LR1_LR2_up
Zac1(Zf)/Neuro2A-Plagl1-ChIP-Seq(GSE75942)/Homer	HAWGRGGCCM	1	-2.284	0.4306	62	37.58%	13750.8	32.62%	165	42163	LR1_LR2_up
MYB70(MYB)/col-MYB70-DAP-Seq(GSE60143)/Homer	WTAACNGTTA	1	-2.272	0.4339	154	93.33%	38008.2	90.15%	165	42163	LR1_LR2_up
MYB93(MYB)/colamp-MYB93-DAP-Seq(GSE60143)/Homer	GGTAGGTGRD	1	-2.271	0.4339	117	70.91%	27811.4	65.97%	165	42163	LR1_LR2_up
HOXA2(Homeobox)/mES-Hoxa2-ChIP-Seq(Donaldson_et_al.)/Homer	GYCATCMATCAT	1	-2.266	0.4339	32	19.39%	6536.7	15.50%	165	42163	LR1_LR2_up
DLX2(Homeobox)/BasalGanglia-Dlx2-ChIP-seq(GSE124936)/Homer	NNNTAATTAS	1	-2.252	0.4371	162	98.18%	40491.1	96.04%	165	42163	LR1_LR2_up
RORa(NR)/Liver-Rora-ChIP-Seq(GSE101115)/Homer	AAWCTAGGTCARDNN	1	-2.246	0.4379	17	10.30%	3126	7.41%	165	42163	LR1_LR2_up
TGA9(bZIP)/colamp-TGA9-DAP-Seq(GSE60143)/Homer	VTGACGTC	1	-2.226	0.4453	115	69.70%	27324.9	64.81%	165	42163	LR1_LR2_up
TINY(AP2EREBP)/col-TINY-DAP-Seq(GSE60143)/Homer	NNCACCGACA	1	-2.224	0.4453	25	15.15%	4940.4	11.72%	165	42163	LR1_LR2_up
FOXK2(Forkhead)/U2OS-FOXK2-ChIP-Seq(E-MTAB-2204)/Homer	SCHTGTTTACAT	1	-2.218	0.4453	94	56.97%	21870.2	51.88%	165	42163	LR1_LR2_up
Lhx2(Homeobox)/HFSC-Lhx2-ChIP-Seq(GSE48068)/Homer	TAATTAGN	1	-2.203	0.4499	153	92.73%	37756.8	89.56%	165	42163	LR1_LR2_up
RAR:RXR(NR),DR0/ES-RAR-ChIP-Seq(GSE56893)/Homer	AGGTCAAGGTCA	1	-2.202	0.4499	7	4.24%	1028.9	2.44%	165	42163	LR1_LR2_up
ERF115(AP2EREBP)/colamp-ERF115-DAP-Seq(GSE60143)/Homer	WTKRCGGCGB	1	-2.194	0.4502	65	39.39%	14572.6	34.57%	165	42163	LR1_LR2_up
AGL25(MADS)/colamp-AGL25-DAP-Seq(GSE60143)/Homer	TTTCCATWTWTGGAA	1	-2.191	0.4502	20	12.12%	3822.5	9.07%	165	42163	LR1_LR2_up
Pax8(Paired,Homeobox)/Thyroid-Pax8-ChIP-Seq(GSE26938)/Homer	GTCATGCHTGRCTGS	1	-2.19	0.4502	8	4.85%	1231.3	2.92%	165	42163	LR1_LR2_up
BBX31(Orphan)/col-BBX31-DAP-Seq(GSE60143)/Homer	NAAAAAGTDA	1	-2.187	0.4502	158	95.76%	39254.7	93.11%	165	42163	LR1_LR2_up
PBX2(Homeobox)/K562-PBX2-ChIP-Seq(Encode)/Homer	RTGATTKATRGN	1	-2.181	0.4502	143	86.67%	34926.8	82.84%	165	42163	LR1_LR2_up
Tbr1(T-box)/Cortex-Tbr1-ChIP-Seq(GSE71384)/Homer	AAGGTGTKAA	1	-2.159	0.4573	123	74.55%	29506.4	69.99%	165	42163	LR1_LR2_up
ELT-3(Gata)/cElegans-L1-ELT3-ChIP-Seq(modEncode)/Homer	AWTGATAAGA	1	-2.15	0.4598	106	64.24%	25038.2	59.39%	165	42163	LR1_LR2_up
HSFC1(HSF)/col-HSFC1-DAP-Seq(GSE60143)/Homer	HTTCTAGAADCTTCT	1	-2.136	0.4642	29	17.58%	5921.4	14.05%	165	42163	LR1_LR2_up
ANAC062(NAC)/colamp-ANAC062-DAP-Seq(GSE60143)/Homer	TACTTANTNWNYAAG	1	-2.124	0.4682	53	32.12%	11679.3	27.70%	165	42163	LR1_LR2_up
At2g44940(AP2EREBP)/colamp-At2g44940-DAP-Seq(GSE60143)/Homer	NYACCGACAHNNNNN	1	-2.116	0.4697	25	15.15%	5005.1	11.87%	165	42163	LR1_LR2_up
DEL1(E2FDP)/colamp-DEL1-DAP-Seq(GSE60143)/Homer	TTCCCGCCAA	1	-2.11	0.4709	4	2.42%	481.3	1.14%	165	42163	LR1_LR2_up
NST1(NAC)/colamp-NST1-DAP-Seq(GSE60143)/Homer	WRCTTRWWNWWYAAG	1	-2.108	0.4709	120	72.73%	28755.7	68.21%	165	42163	LR1_LR2_up
WUS1(Homeobox)/colamp-WUS1-DAP-Seq(GSE60143)/Homer	CAWTCATTCA	1	-2.08	0.4814	74	44.85%	16926.6	40.15%	165	42163	LR1_LR2_up
Myf5(bHLH)/GM-Myf5-ChIP-Seq(GSE24852)/Homer	BAACAGCTGT	1	-2.078	0.4814	18	10.91%	3431.9	8.14%	165	42163	LR1_LR2_up
c-Myc(bHLH)/mES-cMyc-ChIP-Seq(GSE11431)/Homer	VVCCACGTGG	1	-2.077	0.4814	29	17.58%	5960.5	14.14%	165	42163	LR1_LR2_up
AGL16(MADS)/col-AGL16-DAP-Seq(GSE60143)/Homer	TWCCHWATWDGGAAA	1	-2.076	0.4814	20	12.12%	3884.8	9.21%	165	42163	LR1_LR2_up
PQM-1(?)/cElegans-L3-ChIP-Seq(modEncode)/Homer	ACTGATAAGA	1	-2.076	0.4814	83	50.30%	19203	45.55%	165	42163	LR1_LR2_up
WRKY45(WRKY)/col-WRKY45-DAP-Seq(GSE60143)/Homer	HNNNKTTGACTWWNH	1	-2.074	0.4814	88	53.33%	20475.9	48.57%	165	42163	LR1_LR2_up
ERF4(AP2EREBP)/colamp-ERF4-DAP-Seq(GSE60143)/Homer	WDWTGGCGGCGG	1	-2.07	0.4814	53	32.12%	11726.3	27.81%	165	42163	LR1_LR2_up
WRKY43(WRKY)/colamp-WRKY43-DAP-Seq(GSE60143)/Homer	NCGTTGACTTTT	1	-2.066	0.4814	66	40.00%	14939.9	35.44%	165	42163	LR1_LR2_up
RAP26(AP2EREBP)/colamp-RAP26-DAP-Seq(GSE60143)/Homer	HDATGGCGGCGG	1	-2.065	0.4814	58	35.15%	12959.9	30.74%	165	42163	LR1_LR2_up
ANAC075(NAC)/col-ANAC075-DAP-Seq(GSE60143)/Homer	CTTSWWNWWSAAGYT	1	-2.058	0.4814	48	29.09%	10516.1	24.94%	165	42163	LR1_LR2_up
AT2G33550(Trihelix)/colamp-AT2G33550-DAP-Seq(GSE60143)/Homer	TTTAAGGGCAYTTTT	1	-2.038	0.4837	161	97.58%	40257.8	95.49%	165	42163	LR1_LR2_up
ZFX(Zf)/mES-Zfx-ChIP-Seq(GSE11431)/Homer	AGGCCTRG	1	-2.037	0.4837	24	14.55%	4823.5	11.44%	165	42163	LR1_LR2_up
RARa(NR)/K562-RARa-ChIP-Seq(Encode)/Homer	TTGAMCTTTG	1	-2.025	0.4862	143	86.67%	35045.7	83.13%	165	42163	LR1_LR2_up
At1g75490(AP2EREBP)/colamp-At1g75490-DAP-Seq(GSE60143)/Homer	CACCGMCT	1	-2.022	0.4862	120	72.73%	28836.4	68.40%	165	42163	LR1_LR2_up
ZNF189(Zf)/HEK293-ZNF189.GFP-ChIP-Seq(GSE58341)/Homer	TGGAACAGMA	1	-2.021	0.4862	46	27.88%	10062.8	23.87%	165	42163	LR1_LR2_up
TAGL1(MADS)/Tomato-TAGL1-ChIP-Seq(GSE116581)/Homer	CCAAAAATRG	1	-2.004	0.4911	142	86.06%	34785.8	82.51%	165	42163	LR1_LR2_up
Atf1(bZIP)/K562-ATF1-ChIP-Seq(GSE31477)/Homer	GATGACGTCA	1	-2.002	0.4911	81	49.09%	18769.1	44.52%	165	42163	LR1_LR2_up
Phox2b(Homeobox)/CLBGA-PHOX2B-ChIP-Seq(GSE90683)/Homer	TTAATTNAATTA	1	-1.976	0.5018	100	60.61%	23655.2	56.11%	165	42163	LR1_LR2_up
AT1G12630(AP2EREBP)/colamp-AT1G12630-DAP-Seq(GSE60143)/Homer	TGTCGGCA	1	-1.972	0.5018	37	22.42%	7933	18.82%	165	42163	LR1_LR2_up
MYB77(MYB)/col-MYB77-DAP-Seq(GSE60143)/Homer	NYAACBGYMC	1	-1.969	0.5018	116	70.30%	27832.3	66.02%	165	42163	LR1_LR2_up
bHLH10(bHLH)/colamp-bHLH10-DAP-Seq(GSE60143)/Homer	YACCGACA	1	-1.968	0.5018	26	15.76%	5332.1	12.65%	165	42163	LR1_LR2_up
AT3G60490(AP2EREBP)/colamp-AT3G60490-DAP-Seq(GSE60143)/Homer	NNRCCGACANNNNNN	1	-1.962	0.5018	27	16.36%	5570.3	13.21%	165	42163	LR1_LR2_up
LHX9(Homeobox)/Hct116-LHX9.V5-ChIP-Seq(GSE116822)/Homer	NGCTAATTAG	1	-1.954	0.5039	158	95.76%	39377.3	93.40%	165	42163	LR1_LR2_up
AT1G69570(C2C2dof)/col-AT1G69570-DAP-Seq(GSE60143)/Homer	WAAAAGTGHH	1	-1.941	0.5085	145	87.88%	35665.5	84.60%	165	42163	LR1_LR2_up
MYB101(MYB)/colamp-MYB101-DAP-Seq(GSE60143)/Homer	TAACNRMY	1	-1.927	0.5137	157	95.15%	39094.7	92.73%	165	42163	LR1_LR2_up
AGL15(MADS)/col-AGL15-DAP-Seq(GSE60143)/Homer	TTTCCHWATWDGGAA	1	-1.927	0.5137	36	21.82%	7728.6	18.33%	165	42163	LR1_LR2_up
KLF14(Zf)/HEK293-KLF14.GFP-ChIP-Seq(GSE58341)/Homer	RGKGGGCGKGGC	1	-1.92	0.5139	20	12.12%	3973.5	9.43%	165	42163	LR1_LR2_up
KAN2(G2like)/colamp-KAN2-DAP-Seq(GSE60143)/Homer	ATATTCTY	1	-1.911	0.5167	146	88.48%	35966.9	85.31%	165	42163	LR1_LR2_up
Unknown1(NR/Ini-like)/Drosophila-Promoters/Homer	MYGGTCACACTG	1	-1.902	0.5194	11	6.67%	1965	4.66%	165	42163	LR1_LR2_up
GATA(Zf),IR4/iTreg-Gata3-ChIP-Seq(GSE20898)/Homer	NAGATWNBNATCTNN	1	-1.9	0.5194	23	13.94%	4678.7	11.10%	165	42163	LR1_LR2_up
At2g03500(G2like)/col-At2g03500-DAP-Seq(GSE60143)/Homer	WWAGAATATTCT	1	-1.887	0.5241	52	31.52%	11647.5	27.63%	165	42163	LR1_LR2_up
CUC3(NAC)/col-CUC3-DAP-Seq(GSE60143)/Homer	TRCKTGWNNNACAMG	1	-1.885	0.5241	56	33.94%	12634.9	29.97%	165	42163	LR1_LR2_up
bHLH34(bHLH)/colamp-bHLH34-DAP-Seq(GSE60143)/Homer	HGWGRHWGACACGTG	1	-1.876	0.5261	29	17.58%	6101.3	14.47%	165	42163	LR1_LR2_up
En1(Homeobox)/SUM149-EN1-ChIP-Seq(GSE120957)/Homer	NDCTAATTAS	1	-1.874	0.5261	163	98.79%	40971.2	97.18%	165	42163	LR1_LR2_up
PU.1:IRF8(ETS:IRF)/pDC-Irf8-ChIP-Seq(GSE66899)/Homer	GGAAGTGAAAST	1	-1.867	0.5271	23	13.94%	4699.9	11.15%	165	42163	LR1_LR2_up
ZNF675(Zf)/HEK293-ZNF675.GFP-ChIP-Seq(GSE58341)/Homer	ARGAGGMCAAAATGW	1	-1.859	0.5298	16	9.70%	3096.4	7.34%	165	42163	LR1_LR2_up
AGL6(MADS)/col-AGL6-DAP-Seq(GSE60143)/Homer	TTWCCWWAWWDGGWA	1	-1.851	0.532	35	21.21%	7549.6	17.91%	165	42163	LR1_LR2_up
ZSCAN22(Zf)/HEK293-ZSCAN22.GFP-ChIP-Seq(GSE58341)/Homer	SMCAGTCWGAKGGAGGAGGC	1	-1.842	0.5351	2	1.21%	181.8	0.43%	165	42163	LR1_LR2_up
Nkx3.1(Homeobox)/LNCaP-Nkx3.1-ChIP-Seq(GSE28264)/Homer	AAGCACTTAA	1	-1.823	0.5436	132	80.00%	32223.7	76.43%	165	42163	LR1_LR2_up
RKD2(RWPRK)/colamp-RKD2-DAP-Seq(GSE60143)/Homer	GACKTTTCRDCTTCC	1	-1.811	0.5484	83	50.30%	19476.9	46.20%	165	42163	LR1_LR2_up
ZNF264(Zf)/HEK293-ZNF264.GFP-ChIP-Seq(GSE58341)/Homer	RGGGCACTAACY	1	-1.804	0.5505	36	21.82%	7828.3	18.57%	165	42163	LR1_LR2_up
HSF3(HSF)/colamp-HSF3-DAP-Seq(GSE60143)/Homer	NTTCTAGAAKCTTCT	1	-1.802	0.5505	110	66.67%	26431.8	62.70%	165	42163	LR1_LR2_up
ANAC047(NAC)/colamp-ANAC047-DAP-Seq(GSE60143)/Homer	WACACGTAACTT	1	-1.802	0.5505	102	61.82%	24355.6	57.77%	165	42163	LR1_LR2_up
IRF:BATF(IRF:bZIP)/pDC-Irf8-ChIP-Seq(GSE66899)/Homer	CTTTCANTATGACTV	1	-1.799	0.5505	28	16.97%	5922	14.05%	165	42163	LR1_LR2_up
AT1G10720(BSD)/col-AT1G10720-DAP-Seq(GSE60143)/Homer	TTCTAGAAKCTTCTA	1	-1.797	0.5505	4	2.42%	544.8	1.29%	165	42163	LR1_LR2_up
Hoxd12(Homeobox)/ChickenMSG-Hoxd12.Flag-ChIP-Seq(GSE86088)/Homer	HDGYAATGAAAN	1	-1.79	0.5505	162	98.18%	40682.1	96.50%	165	42163	LR1_LR2_up
WT1(Zf)/Kidney-WT1-ChIP-Seq(GSE90016)/Homer	MCTCCCMCRCAB	1	-1.788	0.5505	13	7.88%	2457.1	5.83%	165	42163	LR1_LR2_up
Bcl11a(Zf)/HSPC-BCL11A-ChIP-Seq(GSE104676)/Homer	TYTGACCASWRG	1	-1.779	0.5516	33	20.00%	7128.7	16.91%	165	42163	LR1_LR2_up
MYB74(MYB)/colamp-MYB74-DAP-Seq(GSE60143)/Homer	YYYACCTACCWH	1	-1.762	0.5592	94	56.97%	22338.6	52.99%	165	42163	LR1_LR2_up
ERF8(AP2EREBP)/colamp-ERF8-DAP-Seq(GSE60143)/Homer	CGCCGYCATW	1	-1.76	0.5592	55	33.33%	12509.9	29.67%	165	42163	LR1_LR2_up
ERF15(AP2EREBP)/colamp-ERF15-DAP-Seq(GSE60143)/Homer	WDHAGCMGCCAT	1	-1.76	0.5592	61	36.97%	13998.4	33.20%	165	42163	LR1_LR2_up
HRE(HSF)/HepG2-HSF1-ChIP-Seq(GSE31477)/Homer	BSTTCTRGAABVTTCYAGAA	1	-1.743	0.5642	9	5.45%	1595.9	3.79%	165	42163	LR1_LR2_up
AT3G10580(MYBrelated)/colamp-AT3G10580-DAP-Seq(GSE60143)/Homer	TACCTAACWNHW	1	-1.739	0.5646	69	41.82%	16019.9	38.00%	165	42163	LR1_LR2_up
AT1G71450(AP2EREBP)/col-AT1G71450-DAP-Seq(GSE60143)/Homer	DHDWTGTCGGTG	1	-1.731	0.5675	95	57.58%	22629.5	53.68%	165	42163	LR1_LR2_up
HINFP(Zf)/K562-HINFP.eGFP-ChIP-Seq(Encode)/Homer	TWVGGTCCGC	1	-1.73	0.5675	12	7.27%	2262.6	5.37%	165	42163	LR1_LR2_up
BMYB(HTH)/Hela-BMYB-ChIP-Seq(GSE27030)/Homer	NHAACBGYYV	1	-1.727	0.5675	125	75.76%	30450.2	72.23%	165	42163	LR1_LR2_up
Rfx1(HTH)/NPC-H3K4me1-ChIP-Seq(GSE16256)/Homer	KGTTGCCATGGCAA	1	-1.72	0.5683	11	6.67%	2044.6	4.85%	165	42163	LR1_LR2_up
MYB(HTH)/ERMYB-Myb-ChIPSeq(GSE22095)/Homer	GGCVGTTR	1	-1.717	0.5683	133	80.61%	32591.3	77.31%	165	42163	LR1_LR2_up
At1g64620(C2C2dof)/colamp-At1g64620-DAP-Seq(GSE60143)/Homer	CACTTTTT	1	-1.714	0.5683	154	93.33%	38356	90.98%	165	42163	LR1_LR2_up
Hoxd11(Homeobox)/ChickenMSG-Hoxd11.Flag-ChIP-Seq(GSE86088)/Homer	VGCCATAAAA	1	-1.698	0.5755	164	99.39%	41370	98.13%	165	42163	LR1_LR2_up
Lhx3(Homeobox)/Neuron-Lhx3-ChIP-Seq(GSE31456)/Homer	ADBTAATTAR	1	-1.692	0.5774	163	98.79%	41041.6	97.35%	165	42163	LR1_LR2_up
CRC(C2C2YABBY)/col-CRC-DAP-Seq(GSE60143)/Homer	TWATSATA	1	-1.69	0.5774	161	97.58%	40417.8	95.87%	165	42163	LR1_LR2_up
DEL2(E2FDP)/col-DEL2-DAP-Seq(GSE60143)/Homer	WTTTCSCGCC	1	-1.689	0.5774	24	14.55%	5055.2	11.99%	165	42163	LR1_LR2_up
VND2(NAC)/col-VND2-DAP-Seq(GSE60143)/Homer	DNCKTNNNNNNNAAG	1	-1.687	0.5774	98	59.39%	23450.4	55.62%	165	42163	LR1_LR2_up
TGA3(bZIP)/colamp-TGA3-DAP-Seq(GSE60143)/Homer	WTGATGACGTCATCW	1	-1.683	0.5774	6	3.64%	977.9	2.32%	165	42163	LR1_LR2_up
LRF(Zf)/Erythroblasts-ZBTB7A-ChIP-Seq(GSE74977)/Homer	AAGACCCYYN	1	-1.678	0.5774	23	13.94%	4827.4	11.45%	165	42163	LR1_LR2_up
GLI3(Zf)/Limb-GLI3-ChIP-Chip(GSE11077)/Homer	CGTGGGTGGTCC	1	-1.675	0.5774	4	2.42%	572.2	1.36%	165	42163	LR1_LR2_up
At1g74840(MYBrelated)/col100-At1g74840-DAP-Seq(GSE60143)/Homer	YHTTATCCAWWT	1	-1.674	0.5774	133	80.61%	32633	77.40%	165	42163	LR1_LR2_up
ARF2(ARF)/col-ARF2-DAP-Seq(GSE60143)/Homer	TTGTCGGMWN	1	-1.673	0.5774	127	76.97%	31035.9	73.62%	165	42163	LR1_LR2_up
SOL1(CPP)/colamp-SOL1-DAP-Seq(GSE60143)/Homer	ATTTAAATHN	1	-1.669	0.5774	161	97.58%	40427.9	95.89%	165	42163	LR1_LR2_up
Adof1(C2C2dof)/col-Adof1-DAP-Seq(GSE60143)/Homer	NRWAAAGYDV	1	-1.652	0.5825	165	100.00%	41739.6	99.00%	165	42163	LR1_LR2_up
MYB67(MYB)/col-MYB67-DAP-Seq(GSE60143)/Homer	YYYACCTAAC	1	-1.649	0.5825	111	67.27%	26858	63.71%	165	42163	LR1_LR2_up
EAR2(NR)/K562-NR2F6-ChIP-Seq(Encode)/Homer	NRBCARRGGTCA	1	-1.645	0.5828	52	31.52%	11883.2	28.19%	165	42163	LR1_LR2_up
At4g32800(AP2EREBP)/colamp-At4g32800-DAP-Seq(GSE60143)/Homer	DYCACCGACAHWWWH	1	-1.638	0.5852	18	10.91%	3683.1	8.74%	165	42163	LR1_LR2_up
SND3(NAC)/col-SND3-DAP-Seq(GSE60143)/Homer	CTTNHNNNDNAAGNH	1	-1.638	0.5852	86	52.12%	20432.8	48.47%	165	42163	LR1_LR2_up
RBFox2(?)/Heart-RBFox2-CLIP-Seq(GSE57926)/Homer	TGCATGCA	1	-1.637	0.5852	123	74.55%	30016	71.20%	165	42163	LR1_LR2_up
Dorsal(RHD)/Embryo-dl-ChIP-Seq(GSE65441)/Homer	GGGAAAAMCCCG	1	-1.633	0.5852	14	8.48%	2764.7	6.56%	165	42163	LR1_LR2_up
Hoxa13(Homeobox)/ChickenMSG-Hoxa13.Flag-ChIP-Seq(GSE86088)/Homer	CYHATAAAAN	1	-1.632	0.5852	165	100.00%	41744	99.02%	165	42163	LR1_LR2_up
At2g41835(C2H2)/col-At2g41835-DAP-Seq(GSE60143)/Homer	TTTGAAAA	1	-1.629	0.5852	113	68.48%	27402.6	65.00%	165	42163	LR1_LR2_up
TATA-Box(TBP)/Promoter/Homer	CCTTTTAWAGSC	1	-1.617	0.587	126	76.36%	30828.3	73.12%	165	42163	LR1_LR2_up
IRF3(IRF)/BMDM-Irf3-ChIP-Seq(GSE67343)/Homer	AGTTTCAKTTTC	1	-1.616	0.587	65	39.39%	15151.6	35.94%	165	42163	LR1_LR2_up
Gli2(Zf)/GM2-Gli2-ChIP-Chip(GSE112702)/Homer	YSTGGGTGGTCT	1	-1.609	0.5887	6	3.64%	1001.9	2.38%	165	42163	LR1_LR2_up
Fos(bZIP)/TSC-Fos-ChIP-Seq(GSE110950)/Homer	NDATGASTCAYN	1	-1.606	0.5888	68	41.21%	15915.9	37.75%	165	42163	LR1_LR2_up
IRF8(IRF)/BMDM-IRF8-ChIP-Seq(GSE77884)/Homer	GRAASTGAAAST	1	-1.6	0.5902	47	28.48%	10695.2	25.37%	165	42163	LR1_LR2_up
Fox:Ebox(Forkhead,bHLH)/Panc1-Foxa2-ChIP-Seq(GSE47459)/Homer	NNNVCTGWGYAAACASN	1	-1.594	0.5924	91	55.15%	21761.7	51.62%	165	42163	LR1_LR2_up
GLIS3(Zf)/Thyroid-Glis3.GFP-ChIP-Seq(GSE103297)/Homer	CTCCCTGGGAGGCCN	1	-1.592	0.5924	16	9.70%	3248.9	7.71%	165	42163	LR1_LR2_up
CUC2(NAC)/colamp-CUC2-DAP-Seq(GSE60143)/Homer	TRCKTGTNNNWCAMG	1	-1.591	0.5924	50	30.30%	11445	27.15%	165	42163	LR1_LR2_up
NFY(CCAAT)/Promoter/Homer	RGCCAATSRG	1	-1.581	0.5946	94	56.97%	22544.9	53.48%	165	42163	LR1_LR2_up
HIF-1a(bHLH)/MCF7-HIF1a-ChIP-Seq(GSE28352)/Homer	TACGTGCV	1	-1.571	0.599	32	19.39%	7061.9	16.75%	165	42163	LR1_LR2_up
RRTF1(AP2EREBP)/colamp-RRTF1-DAP-Seq(GSE60143)/Homer	CCGCCGCHATTT	1	-1.564	0.6018	23	13.94%	4910.4	11.65%	165	42163	LR1_LR2_up
AT5G56840(MYBrelated)/colamp-AT5G56840-DAP-Seq(GSE60143)/Homer	TGGATAAGGT	1	-1.562	0.6018	146	88.48%	36246.1	85.97%	165	42163	LR1_LR2_up
ATHB13(Homeobox)/col-ATHB13-DAP-Seq(GSE60143)/Homer	CAATAATT	1	-1.554	0.6044	158	95.76%	39603.7	93.94%	165	42163	LR1_LR2_up
SMB(NAC)/colamp-SMB-DAP-Seq(GSE60143)/Homer	CTTVNNNNDBAAGHW	1	-1.553	0.6044	100	60.61%	24120.7	57.21%	165	42163	LR1_LR2_up
Ronin(THAP)/ES-Thap11-ChIP-Seq(GSE51522)/Homer	RACTACAACTCCCAGVAKGC	1	-1.549	0.6044	1	0.61%	61.5	0.15%	165	42163	LR1_LR2_up
GFY(?)/Promoter/Homer	ACTACAATTCCC	1	-1.544	0.6054	4	2.42%	605.6	1.44%	165	42163	LR1_LR2_up
HEB(bHLH)/mES-Heb-ChIP-Seq(GSE53233)/Homer	VCAGCTGBNN	1	-1.54	0.6059	44	26.67%	10018.6	23.76%	165	42163	LR1_LR2_up
MYB58(MYB)/colamp-MYB58-DAP-Seq(GSE60143)/Homer	YYYACCWACC	1	-1.539	0.6059	106	64.24%	25687	60.93%	165	42163	LR1_LR2_up
REB1/SacCer-Promoters/Homer	KCCGGGTAAYRR	1	-1.535	0.6059	17	10.30%	3516.8	8.34%	165	42163	LR1_LR2_up
HNF6(Homeobox)/Liver-Hnf6-ChIP-Seq(ERP000394)/Homer	NTATYGATCH	1	-1.533	0.6059	133	80.61%	32773.5	77.74%	165	42163	LR1_LR2_up
RAP211(AP2EREBP)/colamp-RAP211-DAP-Seq(GSE60143)/Homer	RGCCGGCYWW	1	-1.53	0.6059	58	35.15%	13497.6	32.02%	165	42163	LR1_LR2_up
DPL-1(E2F)/cElegans-Adult-ChIP-Seq(modEncode)/Homer	TAGCGCGC	1	-1.523	0.6078	22	13.33%	4703.3	11.16%	165	42163	LR1_LR2_up
NFkB-p50,p52(RHD)/Monocyte-p50-ChIP-Chip(Schreiber_et_al.)/Homer	GGGGGAATCCCC	1	-1.519	0.6083	2	1.21%	224.7	0.53%	165	42163	LR1_LR2_up
dHNF4(NR)/Fly-HNF4-ChIP-Seq(GSE73675)/Homer	GGTCCAAAGTCCAMT	1	-1.513	0.6106	6	3.64%	1034.7	2.45%	165	42163	LR1_LR2_up
AT4G26030(C2H2)/col-AT4G26030-DAP-Seq(GSE60143)/Homer	BYYACCWACY	1	-1.504	0.6141	108	65.45%	26246.7	62.26%	165	42163	LR1_LR2_up
LBD23(LOBAS2)/colamp-LBD23-DAP-Seq(GSE60143)/Homer	GCGNAWWWTNCGCYW	1	-1.502	0.6141	56	33.94%	13030.8	30.91%	165	42163	LR1_LR2_up
FOXA1(Forkhead)/LNCAP-FOXA1-ChIP-Seq(GSE27824)/Homer	WAAGTAAACA	1	-1.501	0.6141	148	89.70%	36844.3	87.39%	165	42163	LR1_LR2_up
CES-1(Homeobox)/cElegans-L1-CES1-ChIP-Seq(modEncode)/Homer	AAATTSAATTTN	1	-1.495	0.6145	142	86.06%	35220.5	83.54%	165	42163	LR1_LR2_up
ANAC087(NAC)/col-ANAC087-DAP-Seq(GSE60143)/Homer	WVCKTGHNNNWCAMG	1	-1.495	0.6145	41	24.85%	9326.4	22.12%	165	42163	LR1_LR2_up
CAMTA1(CAMTA)/col-CAMTA1-DAP-Seq(GSE60143)/Homer	WWAACGCGTT	1	-1.494	0.6145	47	28.48%	10805.9	25.63%	165	42163	LR1_LR2_up
CAMTA5(CAMTA)/col-CAMTA5-DAP-Seq(GSE60143)/Homer	ACGCGTTTTANACRC	1	-1.493	0.6145	48	29.09%	11053	26.22%	165	42163	LR1_LR2_up
EBF1(EBF)/Near-E2A-ChIP-Seq(GSE21512)/Homer	GTCCCCWGGGGA	1	-1.487	0.6145	11	6.67%	2158.9	5.12%	165	42163	LR1_LR2_up
SPL5(SBP)/colamp-SPL5-DAP-Seq(GSE60143)/Homer	NNHGTACGGHNN	1	-1.486	0.6145	76	46.06%	18074	42.87%	165	42163	LR1_LR2_up
AtHB32(ZFHD)/col200-AtHB32-DAP-Seq(GSE60143)/Homer	CGAATTAT	1	-1.485	0.6145	158	95.76%	39645	94.04%	165	42163	LR1_LR2_up
AT1G72740(MYBrelated)/colamp-AT1G72740-DAP-Seq(GSE60143)/Homer	NNWWAMCCTAAHWNN	1	-1.481	0.6145	116	70.30%	28354.9	67.26%	165	42163	LR1_LR2_up
SEP3(MADS)/Arabidoposis-Flower-Sep3-ChIP-Seq/Homer	CCAAAAAGGG	1	-1.472	0.6154	145	87.88%	36052.9	85.52%	165	42163	LR1_LR2_up
AT2G28810(C2C2dof)/colamp-AT2G28810-DAP-Seq(GSE60143)/Homer	VAAAAAGTWA	1	-1.471	0.6154	162	98.18%	40823.8	96.83%	165	42163	LR1_LR2_up
Srebp1a(bHLH)/HepG2-Srebp1a-ChIP-Seq(GSE31477)/Homer	RTCACSCCAY	1	-1.468	0.6154	12	7.27%	2397.3	5.69%	165	42163	LR1_LR2_up
EBF(EBF)/proBcell-EBF-ChIP-Seq(GSE21978)/Homer	DGTCCCYRGGGA	1	-1.466	0.6154	4	2.42%	626.9	1.49%	165	42163	LR1_LR2_up
GBF3(bZIP)/Arabidopsis-GBF3-ChIP-Seq(GSE80564)/Homer	TGCCACGTSAYC	1	-1.466	0.6154	40	24.24%	9110.5	21.61%	165	42163	LR1_LR2_up
Sox21(HMG)/ESC-SOX21-ChIP-Seq(GSE110505)/Homer	BCCWTTGTBYKV	1	-1.463	0.6154	145	87.88%	36060.6	85.53%	165	42163	LR1_LR2_up
SHN3(AP2EREBP)/col-SHN3-DAP-Seq(GSE60143)/Homer	CCGCCGCC	1	-1.457	0.6154	6	3.64%	1054.5	2.50%	165	42163	LR1_LR2_up
HSF7(HSF)/colamp-HSF7-DAP-Seq(GSE60143)/Homer	TTCTAGAAGCTTCTA	1	-1.451	0.6172	32	19.39%	7169.3	17.01%	165	42163	LR1_LR2_up
OBP4(C2C2dof)/col-OBP4-DAP-Seq(GSE60143)/Homer	WTTHACTTTTTB	1	-1.444	0.6198	158	95.76%	39669.2	94.09%	165	42163	LR1_LR2_up
RXR(NR),DR1/3T3L1-RXR-ChIP-Seq(GSE13511)/Homer	TAGGGCAAAGGTCA	1	-1.442	0.6198	34	20.61%	7665.5	18.18%	165	42163	LR1_LR2_up
Fra1(bZIP)/BT549-Fra1-ChIP-Seq(GSE46166)/Homer	NNATGASTCATH	1	-1.441	0.6198	63	38.18%	14852	35.23%	165	42163	LR1_LR2_up
LEP(AP2EREBP)/col-LEP-DAP-Seq(GSE60143)/Homer	CDCCGCCGTC	1	-1.43	0.6234	10	6.06%	1960	4.65%	165	42163	LR1_LR2_up
LBD18(LOBAS2)/colamp-LBD18-DAP-Seq(GSE60143)/Homer	CKGAWWTTCHGS	1	-1.423	0.6264	151	91.52%	37730.2	89.49%	165	42163	LR1_LR2_up
Arnt:Ahr(bHLH)/MCF7-Arnt-ChIP-Seq(Lo_et_al.)/Homer	TBGCACGCAA	1	-1.416	0.6293	55	33.33%	12879.2	30.55%	165	42163	LR1_LR2_up
bZIP18(bZIP)/colamp-bZIP18-DAP-Seq(GSE60143)/Homer	KGMCAGCTND	1	-1.415	0.6293	148	89.70%	36917.5	87.57%	165	42163	LR1_LR2_up
E2A(bHLH)/proBcell-E2A-ChIP-Seq(GSE21978)/Homer	DNRCAGCTGY	1	-1.414	0.6293	24	14.55%	5266.1	12.49%	165	42163	LR1_LR2_up
ASHR1(ND)/col-ASHR1-DAP-Seq(GSE60143)/Homer	NTGGTGAN	1	-1.408	0.6295	96	58.18%	23270.4	55.20%	165	42163	LR1_LR2_up
Jun-AP1(bZIP)/K562-cJun-ChIP-Seq(GSE31477)/Homer	GATGASTCATCN	1	-1.403	0.6308	14	8.48%	2899.5	6.88%	165	42163	LR1_LR2_up
RUNX1(Runt)/Jurkat-RUNX1-ChIP-Seq(GSE29180)/Homer	AAACCACARM	1	-1.401	0.6308	82	49.70%	19702.7	46.73%	165	42163	LR1_LR2_up
Cdx2(Homeobox)/mES-Cdx2-ChIP-Seq(GSE14586)/Homer	GYMATAAAAH	1	-1.399	0.6308	132	80.00%	32648.2	77.44%	165	42163	LR1_LR2_up
TCX2(CPP)/colamp-TCX2-DAP-Seq(GSE60143)/Homer	NNWWTTYRAAHN	1	-1.398	0.6308	161	97.58%	40561.4	96.21%	165	42163	LR1_LR2_up
Maz(Zf)/HepG2-Maz-ChIP-Seq(GSE31477)/Homer	GGGGGGGG	1	-1.397	0.6308	8	4.85%	1522.9	3.61%	165	42163	LR1_LR2_up
Rfx2(HTH)/LoVo-RFX2-ChIP-Seq(GSE49402)/Homer	GTTGCCATGGCAACM	1	-1.396	0.6308	4	2.42%	646.6	1.53%	165	42163	LR1_LR2_up
AARE(HLH)/mES-cMyc-ChIP-Seq/Homer	GATTGCATCA	1	-1.394	0.6308	20	12.12%	4324.7	10.26%	165	42163	LR1_LR2_up
Tcf21(bHLH)/ArterySmoothMuscle-Tcf21-ChIP-Seq(GSE61369)/Homer	NAACAGCTGG	1	-1.394	0.6308	24	14.55%	5283.3	12.53%	165	42163	LR1_LR2_up
NFE2L2(bZIP)/HepG2-NFE2L2-ChIP-Seq(Encode)/Homer	AWWWTGCTGAGTCAT	1	-1.393	0.6308	6	3.64%	1078.9	2.56%	165	42163	LR1_LR2_up
CRX(Homeobox)/Retina-Crx-ChIP-Seq(GSE20012)/Homer	GCTAATCC	1	-1.387	0.6308	159	96.36%	39989.3	94.85%	165	42163	LR1_LR2_up
AT1G19040(NAC)/col-AT1G19040-DAP-Seq(GSE60143)/Homer	CTTGNDNHNCAAGYW	1	-1.385	0.6308	13	7.88%	2677.6	6.35%	165	42163	LR1_LR2_up
Tlx?(NR)/NPC-H3K4me1-ChIP-Seq(GSE16256)/Homer	CTGGCAGSCTGCCA	1	-1.38	0.6308	6	3.64%	1084	2.57%	165	42163	LR1_LR2_up
ERF10(AP2EREBP)/col-ERF10-DAP-Seq(GSE60143)/Homer	RTGGCGGCGG	1	-1.379	0.6308	25	15.15%	5537.3	13.13%	165	42163	LR1_LR2_up
ANAC038(NAC)/col-ANAC038-DAP-Seq(GSE60143)/Homer	ACACGTWAYC	1	-1.378	0.6308	155	93.94%	38869.8	92.20%	165	42163	LR1_LR2_up
Tbox:Smad(T-box,MAD)/ESCd5-Smad2_3-ChIP-Seq(GSE29422)/Homer	AGGTGHCAGACA	1	-1.375	0.6308	8	4.85%	1532.1	3.63%	165	42163	LR1_LR2_up
At1g72010(TCP)/colamp-At1g72010-DAP-Seq(GSE60143)/Homer	GGDCCCAC	1	-1.363	0.6323	10	6.06%	1994.5	4.73%	165	42163	LR1_LR2_up
HRE(HSF)/Striatum-HSF1-ChIP-Seq(GSE38000)/Homer	TTCTAGAABNTTCTA	1	-1.359	0.6336	19	11.52%	4112.5	9.75%	165	42163	LR1_LR2_up
X-box(HTH)/NPC-H3K4me1-ChIP-Seq(GSE16256)/Homer	GGTTGCCATGGCAA	1	-1.356	0.634	8	4.85%	1541.4	3.66%	165	42163	LR1_LR2_up
Zfp57(Zf)/H1-ZFP57.HA-ChIP-Seq(GSE115387)/Homer	NANTGCSGCA	1	-1.354	0.634	17	10.30%	3639.4	8.63%	165	42163	LR1_LR2_up
At1g19000(MYBrelated)/colamp-At1g19000-DAP-Seq(GSE60143)/Homer	WWTGGATAADDT	1	-1.353	0.634	139	84.24%	34554.8	81.96%	165	42163	LR1_LR2_up
MYB98(MYB)/col-MYB98-DAP-Seq(GSE60143)/Homer	NWDCCGTTAC	1	-1.345	0.6363	45	27.27%	10473.5	24.84%	165	42163	LR1_LR2_up
ATHB6(Homeobox)/Arabidopsis-HB6-ChIP-Seq(GSE80564)/Homer	CAATNATTBN	1	-1.343	0.6363	142	86.06%	35365.3	83.89%	165	42163	LR1_LR2_up
ANAC070(NAC)/colamp-ANAC070-DAP-Seq(GSE60143)/Homer	CTTRHDNHNBAAGHW	1	-1.342	0.6363	131	79.39%	32448	76.97%	165	42163	LR1_LR2_up
Sp2(Zf)/HEK293-Sp2.eGFP-ChIP-Seq(Encode)/Homer	YGGCCCCGCCCC	1	-1.342	0.6363	19	11.52%	4125.6	9.79%	165	42163	LR1_LR2_up
At1g78700(BZR)/col-At1g78700-DAP-Seq(GSE60143)/Homer	NNNNCACGTGNNNNN	1	-1.339	0.6363	27	16.36%	6056.9	14.37%	165	42163	LR1_LR2_up
FoxD3(forkhead)/ZebrafishEmbryo-Foxd3.biotin-ChIP-seq(GSE106676)/Homer	TGTTTAYTTAGC	1	-1.339	0.6363	129	78.18%	31924.5	75.72%	165	42163	LR1_LR2_up
AS2(LOBAS2)/col-AS2-DAP-Seq(GSE60143)/Homer	CCGDAAWWHMCGSCG	1	-1.327	0.6381	5	3.03%	883.1	2.09%	165	42163	LR1_LR2_up
COUP-TFII(NR)/Artia-Nr2f2-ChIP-Seq(GSE46497)/Homer	AGRGGTCA	1	-1.323	0.6395	68	41.21%	16256.8	38.56%	165	42163	LR1_LR2_up
AT5G47660(Trihelix)/colamp-AT5G47660-DAP-Seq(GSE60143)/Homer	AWTTTTACCG	1	-1.322	0.6395	154	93.33%	38633.4	91.64%	165	42163	LR1_LR2_up
dof45(C2C2dof)/col-dof45-DAP-Seq(GSE60143)/Homer	NVAWAAAGTN	1	-1.316	0.6407	165	100.00%	41824.5	99.21%	165	42163	LR1_LR2_up
Pho4(bHLH)/Yeast-Pho4-ChIP-Seq(GSE29506)/Homer	AAGCACGTGBGD	1	-1.311	0.6425	15	9.09%	3195.8	7.58%	165	42163	LR1_LR2_up
AT2G01818(PLATZ)/col-AT2G01818-DAP-Seq(GSE60143)/Homer	TCTAGAABSTTC	1	-1.307	0.6438	19	11.52%	4152.5	9.85%	165	42163	LR1_LR2_up
EHF(ETS)/LoVo-EHF-ChIP-Seq(GSE49402)/Homer	AVCAGGAAGT	1	-1.305	0.6438	80	48.48%	19318.2	45.82%	165	42163	LR1_LR2_up
At5g08750(C3H)/col-At5g08750-DAP-Seq(GSE60143)/Homer	NWDTTGCGGCTR	1	-1.305	0.6438	74	44.85%	17796.4	42.21%	165	42163	LR1_LR2_up
RAR:RXR(NR),DR5/ES-RAR-ChIP-Seq(GSE56893)/Homer	RGGTCADNNAGAGGTCAV	1	-1.302	0.6438	1	0.61%	81.5	0.19%	165	42163	LR1_LR2_up
ZNF143|STAF(Zf)/CUTLL-ZNF143-ChIP-Seq(GSE29600)/Homer	ATTTCCCAGVAKSCY	1	-1.294	0.6462	7	4.24%	1343.3	3.19%	165	42163	LR1_LR2_up
NPAS(bHLH)/Liver-NPAS-ChIP-Seq(GSE39860)/Homer	NVCACGTG	1	-1.284	0.6509	111	67.27%	27297.5	64.75%	165	42163	LR1_LR2_up
Hoxc9(Homeobox)/Ainv15-Hoxc9-ChIP-Seq(GSE21812)/Homer	GGCCATAAATCA	1	-1.283	0.6509	106	64.24%	26006.3	61.69%	165	42163	LR1_LR2_up
n-Myc(bHLH)/mES-nMyc-ChIP-Seq(GSE11431)/Homer	VRCCACGTGG	1	-1.27	0.6569	38	23.03%	8823	20.93%	165	42163	LR1_LR2_up
Mef2c(MADS)/GM12878-Mef2c-ChIP-Seq(GSE32465)/Homer	DCYAAAAATAGM	1	-1.268	0.6569	96	58.18%	23454.9	55.63%	165	42163	LR1_LR2_up
Foxa3(Forkhead)/Liver-Foxa3-ChIP-Seq(GSE77670)/Homer	BSNTGTTTACWYWGN	1	-1.263	0.6587	62	37.58%	14822.9	35.16%	165	42163	LR1_LR2_up
SeqBias: CG bias	SSSSSSSSSS	1	-1.259	0.6594	133	80.61%	33067.8	78.44%	165	42163	LR1_LR2_up
KLF6(Zf)/PDAC-KLF6-ChIP-Seq(GSE64557)/Homer	MKGGGYGTGGCC	1	-1.239	0.6715	13	7.88%	2770.7	6.57%	165	42163	LR1_LR2_up
ERF13(AP2EREBP)/colamp-ERF13-DAP-Seq(GSE60143)/Homer	TYAGCCGCCATT	1	-1.232	0.6744	41	24.85%	9609.6	22.79%	165	42163	LR1_LR2_up
ERF105(AP2EREBP)/colamp-ERF105-DAP-Seq(GSE60143)/Homer	TGGCGGCT	1	-1.229	0.6751	36	21.82%	8374.4	19.86%	165	42163	LR1_LR2_up
Sp1(Zf)/Promoter/Homer	GGCCCCGCCCCC	1	-1.223	0.6777	1	0.61%	89.5	0.21%	165	42163	LR1_LR2_up
Nrf2(bZIP)/Lymphoblast-Nrf2-ChIP-Seq(GSE37589)/Homer	HTGCTGAGTCAT	1	-1.222	0.6777	3	1.82%	484.9	1.15%	165	42163	LR1_LR2_up
TGA5(bZIP)/col-TGA5-DAP-Seq(GSE60143)/Homer	NNGATGACGTCATCN	1	-1.222	0.6777	11	6.67%	2308.6	5.48%	165	42163	LR1_LR2_up
HSF6(HSF)/col-HSF6-DAP-Seq(GSE60143)/Homer	TTYTAGAAGCTTCTA	1	-1.215	0.6786	31	18.79%	7156.7	16.98%	165	42163	LR1_LR2_up
Brachyury(T-box)/Mesoendoderm-Brachyury-ChIP-exo(GSE54963)/Homer	ANTTMRCASBNNNGTGYKAAN	1	-1.21	0.6804	24	14.55%	5445.5	12.92%	165	42163	LR1_LR2_up
LMI1(HB)/colamp-LMI1-DAP-Seq(GSE60143)/Homer	AATTATTG	1	-1.209	0.6804	143	86.67%	35766.7	84.84%	165	42163	LR1_LR2_up
GATA15(C2C2gata)/col-GATA15-DAP-Seq(GSE60143)/Homer	KATGATCA	1	-1.208	0.6804	143	86.67%	35767.4	84.84%	165	42163	LR1_LR2_up
Oct11(POU,Homeobox)/NCIH1048-POU2F3-ChIP-seq(GSE115123)/Homer	GATTTGCATA	1	-1.208	0.6804	68	41.21%	16409.4	38.92%	165	42163	LR1_LR2_up
ERF73(AP2EREBP)/col-ERF73-DAP-Seq(GSE60143)/Homer	CCGCCGCC	1	-1.201	0.6805	13	7.88%	2796.8	6.63%	165	42163	LR1_LR2_up
MYB3R5(MYB)/col-MYB3R5-DAP-Seq(GSE60143)/Homer	THYAACGGTHAWAWT	1	-1.201	0.6805	33	20.00%	7664.5	18.18%	165	42163	LR1_LR2_up
SND2(NAC)/colamp-SND2-DAP-Seq(GSE60143)/Homer	CTTVWNNNWBAAGNW	1	-1.196	0.6807	63	38.18%	15163.1	35.97%	165	42163	LR1_LR2_up
Pax7(Paired,Homeobox),long/Myoblast-Pax7-ChIP-Seq(GSE25064)/Homer	TAATCHGATTAC	1	-1.187	0.6851	18	10.91%	4008	9.51%	165	42163	LR1_LR2_up
EIL4(EIL)/Tomato-EIL4-ChIP-Seq(GSE116581)/Homer	GATTCAWTGAAT	1	-1.185	0.6851	25	15.15%	5713.1	13.55%	165	42163	LR1_LR2_up
CEBP(bZIP)/ThioMac-CEBPb-ChIP-Seq(GSE21512)/Homer	ATTGCGCAAC	1	-1.185	0.6851	115	69.70%	28464.8	67.52%	165	42163	LR1_LR2_up
ZNF415(Zf)/HEK293-ZNF415.GFP-ChIP-Seq(GSE58341)/Homer	GRTGMTRGAGCC	1	-1.182	0.6851	19	11.52%	4253.9	10.09%	165	42163	LR1_LR2_up
At5g08330(TCP)/col-At5g08330-DAP-Seq(GSE60143)/Homer	GGRCCCAC	1	-1.181	0.6851	14	8.48%	3049.5	7.23%	165	42163	LR1_LR2_up
SpiB(ETS)/OCILY3-SPIB-ChIP-Seq(GSE56857)/Homer	AAAGRGGAAGTG	1	-1.176	0.6851	20	12.12%	4501.3	10.68%	165	42163	LR1_LR2_up
Hoxb4(Homeobox)/ES-Hoxb4-ChIP-Seq(GSE34014)/Homer	TGATTRATGGCY	1	-1.174	0.6851	40	24.24%	9429.6	22.37%	165	42163	LR1_LR2_up
CDX4(Homeobox)/ZebrafishEmbryos-Cdx4.Myc-ChIP-Seq(GSE48254)/Homer	NGYCATAAAWCH	1	-1.174	0.6851	140	84.85%	35009.2	83.04%	165	42163	LR1_LR2_up
ANAC017(NAC)/colamp-ANAC017-DAP-Seq(GSE60143)/Homer	TMCTTGNNNNNCAAG	1	-1.172	0.6851	12	7.27%	2577.8	6.11%	165	42163	LR1_LR2_up
AT3G12130(C3H)/colamp-AT3G12130-DAP-Seq(GSE60143)/Homer	TMACTTTTTV	1	-1.167	0.6855	162	98.18%	40967.1	97.17%	165	42163	LR1_LR2_up
AT3G10030(Trihelix)/colamp-AT3G10030-DAP-Seq(GSE60143)/Homer	GCCGTTAA	1	-1.151	0.6951	97	58.79%	23875.1	56.63%	165	42163	LR1_LR2_up
IRF2(IRF)/Erythroblas-IRF2-ChIP-Seq(GSE36985)/Homer	GAAASYGAAASY	1	-1.146	0.6965	19	11.52%	4284.1	10.16%	165	42163	LR1_LR2_up
ZNF136(Zf)/HEK293-ZNF136.GFP-ChIP-Seq(GSE58341)/Homer	YTKGATAHAGTATTCTWGGTNGGCA	1	-1.143	0.697	20	12.12%	4530.7	10.75%	165	42163	LR1_LR2_up
Zfp809(Zf)/ES-Zfp809-ChIP-Seq(GSE70799)/Homer	GGGGCTYGKCTGGGA	1	-1.141	0.6976	2	1.21%	294.6	0.70%	165	42163	LR1_LR2_up
RVE1(MYBrelated)/col-RVE1-DAP-Seq(GSE60143)/Homer	AAATATCT	1	-1.137	0.6982	121	73.33%	30083.7	71.36%	165	42163	LR1_LR2_up
ATHB6(Homeobox)/col-ATHB6-DAP-Seq(GSE60143)/Homer	AATGATTG	1	-1.136	0.6982	160	96.97%	40420.9	95.88%	165	42163	LR1_LR2_up
Pho2(bHLH)/Yeast-Pho2-ChIP-Seq(GSE29506)/Homer	CCCACGTGCT	1	-1.129	0.7011	20	12.12%	4543.4	10.78%	165	42163	LR1_LR2_up
PPARa(NR),DR1/Liver-Ppara-ChIP-Seq(GSE47954)/Homer	VNAGGKCAAAGGTCA	1	-1.127	0.7011	49	29.70%	11735.1	27.84%	165	42163	LR1_LR2_up
Sox2(HMG)/mES-Sox2-ChIP-Seq(GSE11431)/Homer	BCCATTGTTC	1	-1.123	0.7022	99	60.00%	24428.2	57.94%	165	42163	LR1_LR2_up
ARE(NR)/LNCAP-AR-ChIP-Seq(GSE27824)/Homer	RGRACASNSTGTYCYB	1	-1.12	0.7032	8	4.85%	1662.8	3.94%	165	42163	LR1_LR2_up
At5g08520(MYBrelated)/colamp-At5g08520-DAP-Seq(GSE60143)/Homer	ADBSTTATCY	1	-1.113	0.706	124	75.15%	30894.8	73.28%	165	42163	LR1_LR2_up
Ascl2(bHLH)/ESC-Ascl2-ChIP-Seq(GSE97712)/Homer	SSRGCAGCTGCH	1	-1.108	0.7083	20	12.12%	4562.1	10.82%	165	42163	LR1_LR2_up
At5g65130(AP2EREBP)/colamp-At5g65130-DAP-Seq(GSE60143)/Homer	CCRCCGACAWTN	1	-1.106	0.7085	12	7.27%	2623.7	6.22%	165	42163	LR1_LR2_up
MYB55(MYB)/colamp-MYB55-DAP-Seq(GSE60143)/Homer	YACCWAMC	1	-1.105	0.7085	114	69.09%	28315.2	67.16%	165	42163	LR1_LR2_up
ANAC071(NAC)/col-ANAC071-DAP-Seq(GSE60143)/Homer	DNCKTNDNNNHNAAG	1	-1.105	0.7085	93	56.36%	22918.9	54.36%	165	42163	LR1_LR2_up
bZIP:IRF(bZIP,IRF)/Th17-BatF-ChIP-Seq(GSE39756)/Homer	NAGTTTCABTHTGACTNW	1	-1.102	0.7085	72	43.64%	17572.4	41.68%	165	42163	LR1_LR2_up
IRF1(IRF)/PBMC-IRF1-ChIP-Seq(GSE43036)/Homer	GAAAGTGAAAGT	1	-1.1	0.7085	24	14.55%	5551.7	13.17%	165	42163	LR1_LR2_up
AT1G49560(G2like)/colamp-AT1G49560-DAP-Seq(GSE60143)/Homer	GAWTCTNWDA	1	-1.095	0.7089	140	84.85%	35097.7	83.25%	165	42163	LR1_LR2_up
ATHB40(HB)/col-ATHB40-DAP-Seq(GSE60143)/Homer	HCAATWATTG	1	-1.089	0.711	148	89.70%	37215.9	88.27%	165	42163	LR1_LR2_up
TGA10(bZIP)/colamp-TGA10-DAP-Seq(GSE60143)/Homer	ATGACGTC	1	-1.089	0.711	69	41.82%	16831.7	39.92%	165	42163	LR1_LR2_up
CRF10(AP2EREBP)/col100-CRF10-DAP-Seq(GSE60143)/Homer	DCCGCCGYHA	1	-1.088	0.711	42	25.45%	10033.7	23.80%	165	42163	LR1_LR2_up
RORgt(NR)/EL4-RORgt.Flag-ChIP-Seq(GSE56019)/Homer	AAYTAGGTCA	1	-1.086	0.711	13	7.88%	2878.3	6.83%	165	42163	LR1_LR2_up
RORgt(NR)/EL4-RORgt.Flag-ChIP-Seq(GSE56019)/Homer	AAYTAGGTCA	1	-1.086	0.711	13	7.88%	2878.3	6.83%	165	42163	LR1_LR2_up
TGA6(bZIP)/colamp-TGA6-DAP-Seq(GSE60143)/Homer	TGACGTCABC	1	-1.082	0.711	66	40.00%	16082	38.15%	165	42163	LR1_LR2_up
GFY-Staf(?,Zf)/Promoter/Homer	RACTACAATTCCCAGAAKGC	1	-1.08	0.711	2	1.21%	308.2	0.73%	165	42163	LR1_LR2_up
ANAC045(NAC)/col-ANAC045-DAP-Seq(GSE60143)/Homer	DNCKTVNNNNNNAMG	1	-1.078	0.711	124	75.15%	30942.3	73.39%	165	42163	LR1_LR2_up
Atf3(bZIP)/GBM-ATF3-ChIP-Seq(GSE33912)/Homer	DATGASTCATHN	1	-1.068	0.7142	63	38.18%	15343.9	36.40%	165	42163	LR1_LR2_up
Nur77(NR)/K562-NR4A1-ChIP-Seq(GSE31363)/Homer	TGACCTTTNCNT	1	-1.068	0.7142	23	13.94%	5337.9	12.66%	165	42163	LR1_LR2_up
Mef2b(MADS)/HEK293-Mef2b.V5-ChIP-Seq(GSE67450)/Homer	GCTATTTTTGGM	1	-1.067	0.7142	124	75.15%	30957.8	73.43%	165	42163	LR1_LR2_up
REM16(ABI3VP1)/col-REM16-DAP-Seq(GSE60143)/Homer	DTTTTTSCCGSMAAA	1	-1.065	0.7142	3	1.82%	531.7	1.26%	165	42163	LR1_LR2_up
E2FA(E2FDP)/colamp-E2FA-DAP-Seq(GSE60143)/Homer	WWTGGCGCCAWWWNN	1	-1.064	0.7142	30	18.18%	7073.7	16.78%	165	42163	LR1_LR2_up
ZNF467(Zf)/HEK293-ZNF467.GFP-ChIP-Seq(GSE58341)/Homer	TGGGGAAGGGCM	1	-1.062	0.7142	11	6.67%	2413.1	5.72%	165	42163	LR1_LR2_up
MYB27(MYB)/colamp-MYB27-DAP-Seq(GSE60143)/Homer	TACCTAACWT	1	-1.057	0.7142	41	24.85%	9823.3	23.30%	165	42163	LR1_LR2_up
FoxL2(Forkhead)/Ovary-FoxL2-ChIP-Seq(GSE60858)/Homer	WWTRTAAACAVG	1	-1.057	0.7142	138	83.64%	34616.8	82.11%	165	42163	LR1_LR2_up
AT5G63260(C3H)/col-AT5G63260-DAP-Seq(GSE60143)/Homer	RAAAAAGTRA	1	-1.055	0.7142	163	98.79%	41305.3	97.97%	165	42163	LR1_LR2_up
Sox9(HMG)/Limb-SOX9-ChIP-Seq(GSE73225)/Homer	AGGVNCCTTTGT	1	-1.05	0.7142	69	41.82%	16889.5	40.06%	165	42163	LR1_LR2_up
Isl1(Homeobox)/Neuron-Isl1-ChIP-Seq(GSE31456)/Homer	CTAATKGV	1	-1.049	0.7142	154	93.33%	38852	92.16%	165	42163	LR1_LR2_up
GATA20(C2C2gata)/colamp-GATA20-DAP-Seq(GSE60143)/Homer	TNGATCNDNM	1	-1.046	0.7142	157	95.15%	39659.3	94.07%	165	42163	LR1_LR2_up
TGA1(bZIP)/colamp-TGA1-DAP-Seq(GSE60143)/Homer	TGACGTCAKC	1	-1.046	0.7142	40	24.24%	9587.5	22.74%	165	42163	LR1_LR2_up
FOXA1(Forkhead)/MCF7-FOXA1-ChIP-Seq(GSE26831)/Homer	WAAGTAAACA	1	-1.036	0.7185	139	84.24%	34903.8	82.79%	165	42163	LR1_LR2_up
LIN-39(Homeobox)/cElegans.L3-LIN39-ChIP-Seq(modEncode)/Homer	ATGATTRATG	1	-1.032	0.7199	158	95.76%	39940.4	94.74%	165	42163	LR1_LR2_up
dof42(C2C2dof)/col-dof42-DAP-Seq(GSE60143)/Homer	AAAAAGGC	1	-1.032	0.7199	77	46.67%	18949.1	44.95%	165	42163	LR1_LR2_up
ELF5(ETS)/T47D-ELF5-ChIP-Seq(GSE30407)/Homer	ACVAGGAAGT	1	-1.032	0.7199	49	29.70%	11865.8	28.15%	165	42163	LR1_LR2_up
FOXA1:AR(Forkhead,NR)/LNCAP-AR-ChIP-Seq(GSE27824)/Homer	AGTAAACAAAAAAGAACAND	1	-1.03	0.7199	20	12.12%	4635.3	10.99%	165	42163	LR1_LR2_up
At4g36780(BZR)/col-At4g36780-DAP-Seq(GSE60143)/Homer	NNNNNNCACGTGNNN	1	-1.028	0.7199	26	15.76%	6121	14.52%	165	42163	LR1_LR2_up
OCT:OCT(POU,Homeobox)/NPC-OCT6-ChIP-Seq(GSE43916)/Homer	YATGCATATRCATRT	1	-1.027	0.7199	55	33.33%	13383.2	31.74%	165	42163	LR1_LR2_up
HSFA6A(HSF)/col-HSFA6A-DAP-Seq(GSE60143)/Homer	RGAAGNTTCTAGAAN	1	-1.023	0.7199	4	2.42%	774.4	1.84%	165	42163	LR1_LR2_up
ZNF711(Zf)/SHSY5Y-ZNF711-ChIP-Seq(GSE20673)/Homer	AGGCCTAG	1	-1.023	0.7199	32	19.39%	7618.8	18.07%	165	42163	LR1_LR2_up
MS188(MYB)/colamp-MS188-DAP-Seq(GSE60143)/Homer	WARKTAGGTRRA	1	-1.022	0.7199	128	77.58%	32055.3	76.03%	165	42163	LR1_LR2_up
Zfp281(Zf)/ES-Zfp281-ChIP-Seq(GSE81042)/Homer	CCCCTCCCCCAC	1	-1.021	0.7199	1	0.61%	114.2	0.27%	165	42163	LR1_LR2_up
Fra2(bZIP)/Striatum-Fra2-ChIP-Seq(GSE43429)/Homer	GGATGACTCATC	1	-1.01	0.721	45	27.27%	10889.9	25.83%	165	42163	LR1_LR2_up
Esrrb(NR)/mES-Esrrb-ChIP-Seq(GSE11431)/Homer	KTGACCTTGA	1	-1.009	0.721	33	20.00%	7884.6	18.70%	165	42163	LR1_LR2_up
Sox3(HMG)/NPC-Sox3-ChIP-Seq(GSE33059)/Homer	CCWTTGTY	1	-1.008	0.721	143	86.67%	35983.8	85.35%	165	42163	LR1_LR2_up
Nkx2.5(Homeobox)/HL1-Nkx2.5.biotin-ChIP-Seq(GSE21529)/Homer	RRSCACTYAA	1	-1.007	0.721	120	72.73%	30005.7	71.17%	165	42163	LR1_LR2_up
Reverb(NR),DR2/RAW-Reverba.biotin-ChIP-Seq(GSE45914)/Homer	GTRGGTCASTGGGTCA	1	-1.005	0.721	3	1.82%	551.4	1.31%	165	42163	LR1_LR2_up
SCRT1(Zf)/HEK293-SCRT1.eGFP-ChIP-Seq(Encode)/Homer	GCAACAGGTG	1	-1.002	0.721	21	12.73%	4910.9	11.65%	165	42163	LR1_LR2_up
MYB61(MYB)/colamp-MYB61-DAP-Seq(GSE60143)/Homer	HCYACCTACC	1	-1.002	0.721	128	77.58%	32083.2	76.10%	165	42163	LR1_LR2_up
Twist(bHLH)/HMLE-TWIST1-ChIP-Seq(Chang_et_al)/Homer	VCAKCTGGNNNCCAGMTGBN	1	-0.9997	0.721	3	1.82%	553	1.31%	165	42163	LR1_LR2_up
MyoG(bHLH)/C2C12-MyoG-ChIP-Seq(GSE36024)/Homer	AACAGCTG	1	-0.998	0.721	21	12.73%	4915	11.66%	165	42163	LR1_LR2_up
LOB(LOBAS2)/col-LOB-DAP-Seq(GSE60143)/Homer	CGCCGKAWWTTHCGS	1	-0.9967	0.721	14	8.48%	3192.8	7.57%	165	42163	LR1_LR2_up
PLT1(AP2EREBP)/colamp-PLT1-DAP-Seq(GSE60143)/Homer	GCACGAWTYCCGAGG	1	-0.9943	0.721	7	4.24%	1496.4	3.55%	165	42163	LR1_LR2_up
ZBTB18(Zf)/HEK293-ZBTB18.GFP-ChIP-Seq(GSE58341)/Homer	AACATCTGGA	1	-0.9921	0.721	15	9.09%	3441.6	8.16%	165	42163	LR1_LR2_up
ANAC016(NAC)/col-ANAC016-DAP-Seq(GSE60143)/Homer	WNCTTGNNNNNCAMG	1	-0.9899	0.721	77	46.67%	19015.7	45.10%	165	42163	LR1_LR2_up
Pdx1(Homeobox)/Islet-Pdx1-ChIP-Seq(SRA008281)/Homer	YCATYAATCA	1	-0.9837	0.722	142	86.06%	35750	84.80%	165	42163	LR1_LR2_up
AT4G00250(GeBP)/col-AT4G00250-DAP-Seq(GSE60143)/Homer	WDTGGATAAKRT	1	-0.9689	0.7314	107	64.85%	26716.7	63.37%	165	42163	LR1_LR2_up
KLF5(Zf)/LoVo-KLF5-ChIP-Seq(GSE49402)/Homer	DGGGYGKGGC	1	-0.9685	0.7314	16	9.70%	3708.6	8.80%	165	42163	LR1_LR2_up
DAG2(C2C2dof)/col-DAG2-DAP-Seq(GSE60143)/Homer	WWTTHACTTTTT	1	-0.9685	0.7314	161	97.58%	40795.1	96.76%	165	42163	LR1_LR2_up
REF6(Zf)/Arabidopsis-REF6-ChIP-Seq(GSE106942)/Homer	TVCTCTGTTT	1	-0.9682	0.7314	49	29.70%	11956.1	28.36%	165	42163	LR1_LR2_up
Sox6(HMG)/Myotubes-Sox6-ChIP-Seq(GSE32627)/Homer	CCATTGTTNY	1	-0.9632	0.7314	149	90.30%	37607	89.20%	165	42163	LR1_LR2_up
Nkx2.2(Homeobox)/NPC-Nkx2.2-ChIP-Seq(GSE61673)/Homer	BTBRAGTGSN	1	-0.9578	0.7325	101	61.21%	25195.6	59.76%	165	42163	LR1_LR2_up
KLF3(Zf)/MEF-Klf3-ChIP-Seq(GSE44748)/Homer	NRGCCCCRCCCHBNN	1	-0.9568	0.7325	4	2.42%	802.9	1.90%	165	42163	LR1_LR2_up
Unknown2/Drosophila-Promoters/Homer	CATCMCTA	1	-0.9567	0.7325	56	33.94%	13741.5	32.59%	165	42163	LR1_LR2_up
bZIP50(bZIP)/colamp-bZIP50-DAP-Seq(GSE60143)/Homer	GATGACGTCA	1	-0.9553	0.7325	104	63.03%	25968.7	61.60%	165	42163	LR1_LR2_up
Fosl2(bZIP)/3T3L1-Fosl2-ChIP-Seq(GSE56872)/Homer	NATGASTCABNN	1	-0.9539	0.7325	22	13.33%	5208.8	12.36%	165	42163	LR1_LR2_up
Atf4(bZIP)/MEF-Atf4-ChIP-Seq(GSE35681)/Homer	MTGATGCAAT	1	-0.9454	0.7347	53	32.12%	13000	30.84%	165	42163	LR1_LR2_up
ETS(ETS)/Promoter/Homer	AACCGGAAGT	1	-0.9418	0.7359	17	10.30%	3980.1	9.44%	165	42163	LR1_LR2_up
TRPS1(Zf)/MCF7-TRPS1-ChIP-Seq(GSE107013)/Homer	AGATAAGANN	1	-0.938	0.7373	161	97.58%	40813.9	96.81%	165	42163	LR1_LR2_up
RUNX2(Runt)/PCa-RUNX2-ChIP-Seq(GSE33889)/Homer	NWAACCACADNN	1	-0.9379	0.7373	67	40.61%	16558.4	39.28%	165	42163	LR1_LR2_up
At4g38000(C2C2dof)/col-At4g38000-DAP-Seq(GSE60143)/Homer	WWWTWACTTTTT	1	-0.9361	0.7373	156	94.55%	39478.6	93.64%	165	42163	LR1_LR2_up
Hoxd13(Homeobox)/ChickenMSG-Hoxd13.Flag-ChIP-Seq(GSE86088)/Homer	NCYAATAAAA	1	-0.9355	0.7373	158	95.76%	40010	94.90%	165	42163	LR1_LR2_up
AT5G23930(mTERF)/col-AT5G23930-DAP-Seq(GSE60143)/Homer	GGCGGCTG	1	-0.9343	0.7373	34	20.61%	8231	19.52%	165	42163	LR1_LR2_up
RIN(MADS)/Tomato-RIN-ChIP-Seq(GSE116581)/Homer	CYAAAAWWGG	1	-0.9316	0.7373	146	88.48%	36854.1	87.42%	165	42163	LR1_LR2_up
EBF2(EBF)/BrownAdipose-EBF2-ChIP-Seq(GSE97114)/Homer	NABTCCCWDGGGAVH	1	-0.9291	0.7373	21	12.73%	4986.6	11.83%	165	42163	LR1_LR2_up
Initiator/Drosophila-Promoters/Homer	NTCAGTYG	1	-0.9263	0.7373	131	79.39%	32964.9	78.19%	165	42163	LR1_LR2_up
ERF11(AP2EREBP)/col-ERF11-DAP-Seq(GSE60143)/Homer	RTGGCGGCGG	1	-0.926	0.7373	34	20.61%	8241.6	19.55%	165	42163	LR1_LR2_up
MYB30(MYB)/colamp-MYB30-DAP-Seq(GSE60143)/Homer	AGGTAGTTGG	1	-0.92	0.7383	98	59.39%	24489.5	58.09%	165	42163	LR1_LR2_up
BATF(bZIP)/Th17-BATF-ChIP-Seq(GSE39756)/Homer	DATGASTCAT	1	-0.9177	0.7387	63	38.18%	15576.2	36.95%	165	42163	LR1_LR2_up
AT2G31460(REMB3)/col-AT2G31460-DAP-Seq(GSE60143)/Homer	WNWARWDGAAATGAT	1	-0.917	0.7387	52	31.52%	12791.1	30.34%	165	42163	LR1_LR2_up
Foxh1(Forkhead)/hESC-FOXH1-ChIP-Seq(GSE29422)/Homer	NNTGTGGATTSS	1	-0.9143	0.7387	87	52.73%	21688.3	51.44%	165	42163	LR1_LR2_up
OCT:OCT(POU,Homeobox)/NPC-Brn1-ChIP-Seq(GSE35496)/Homer	ATGAATATTCATGAG	1	-0.912	0.7388	3	1.82%	586	1.39%	165	42163	LR1_LR2_up
FOXM1(Forkhead)/MCF7-FOXM1-ChIP-Seq(GSE72977)/Homer	TRTTTACTTW	1	-0.905	0.7427	133	80.61%	33511	79.49%	165	42163	LR1_LR2_up
AT3G58630(Trihelix)/col-AT3G58630-DAP-Seq(GSE60143)/Homer	TCTCCGGCGA	1	-0.9018	0.7437	18	10.91%	4268.1	10.12%	165	42163	LR1_LR2_up
NF1:FOXA1(CTF,Forkhead)/LNCAP-FOXA1-ChIP-Seq(GSE27824)/Homer	WNTGTTTRYTTTGGCA	1	-0.9004	0.7437	10	6.06%	2288.5	5.43%	165	42163	LR1_LR2_up
PRDM15(Zf)/ESC-Prdm15-ChIP-Seq(GSE73694)/Homer	YCCDNTCCAGGTTTT	1	-0.8988	0.7437	63	38.18%	15607.2	37.02%	165	42163	LR1_LR2_up
At1g14580(C2H2)/colamp-At1g14580-DAP-Seq(GSE60143)/Homer	CASAAAAMGACAAAA	1	-0.8931	0.7461	55	33.33%	13588.1	32.23%	165	42163	LR1_LR2_up
Atf7(bZIP)/3T3L1-Atf7-ChIP-Seq(GSE56872)/Homer	NGRTGACGTCAY	1	-0.8923	0.7461	41	24.85%	10051	23.84%	165	42163	LR1_LR2_up
PAX6(Paired,Homeobox)/Forebrain-Pax6-ChIP-Seq(GSE66961)/Homer	NGTGTTCAVTSAAGCGKAAA	1	-0.8919	0.7461	8	4.85%	1803.7	4.28%	165	42163	LR1_LR2_up
AT5G22990(C2H2)/col-AT5G22990-DAP-Seq(GSE60143)/Homer	WCGAHDTCGWHN	1	-0.8905	0.7461	42	25.45%	10305.4	24.44%	165	42163	LR1_LR2_up
PABPC1(?)/MEL-PABC1-CLIP-Seq(GSE69755)/Homer	HAATAAAGNN	1	-0.8868	0.7461	162	98.18%	41112.7	97.52%	165	42163	LR1_LR2_up
HOXA1(Homeobox)/mES-Hoxa1-ChIP-Seq(SRP084292)/Homer	TGATKGATGR	1	-0.8862	0.7461	63	38.18%	15628.5	37.07%	165	42163	LR1_LR2_up
AT5G05550(Trihelix)/col-AT5G05550-DAP-Seq(GSE60143)/Homer	HDNHDTCKCCGGMGA	1	-0.8849	0.7461	96	58.18%	24037.7	57.02%	165	42163	LR1_LR2_up
Tbx5(T-box)/HL1-Tbx5.biotin-ChIP-Seq(GSE21529)/Homer	AGGTGTCA	1	-0.8836	0.7461	125	75.76%	31478.6	74.67%	165	42163	LR1_LR2_up
ZML1(C2C2gata)/colamp-ZML1-DAP-Seq(GSE60143)/Homer	ATCWYRACCGTTSRW	1	-0.8789	0.7461	8	4.85%	1812.4	4.30%	165	42163	LR1_LR2_up
Gata1(Zf)/K562-GATA1-ChIP-Seq(GSE18829)/Homer	SAGATAAGRV	1	-0.8735	0.7486	78	47.27%	19464.5	46.17%	165	42163	LR1_LR2_up
ERF3(AP2EREBP)/colamp-ERF3-DAP-Seq(GSE60143)/Homer	ATGGCGGCGG	1	-0.8658	0.7531	24	14.55%	5808.5	13.78%	165	42163	LR1_LR2_up
MGP(C2H2)/colamp-MGP-DAP-Seq(GSE60143)/Homer	TTTTGTCGTTTW	1	-0.8628	0.754	59	35.76%	14652.4	34.75%	165	42163	LR1_LR2_up
VND1(NAC)/col-VND1-DAP-Seq(GSE60143)/Homer	CTTRWDNHWYAAGYW	1	-0.8579	0.7564	96	58.18%	24084.9	57.13%	165	42163	LR1_LR2_up
At5g04390(C2H2)/col200-At5g04390-DAP-Seq(GSE60143)/Homer	AGTGANDN	1	-0.8554	0.7569	165	100.00%	41941.5	99.48%	165	42163	LR1_LR2_up
BPC1(BBRBPC)/colamp-BPC1-DAP-Seq(GSE60143)/Homer	GARGAGAGAGAA	1	-0.8545	0.7569	66	40.00%	16444.7	39.01%	165	42163	LR1_LR2_up
RBPJ:Ebox(?,bHLH)/Panc1-Rbpj1-ChIP-Seq(GSE47459)/Homer	GGGRAARRGRMCAGMTG	1	-0.8536	0.7569	9	5.45%	2077.6	4.93%	165	42163	LR1_LR2_up
ETS:E-box(ETS,bHLH)/HPC7-Scl-ChIP-Seq(GSE22178)/Homer	AGGAARCAGCTG	1	-0.8486	0.7581	4	2.42%	852.3	2.02%	165	42163	LR1_LR2_up
At2g01060(G2like)/colamp-At2g01060-DAP-Seq(GSE60143)/Homer	AGATKCBNWW	1	-0.8436	0.7605	165	100.00%	41944.8	99.49%	165	42163	LR1_LR2_up
RAP212(AP2EREBP)/col-RAP212-DAP-Seq(GSE60143)/Homer	CGCCGCCATTTT	1	-0.8358	0.7651	33	20.00%	8113.7	19.25%	165	42163	LR1_LR2_up
GABPA(ETS)/Jurkat-GABPa-ChIP-Seq(GSE17954)/Homer	RACCGGAAGT	1	-0.8345	0.7651	39	23.64%	9631.4	22.85%	165	42163	LR1_LR2_up
E-box/Drosophila-Promoters/Homer	AACAGCTGTTHN	1	-0.8315	0.7657	9	5.45%	2094.8	4.97%	165	42163	LR1_LR2_up
ZNF7(Zf)/HepG2-ZNF7.Flag-ChIP-Seq(Encode)/Homer	CTGCCWVCTTTTRTA	1	-0.8307	0.7657	56	33.94%	13946	33.08%	165	42163	LR1_LR2_up
BAM8(BES1)/col-BAM8-DAP-Seq(GSE60143)/Homer	NNWSACACGTGTSWN	1	-0.8247	0.7683	17	10.30%	4099.9	9.72%	165	42163	LR1_LR2_up
Zic(Zf)/Cerebellum-ZIC1.2-ChIP-Seq(GSE60731)/Homer	CCTGCTGAGH	1	-0.8243	0.7683	15	9.09%	3598.9	8.54%	165	42163	LR1_LR2_up
Nanog(Homeobox)/mES-Nanog-ChIP-Seq(GSE11724)/Homer	RGCCATTAAC	1	-0.8239	0.7683	165	100.00%	41949.4	99.50%	165	42163	LR1_LR2_up
OBP1(C2C2dof)/col-OBP1-DAP-Seq(GSE60143)/Homer	NHHACTTTWT	1	-0.82	0.7683	165	100.00%	41950.6	99.51%	165	42163	LR1_LR2_up
PUCHI(AP2EREBP)/colamp-PUCHI-DAP-Seq(GSE60143)/Homer	GCGCCGTY	1	-0.82	0.7683	17	10.30%	4104.1	9.73%	165	42163	LR1_LR2_up
ISRE(IRF)/ThioMac-LPS-Expression(GSE23622)/Homer	AGTTTCASTTTC	1	-0.8173	0.7683	11	6.67%	2604.9	6.18%	165	42163	LR1_LR2_up
At3g45610(C2C2dof)/col-At3g45610-DAP-Seq(GSE60143)/Homer	TWACTTTTTS	1	-0.816	0.7683	157	95.15%	39841.7	94.50%	165	42163	LR1_LR2_up
At3g11280(MYBrelated)/col-At3g11280-DAP-Seq(GSE60143)/Homer	GATAAGRT	1	-0.8048	0.7743	125	75.76%	31601.6	74.96%	165	42163	LR1_LR2_up
AT5G02460(C2C2dof)/col-AT5G02460-DAP-Seq(GSE60143)/Homer	CHCCTTTT	1	-0.803	0.7744	161	97.58%	40896.3	97.00%	165	42163	LR1_LR2_up
JunB(bZIP)/DendriticCells-Junb-ChIP-Seq(GSE36099)/Homer	RATGASTCAT	1	-0.8029	0.7744	51	30.91%	12723.8	30.18%	165	42163	LR1_LR2_up
VND6(NAC)/col-VND6-DAP-Seq(GSE60143)/Homer	DCTTNHTTTTYAMGY	1	-0.7994	0.7745	100	60.61%	25211.4	59.80%	165	42163	LR1_LR2_up
TCP3(TCP)/colamp-TCP3-DAP-Seq(GSE60143)/Homer	WGTGGTCCCAAHWWW	1	-0.7962	0.7757	17	10.30%	4130.8	9.80%	165	42163	LR1_LR2_up
AT1G04880(ARID)/colamp-AT1G04880-DAP-Seq(GSE60143)/Homer	AAACTATATADTATA	1	-0.794	0.776	82	49.70%	20627.7	48.93%	165	42163	LR1_LR2_up
Ascl1(bHLH)/NeuralTubes-Ascl1-ChIP-Seq(GSE55840)/Homer	NNVVCAGCTGBN	1	-0.7887	0.7788	26	15.76%	6410	15.20%	165	42163	LR1_LR2_up
ATHB53(HB)/col-ATHB53-DAP-Seq(GSE60143)/Homer	CAATAATT	1	-0.7826	0.7823	128	77.58%	32406.4	76.87%	165	42163	LR1_LR2_up
AT3G51470(DBP)/col-AT3G51470-DAP-Seq(GSE60143)/Homer	TTWHGGTGCACC	1	-0.7818	0.7823	107	64.85%	27032.4	64.12%	165	42163	LR1_LR2_up
ZNF692(Zf)/HEK293-ZNF692.GFP-ChIP-Seq(GSE58341)/Homer	GTGGGCCCCA	1	-0.7803	0.7823	2	1.21%	395.2	0.94%	165	42163	LR1_LR2_up
MNT(bHLH)/HepG2-MNT-ChIP-Seq(Encode)/Homer	DGCACACGTG	1	-0.7794	0.7823	73	44.24%	18361.5	43.55%	165	42163	LR1_LR2_up
Nkx6.1(Homeobox)/Islet-Nkx6.1-ChIP-Seq(GSE40975)/Homer	GKTAATGR	1	-0.7728	0.7846	165	100.00%	41962.3	99.53%	165	42163	LR1_LR2_up
Ptf1a(bHLH)/Panc1-Ptf1a-ChIP-Seq(GSE47459)/Homer	ACAGCTGTTN	1	-0.7699	0.7856	69	41.82%	17360.3	41.18%	165	42163	LR1_LR2_up
LBD19(LOBAS2)/colamp-LBD19-DAP-Seq(GSE60143)/Homer	CCKGAAWTTCMGGAW	1	-0.7687	0.7856	115	69.70%	29101.5	69.03%	165	42163	LR1_LR2_up
Oct4(POU,Homeobox)/mES-Oct4-ChIP-Seq(GSE11431)/Homer	ATTTGCATAW	1	-0.766	0.786	83	50.30%	20935.9	49.66%	165	42163	LR1_LR2_up
SRS7(SRS)/colamp-SRS7-DAP-Seq(GSE60143)/Homer	HATAGGTTTH	1	-0.758	0.791	146	88.48%	37060.9	87.91%	165	42163	LR1_LR2_up
ATY13(MYB)/col-ATY13-DAP-Seq(GSE60143)/Homer	YYYAACYRHH	1	-0.7528	0.7938	163	98.79%	41447.1	98.31%	165	42163	LR1_LR2_up
ATHB5(HB)/colamp-ATHB5-DAP-Seq(GSE60143)/Homer	AATGATTG	1	-0.7527	0.7938	152	92.12%	38608.5	91.58%	165	42163	LR1_LR2_up
Sox17(HMG)/Endoderm-Sox17-ChIP-Seq(GSE61475)/Homer	CCATTGTTYB	1	-0.7444	0.7978	88	53.33%	22252.1	52.78%	165	42163	LR1_LR2_up
MYB94(MYB)/col-MYB94-DAP-Seq(GSE60143)/Homer	WGGTRGTTGGKA	1	-0.7431	0.7978	38	23.03%	9521.5	22.58%	165	42163	LR1_LR2_up
Unknown4/Arabidopsis-Promoters/Homer	CKTCKTCTTY	1	-0.718	0.8164	112	67.88%	28427.4	67.43%	165	42163	LR1_LR2_up
AT5G66940(C2C2dof)/col-AT5G66940-DAP-Seq(GSE60143)/Homer	NNHACTTTWT	1	-0.7154	0.8172	161	97.58%	40953.5	97.14%	165	42163	LR1_LR2_up
bcd(Homeobox)/Embryo-Bcd-ChIP-Seq(GSE86966)/Homer	VNNGGATTADNN	1	-0.7147	0.8172	120	72.73%	30475.3	72.29%	165	42163	LR1_LR2_up
Mef2d(MADS)/Retina-Mef2d-ChIP-Seq(GSE61391)/Homer	GCTATTTTTAGC	1	-0.7127	0.8172	43	26.06%	10845.8	25.73%	165	42163	LR1_LR2_up
TEAD(TEA)/Fibroblast-PU.1-ChIP-Seq(Unpublished)/Homer	YCWGGAATGY	1	-0.7105	0.8172	52	31.52%	13142.2	31.17%	165	42163	LR1_LR2_up
HOXA9(Homeobox)/HSC-Hoxa9-ChIP-Seq(GSE33509)/Homer	GGCCATAAATCA	1	-0.7085	0.8174	112	67.88%	28445.7	67.47%	165	42163	LR1_LR2_up
Sox7(HMG)/ESC-Sox7-ChIP-Seq(GSE133899)/Homer	VVRRAACAATGG	1	-0.7043	0.8195	37	22.42%	9331.8	22.13%	165	42163	LR1_LR2_up
LBD2(LOBAS2)/colamp-LBD2-DAP-Seq(GSE60143)/Homer	TCCGAWTTTTTCGGN	1	-0.7038	0.8195	48	29.09%	12135	28.78%	165	42163	LR1_LR2_up
ZNF322(Zf)/HEK293-ZNF322.GFP-ChIP-Seq(GSE58341)/Homer	GAGCCTGGTACTGWGCCTGR	1	-0.703	0.8195	2	1.21%	424.8	1.01%	165	42163	LR1_LR2_up
NeuroD1(bHLH)/Islet-NeuroD1-ChIP-Seq(GSE30298)/Homer	GCCATCTGTT	1	-0.7028	0.8195	21	12.73%	5257.7	12.47%	165	42163	LR1_LR2_up
Atf2(bZIP)/3T3L1-Atf2-ChIP-Seq(GSE56872)/Homer	NRRTGACGTCAT	1	-0.6995	0.8195	24	14.55%	6026.4	14.29%	165	42163	LR1_LR2_up
PHA-4(Forkhead)/cElegans-Embryos-PHA4-ChIP-Seq(modEncode)/Homer	KTGTTTGC	1	-0.6908	0.8238	164	99.39%	41732.4	98.99%	165	42163	LR1_LR2_up
LHY(Myb)/Seedling-LHY-ChIP-Seq(GSE52175)/Homer	ADAAATATCT	1	-0.6897	0.8238	141	85.45%	35874.2	85.09%	165	42163	LR1_LR2_up
SeqBias: TA-repeat	TATATATATA	1	-0.6785	0.8313	165	100.00%	41986.2	99.59%	165	42163	LR1_LR2_up
ZNF382(Zf)/HEK293-ZNF382.GFP-ChIP-Seq(GSE58341)/Homer	GNCTGTASTRNTGBCTCHTT	1	-0.676	0.832	2	1.21%	435.1	1.03%	165	42163	LR1_LR2_up
AT5G59990(C2C2COlike)/colamp-AT5G59990-DAP-Seq(GSE60143)/Homer	TCTCAACCGTTCATT	1	-0.6698	0.8358	8	4.85%	1976.6	4.69%	165	42163	LR1_LR2_up
CDM1(C3H)/colamp-CDM1-DAP-Seq(GSE60143)/Homer	CCGAWAWTWTCGGAN	1	-0.6675	0.8364	19	11.52%	4794.2	11.37%	165	42163	LR1_LR2_up
Mouse_Recombination_Hotspot(Zf)/Testis-DMC1-ChIP-Seq(GSE24438)/Homer	ACTYKNATTCGTGNTACTTC	1	-0.666	0.8364	10	6.06%	2492.6	5.91%	165	42163	LR1_LR2_up
Rfx5(HTH)/GM12878-Rfx5-ChIP-Seq(GSE31477)/Homer	SCCTAGCAACAG	1	-0.6622	0.8381	15	9.09%	3777.9	8.96%	165	42163	LR1_LR2_up
Sox15(HMG)/CPA-Sox15-ChIP-Seq(GSE62909)/Homer	RAACAATGGN	1	-0.6581	0.8403	117	70.91%	29816.4	70.72%	165	42163	LR1_LR2_up
ABF1/SacCer-Promoters/Homer	CGTRNAAARTGA	1	-0.6556	0.841	35	21.21%	8904.8	21.12%	165	42163	LR1_LR2_up
RFX(HTH)/K562-RFX3-ChIP-Seq(SRA012198)/Homer	CGGTTGCCATGGCAAC	1	-0.6548	0.841	2	1.21%	444	1.05%	165	42163	LR1_LR2_up
WIP5(C2H2)/colamp-WIP5-DAP-Seq(GSE60143)/Homer	TDTTCTCMAGGT	1	-0.6501	0.8429	58	35.15%	14791	35.08%	165	42163	LR1_LR2_up
MYB40(MYB)/col-MYB40-DAP-Seq(GSE60143)/Homer	TGGTAGGTRARA	1	-0.6471	0.8441	42	25.45%	10709.4	25.40%	165	42163	LR1_LR2_up
PU.1(ETS)/ThioMac-PU.1-ChIP-Seq(GSE21512)/Homer	AGAGGAAGTG	1	-0.6428	0.8463	20	12.12%	5084.6	12.06%	165	42163	LR1_LR2_up
AT1G44830(AP2EREBP)/col-AT1G44830-DAP-Seq(GSE60143)/Homer	NCCACCGACA	1	-0.6417	0.8463	16	9.70%	4059.5	9.63%	165	42163	LR1_LR2_up
DMRT1(DM)/Testis-DMRT1-ChIP-Seq(GSE64892)/Homer	TWGHWACAWTGTWDC	1	-0.6414	0.8463	50	30.30%	12765.9	30.28%	165	42163	LR1_LR2_up
AT1G28160(AP2EREBP)/colamp-AT1G28160-DAP-Seq(GSE60143)/Homer	GGCGGCGG	1	-0.6395	0.8463	39	23.64%	9956.5	23.62%	165	42163	LR1_LR2_up
EMB1789(C3H)/col-EMB1789-DAP-Seq(GSE60143)/Homer	TWTTTACCGYND	1	-0.6352	0.8474	80	48.48%	20437.8	48.48%	165	42163	LR1_LR2_up
NFIL3(bZIP)/HepG2-NFIL3-ChIP-Seq(Encode)/Homer	VTTACGTAAYNNNNN	1	-0.628	0.8522	122	73.94%	31146.1	73.88%	165	42163	LR1_LR2_up
DMRT6(DM)/Testis-DMRT6-ChIP-Seq(GSE60440)/Homer	YDGHTACAWTGTADC	1	-0.6279	0.8522	35	21.21%	8953.9	21.24%	165	42163	LR1_LR2_up
Hand2(bHLH)/Mesoderm-Hand2-ChIP-Seq(GSE61475)/Homer	TGACANARRCCAGRC	1	-0.618	0.858	15	9.09%	3832.1	9.09%	165	42163	LR1_LR2_up
CRE(bZIP)/Promoter/Homer	CSGTGACGTCAC	1	-0.6172	0.858	12	7.27%	3059.7	7.26%	165	42163	LR1_LR2_up
HOXD13(Homeobox)/Chicken-Hoxd13-ChIP-Seq(GSE38910)/Homer	NCYAATAAAA	1	-0.6142	0.8585	147	89.09%	37505	88.96%	165	42163	LR1_LR2_up
At5g62940(C2C2dof)/col-At5g62940-DAP-Seq(GSE60143)/Homer	WHWHHACTTTTT	1	-0.6117	0.8594	165	100.00%	42003.1	99.63%	165	42163	LR1_LR2_up
Tbx6(T-box)/ESC-Tbx6-ChIP-Seq(GSE93524)/Homer	DAGGTGTBAA	1	-0.6107	0.8594	72	43.64%	18450.1	43.76%	165	42163	LR1_LR2_up
At1g13300(G2like)/col-At1g13300-DAP-Seq(GSE60143)/Homer	GAATCTWAGATTCYN	1	-0.6081	0.8598	2	1.21%	465.5	1.10%	165	42163	LR1_LR2_up
IDD2(C2H2)/colamp-IDD2-DAP-Seq(GSE60143)/Homer	HAVAAAAMGACAAAA	1	-0.6074	0.8598	38	23.03%	9760.9	23.15%	165	42163	LR1_LR2_up
OCT:OCT(POU,Homeobox,IR1)/NPC-Brn2-ChIP-Seq(GSE35496)/Homer	ATGAATWATTCATGA	1	-0.6034	0.8611	6	3.64%	1517.5	3.60%	165	42163	LR1_LR2_up
Unknown3/Arabidopsis-Promoters/Homer	AYTAAACCGG	1	-0.5997	0.8629	49	29.70%	12594.4	29.87%	165	42163	LR1_LR2_up
Tbx21(T-box)/GM12878-TBX21-ChIP-Seq(Encode)/Homer	AGGTGTGAAA	1	-0.5982	0.8629	88	53.33%	22559.3	53.51%	165	42163	LR1_LR2_up
Pit1(Homeobox)/GCrat-Pit1-ChIP-Seq(GSE58009)/Homer	ATGMATATDC	1	-0.5972	0.8629	146	88.48%	37277.5	88.42%	165	42163	LR1_LR2_up
SPL14(SBP)/col-SPL14-DAP-Seq(GSE60143)/Homer	NNWHTGTACGGAHNH	1	-0.5961	0.8629	24	14.55%	6183.5	14.67%	165	42163	LR1_LR2_up
STAT6(Stat)/CD4-Stat6-ChIP-Seq(GSE22104)/Homer	ABTTCYYRRGAA	1	-0.5958	0.8629	66	40.00%	16952	40.21%	165	42163	LR1_LR2_up
At5g05790(MYBrelated)/col-At5g05790-DAP-Seq(GSE60143)/Homer	AYCTTATC	1	-0.5952	0.8629	128	77.58%	32731.9	77.64%	165	42163	LR1_LR2_up
LBD13(LOBAS2)/colamp-LBD13-DAP-Seq(GSE60143)/Homer	KCCGTNWTTTBCGGC	1	-0.594	0.8629	42	25.45%	10812.9	25.65%	165	42163	LR1_LR2_up
Unknown4/Drosophila-Promoters/Homer	AAAAATACCRMA	1	-0.5906	0.8629	39	23.64%	10049.5	23.84%	165	42163	LR1_LR2_up
MYB3R1(MYB)/col-MYB3R1-DAP-Seq(GSE60143)/Homer	WWDTDACCGTTR	1	-0.5845	0.8653	84	50.91%	21571.7	51.17%	165	42163	LR1_LR2_up
SPL9(SBP)/colamp-SPL9-DAP-Seq(GSE60143)/Homer	BTGTACTT	1	-0.5821	0.8661	137	83.03%	35031.3	83.09%	165	42163	LR1_LR2_up
TCP17(TCP)/col-TCP17-DAP-Seq(GSE60143)/Homer	GTGGTCCCCA	1	-0.5806	0.8661	1	0.61%	209.1	0.50%	165	42163	LR1_LR2_up
TEAD3(TEA)/HepG2-TEAD3-ChIP-Seq(Encode)/Homer	TRCATTCCAG	1	-0.5784	0.8666	86	52.12%	22095	52.41%	165	42163	LR1_LR2_up
AT1G76880(Trihelix)/col-AT1G76880-DAP-Seq(GSE60143)/Homer	ACGGTAAAAW	1	-0.5716	0.8712	80	48.48%	20581.2	48.82%	165	42163	LR1_LR2_up
IRF4(IRF)/GM12878-IRF4-ChIP-Seq(GSE32465)/Homer	ACTGAAACCA	1	-0.5713	0.8712	56	33.94%	14448.5	34.27%	165	42163	LR1_LR2_up
At5g66730(C2H2)/colamp-At5g66730-DAP-Seq(GSE60143)/Homer	TTTGTCKTTTTK	1	-0.5655	0.8739	55	33.33%	14205.5	33.69%	165	42163	LR1_LR2_up
AT4G27900(C2C2COlike)/col-AT4G27900-DAP-Seq(GSE60143)/Homer	TCTCVACCGTTSATT	1	-0.5614	0.876	3	1.82%	757.7	1.80%	165	42163	LR1_LR2_up
Klf4(Zf)/mES-Klf4-ChIP-Seq(GSE11431)/Homer	GCCACACCCA	1	-0.5586	0.8772	4	2.42%	1026.5	2.43%	165	42163	LR1_LR2_up
LXRE(NR),DR4/RAW-LXRb.biotin-ChIP-Seq(GSE21512)/Homer	RGGTTACTANAGGTCA	1	-0.5572	0.8772	2	1.21%	490.1	1.16%	165	42163	LR1_LR2_up
AT5G25475(ABI3VP1)/col-AT5G25475-DAP-Seq(GSE60143)/Homer	RNNRNCAAGCADNDB	1	-0.5564	0.8772	72	43.64%	18576	44.06%	165	42163	LR1_LR2_up
bHLHE41(bHLH)/proB-Bhlhe41-ChIP-Seq(GSE93764)/Homer	KCACGTGMCN	1	-0.556	0.8772	62	37.58%	16019.9	38.00%	165	42163	LR1_LR2_up
Gata2(Zf)/K562-GATA2-ChIP-Seq(GSE18829)/Homer	BBCTTATCTS	1	-0.5513	0.8783	86	52.12%	22159.5	52.56%	165	42163	LR1_LR2_up
Srebp2(bHLH)/HepG2-Srebp2-ChIP-Seq(GSE31477)/Homer	CGGTCACSCCAC	1	-0.5506	0.8783	4	2.42%	1033	2.45%	165	42163	LR1_LR2_up
ERF104(AP2EREBP)/col-ERF104-DAP-Seq(GSE60143)/Homer	GGCGGCGG	1	-0.5498	0.8783	21	12.73%	5483.3	13.01%	165	42163	LR1_LR2_up
RORg(NR)/Liver-Rorc-ChIP-Seq(GSE101115)/Homer	WAABTAGGTCAV	1	-0.5493	0.8783	10	6.06%	2618.8	6.21%	165	42163	LR1_LR2_up
At3g60580(C2H2)/col-At3g60580-DAP-Seq(GSE60143)/Homer	WTTYTACT	1	-0.5488	0.8783	165	100.00%	42019.4	99.67%	165	42163	LR1_LR2_up
CHR(?)/Hela-CellCycle-Expression/Homer	SRGTTTCAAA	1	-0.5448	0.8783	113	68.48%	29036.4	68.87%	165	42163	LR1_LR2_up
MYB119(MYB)/colamp-MYB119-DAP-Seq(GSE60143)/Homer	YRACCGTTACDD	1	-0.5439	0.8783	66	40.00%	17071.9	40.49%	165	42163	LR1_LR2_up
Smad3(MAD)/NPC-Smad3-ChIP-Seq(GSE36673)/Homer	TWGTCTGV	1	-0.5419	0.8783	104	63.03%	26760.6	63.47%	165	42163	LR1_LR2_up
Unknown-ESC-element(?)/mES-Nanog-ChIP-Seq(GSE11724)/Homer	CACAGCAGGGGG	1	-0.5416	0.8783	5	3.03%	1306.4	3.10%	165	42163	LR1_LR2_up
HAP3(CCAATHAP3)/col-HAP3-DAP-Seq(GSE60143)/Homer	TGATGGAW	1	-0.54	0.8783	38	23.03%	9894.1	23.47%	165	42163	LR1_LR2_up
CUX1(Homeobox)/K562-CUX1-ChIP-Seq(GSE92882)/Homer	TATCGATNAN	1	-0.5377	0.8783	147	89.09%	37616.5	89.22%	165	42163	LR1_LR2_up
Tbet(T-box)/CD8-Tbet-ChIP-Seq(GSE33802)/Homer	AGGTGTGAAM	1	-0.5373	0.8783	99	60.00%	25501.1	60.49%	165	42163	LR1_LR2_up
PAX5(Paired,Homeobox),condensed/GM12878-PAX5-ChIP-Seq(GSE32465)/Homer	GTCACGCTCSCTGM	1	-0.5354	0.8783	3	1.82%	774.8	1.84%	165	42163	LR1_LR2_up
ETS:RUNX(ETS,Runt)/Jurkat-RUNX1-ChIP-Seq(GSE17954)/Homer	RCAGGATGTGGT	1	-0.5308	0.8791	2	1.21%	504.1	1.20%	165	42163	LR1_LR2_up
HNF4a(NR),DR1/HepG2-HNF4a-ChIP-Seq(GSE25021)/Homer	CARRGKBCAAAGTYCA	1	-0.5305	0.8791	24	14.55%	6294.9	14.93%	165	42163	LR1_LR2_up
FEA4(bZIP)/Corn-FEA4-ChIP-Seq(GSE61954)/Homer	TGACGTCACS	1	-0.5303	0.8791	72	43.64%	18638	44.21%	165	42163	LR1_LR2_up
STZ(C2H2)/colamp-STZ-DAP-Seq(GSE60143)/Homer	HNBTCACT	1	-0.5285	0.8791	164	99.39%	41800.8	99.15%	165	42163	LR1_LR2_up
ASL18(LOBAS2)/colamp-ASL18-DAP-Seq(GSE60143)/Homer	CCGGAAAWTCMGGAR	1	-0.5277	0.8791	79	47.88%	20433	48.47%	165	42163	LR1_LR2_up
Snail1(Zf)/LS174T-SNAIL1.HA-ChIP-Seq(GSE127183)/Homer	TRCACCTGCY	1	-0.5226	0.8799	15	9.09%	3963.9	9.40%	165	42163	LR1_LR2_up
Bach1(bZIP)/K562-Bach1-ChIP-Seq(GSE31477)/Homer	AWWNTGCTGAGTCAT	1	-0.5206	0.8803	3	1.82%	784.5	1.86%	165	42163	LR1_LR2_up
JunD(bZIP)/K562-JunD-ChIP-Seq/Homer	ATGACGTCATCN	1	-0.5204	0.8803	6	3.64%	1592.6	3.78%	165	42163	LR1_LR2_up
Tgif2(Homeobox)/mES-Tgif2-ChIP-Seq(GSE55404)/Homer	TGTCANYT	1	-0.5201	0.8803	150	90.91%	38389.5	91.06%	165	42163	LR1_LR2_up
STAT1(Stat)/HelaS3-STAT1-ChIP-Seq(GSE12782)/Homer	NATTTCCNGGAAAT	1	-0.5148	0.8816	31	18.79%	8138.6	19.30%	165	42163	LR1_LR2_up
IBL1(bHLH)/Seedling-IBL1-ChIP-Seq(GSE51120)/Homer	CACGTGCC	1	-0.514	0.8816	71	43.03%	18423.7	43.70%	165	42163	LR1_LR2_up
Zelda(Zf)/Embryo-zld-ChIP-Seq(GSE65441)/Homer	KBCTACCTGW	1	-0.5137	0.8816	19	11.52%	5022.4	11.91%	165	42163	LR1_LR2_up
bHLH157(bHLH)/col-bHLH157-DAP-Seq(GSE60143)/Homer	KACACGTCTCTY	1	-0.5137	0.8816	32	19.39%	8399.6	19.92%	165	42163	LR1_LR2_up
ZNF519(Zf)/HEK293-ZNF519.GFP-ChIP-Seq(GSE58341)/Homer	GAGSCCGAGC	1	-0.5128	0.8816	2	1.21%	514.8	1.22%	165	42163	LR1_LR2_up
GSC(Homeobox)/FrogEmbryos-GSC-ChIP-Seq(DRA000576)/Homer	RGGATTAR	1	-0.5068	0.8822	135	81.82%	34666.3	82.23%	165	42163	LR1_LR2_up
ANAC042(NAC)/col-ANAC042-DAP-Seq(GSE60143)/Homer	CGTNDHNDHNACGKY	1	-0.5014	0.8856	31	18.79%	8165.9	19.37%	165	42163	LR1_LR2_up
Erra(NR)/HepG2-Erra-ChIP-Seq(GSE31477)/Homer	CAAAGGTCAG	1	-0.4977	0.8876	66	40.00%	17185.6	40.76%	165	42163	LR1_LR2_up
AP-1(bZIP)/ThioMac-PU.1-ChIP-Seq(GSE21512)/Homer	VTGACTCATC	1	-0.4966	0.8876	62	37.58%	16163.1	38.34%	165	42163	LR1_LR2_up
ZEB1(Zf)/PDAC-ZEB1-ChIP-Seq(GSE64557)/Homer	VCAGGTRDRY	1	-0.4949	0.8876	42	25.45%	11024.8	26.15%	165	42163	LR1_LR2_up
CELF2(RRM)/JSL1-CELF2-CLIP-Seq(GSE71264)/Homer	RGTGTCAG	1	-0.4932	0.8878	10	6.06%	2687.7	6.38%	165	42163	LR1_LR2_up
Sp5(Zf)/mES-Sp5.Flag-ChIP-Seq(GSE72989)/Homer	RGKGGGCGGAGC	1	-0.4926	0.8878	9	5.45%	2422.1	5.75%	165	42163	LR1_LR2_up
HNF1b(Homeobox)/PDAC-HNF1B-ChIP-Seq(GSE64557)/Homer	GTTAATNATTAA	1	-0.4915	0.8878	60	36.36%	15664	37.15%	165	42163	LR1_LR2_up
MYB65(MYB)/colamp-MYB65-DAP-Seq(GSE60143)/Homer	RACNGTTA	1	-0.4905	0.8878	119	72.12%	30677.4	72.77%	165	42163	LR1_LR2_up
Brn1(POU,Homeobox)/NPC-Brn1-ChIP-Seq(GSE35496)/Homer	TATGCWAATBAV	1	-0.4897	0.8878	55	33.33%	14384.7	34.12%	165	42163	LR1_LR2_up
PBX1(Homeobox)/MCF7-PBX1-ChIP-Seq(GSE28007)/Homer	GSCTGTCACTCA	1	-0.4891	0.8878	1	0.61%	242.9	0.58%	165	42163	LR1_LR2_up
JKD(C2H2)/col-JKD-DAP-Seq(GSE60143)/Homer	TTTTGTCGTTTT	1	-0.4881	0.8878	50	30.30%	13102.9	31.08%	165	42163	LR1_LR2_up
SPL11(SBP)/col100-SPL11-DAP-Seq(GSE60143)/Homer	YTGTACTTBH	1	-0.4879	0.8878	71	43.03%	18490.8	43.86%	165	42163	LR1_LR2_up
CEBP:CEBP(bZIP)/MEF-Chop-ChIP-Seq(GSE35681)/Homer	NTNATGCAAYMNNHTGMAAY	1	-0.4869	0.8878	22	13.33%	5852.3	13.88%	165	42163	LR1_LR2_up
WRKY7(WRKY)/colamp-WRKY7-DAP-Seq(GSE60143)/Homer	AAAAGTCAACGSHWD	1	-0.4866	0.8878	1	0.61%	243.4	0.58%	165	42163	LR1_LR2_up
AT3G10113(MYBrelated)/col-AT3G10113-DAP-Seq(GSE60143)/Homer	WNAAATATCWWN	1	-0.4858	0.8878	105	63.64%	27150.8	64.40%	165	42163	LR1_LR2_up
NPAS2(bHLH)/Liver-NPAS2-ChIP-Seq(GSE39860)/Homer	KCCACGTGAC	1	-0.4808	0.8878	63	38.18%	16460.7	39.04%	165	42163	LR1_LR2_up
MYNN(Zf)/HEK293-MYNN.eGFP-ChIP-Seq(Encode)/Homer	TTCAAAWTAAAAGTC	1	-0.4784	0.8878	53	32.12%	13898.1	32.97%	165	42163	LR1_LR2_up
AtIDD11(C2H2)/colamp-AtIDD11-DAP-Seq(GSE60143)/Homer	TTTGTCGTTT	1	-0.4769	0.8878	66	40.00%	17239.6	40.89%	165	42163	LR1_LR2_up
bHLH74(bHLH)/col-bHLH74-DAP-Seq(GSE60143)/Homer	DRATCACGTGAB	1	-0.476	0.8878	12	7.27%	3241.5	7.69%	165	42163	LR1_LR2_up
HDG7(HB)/col-HDG7-DAP-Seq(GSE60143)/Homer	WGCATTTAATGC	1	-0.4754	0.8878	38	23.03%	10035.2	23.80%	165	42163	LR1_LR2_up
Ets1-distal(ETS)/CD4+-PolII-ChIP-Seq(Barski_et_al.)/Homer	MACAGGAAGT	1	-0.4753	0.8878	8	4.85%	2176.8	5.16%	165	42163	LR1_LR2_up
Tcf7(HMG)/GM12878-TCF7-ChIP-Seq(Encode)/Homer	CTTTGATGTGSB	1	-0.4752	0.8878	42	25.45%	11070.6	26.26%	165	42163	LR1_LR2_up
AT3G25990(Trihelix)/colamp-AT3G25990-DAP-Seq(GSE60143)/Homer	TTAACCATAG	1	-0.474	0.8878	106	64.24%	27433.7	65.07%	165	42163	LR1_LR2_up
At1g49010(MYBrelated)/col-At1g49010-DAP-Seq(GSE60143)/Homer	RGATAASNTT	1	-0.4732	0.8878	154	93.33%	39439.3	93.55%	165	42163	LR1_LR2_up
At5g58900(MYBrelated)/colamp-At5g58900-DAP-Seq(GSE60143)/Homer	WWWTYTTATCTWWWW	1	-0.4722	0.8878	159	96.36%	40653.1	96.43%	165	42163	LR1_LR2_up
GT3a(Trihelix)/col-GT3a-DAP-Seq(GSE60143)/Homer	WNACACGTGTYWWAW	1	-0.4654	0.8878	32	19.39%	8501.9	20.17%	165	42163	LR1_LR2_up
AT2G15740(C2H2)/col-AT2G15740-DAP-Seq(GSE60143)/Homer	DHNDWATCGATD	1	-0.4637	0.8878	157	95.15%	40180.8	95.31%	165	42163	LR1_LR2_up
NF1-halfsite(CTF)/LNCaP-NF1-ChIP-Seq(Unpublished)/Homer	YTGCCAAG	1	-0.4637	0.8878	60	36.36%	15735.7	37.32%	165	42163	LR1_LR2_up
ERF1(AP2EREBP)/colamp-ERF1-DAP-Seq(GSE60143)/Homer	GGCGGCTR	1	-0.4571	0.8895	10	6.06%	2736	6.49%	165	42163	LR1_LR2_up
IDD4(C2H2)/col-IDD4-DAP-Seq(GSE60143)/Homer	TTTGTCTTTWTB	1	-0.4555	0.8898	141	85.45%	36262.9	86.01%	165	42163	LR1_LR2_up
ZBTB12(Zf)/HEK293-ZBTB12.GFP-ChIP-Seq(GSE58341)/Homer	NGNTCTAGAACCNGV	1	-0.4515	0.8921	22	13.33%	5919.5	14.04%	165	42163	LR1_LR2_up
Nkx2.1(Homeobox)/LungAC-Nkx2.1-ChIP-Seq(GSE43252)/Homer	RSCACTYRAG	1	-0.4504	0.8921	133	80.61%	34281	81.31%	165	42163	LR1_LR2_up
Npas4(bHLH)/Neuron-Npas4-ChIP-Seq(GSE127793)/Homer	NHRTCACGACDN	1	-0.4475	0.8931	89	53.94%	23191.5	55.01%	165	42163	LR1_LR2_up
Barx1(Homeobox)/Stomach-Barx1.3xFlag-ChIP-Seq(GSE69483)/Homer	AAACMATTAN	1	-0.4463	0.8931	107	64.85%	27758.1	65.84%	165	42163	LR1_LR2_up
Oct4:Sox17(POU,Homeobox,HMG)/F9-Sox17-ChIP-Seq(GSE44553)/Homer	CCATTGTATGCAAAT	1	-0.4456	0.8931	29	17.58%	7763.6	18.41%	165	42163	LR1_LR2_up
Slug(Zf)/Mesoderm-Snai2-ChIP-Seq(GSE61475)/Homer	SNGCACCTGCHS	1	-0.443	0.8935	7	4.24%	1945.8	4.62%	165	42163	LR1_LR2_up
CDF3(C2C2dof)/colamp-CDF3-DAP-Seq(GSE60143)/Homer	AAAAGTRM	1	-0.4426	0.8935	152	92.12%	38993.4	92.49%	165	42163	LR1_LR2_up
AT1G20910(ARID)/col-AT1G20910-DAP-Seq(GSE60143)/Homer	THAATTRAWN	1	-0.4398	0.8938	162	98.18%	41389	98.17%	165	42163	LR1_LR2_up
Chop(bZIP)/MEF-Chop-ChIP-Seq(GSE35681)/Homer	ATTGCATCAT	1	-0.4392	0.8938	39	23.64%	10380.1	24.62%	165	42163	LR1_LR2_up
MYB81(MYB)/col-MYB81-DAP-Seq(GSE60143)/Homer	NWAACSGWTWNN	1	-0.4366	0.8942	151	91.52%	38758.8	91.93%	165	42163	LR1_LR2_up
Pitx1(Homeobox)/Chicken-Pitx1-ChIP-Seq(GSE38910)/Homer	TAATCCCN	1	-0.435	0.8944	165	100.00%	42048.9	99.74%	165	42163	LR1_LR2_up
NUC(C2H2)/col-NUC-DAP-Seq(GSE60143)/Homer	HAVAAAACGACAAAA	1	-0.4328	0.8952	28	16.97%	7530.2	17.86%	165	42163	LR1_LR2_up
DUX(Homeobox)/C2C12-Dux-ChIP-Seq(GSE87279)/Homer	BCWGATTCAATCAAN	1	-0.4316	0.8952	1	0.61%	267.1	0.63%	165	42163	LR1_LR2_up
OCT:OCT-short(POU,Homeobox)/NPC-OCT6-ChIP-Seq(GSE43916)/Homer	ATGCATWATGCATRW	1	-0.4302	0.8952	126	76.36%	32578	77.27%	165	42163	LR1_LR2_up
At1g77640(AP2EREBP)/col-At1g77640-DAP-Seq(GSE60143)/Homer	TGTCGGTGGA	1	-0.4295	0.8952	10	6.06%	2774.7	6.58%	165	42163	LR1_LR2_up
BIM1(bHLH)/colamp-BIM1-DAP-Seq(GSE60143)/Homer	NNNNNNVTCACGTGM	1	-0.4275	0.8952	9	5.45%	2507.1	5.95%	165	42163	LR1_LR2_up
THRb(NR)/Liver-NR1A2-ChIP-Seq(GSE52613)/Homer	TRAGGTCA	1	-0.4272	0.8952	132	80.00%	34083.2	80.84%	165	42163	LR1_LR2_up
GT2(Trihelix)/colamp-GT2-DAP-Seq(GSE60143)/Homer	AMGGTAAAWWWN	1	-0.4268	0.8952	145	87.88%	37304.8	88.49%	165	42163	LR1_LR2_up
Unknown6/Drosophila-Promoters/Homer	AATTTTAAAA	1	-0.4266	0.8952	142	86.06%	36565.2	86.73%	165	42163	LR1_LR2_up
ELF1(ETS)/Jurkat-ELF1-ChIP-Seq(SRA014231)/Homer	AVCCGGAAGT	1	-0.4236	0.8952	24	14.55%	6501.5	15.42%	165	42163	LR1_LR2_up
dof24(C2C2dof)/col-dof24-DAP-Seq(GSE60143)/Homer	TWMCTTTTTG	1	-0.422	0.8952	153	92.73%	39266.5	93.14%	165	42163	LR1_LR2_up
ZNF341(Zf)/EBV-ZNF341-ChIP-Seq(GSE113194)/Homer	GGAACAGCCG	1	-0.4162	0.8978	16	9.70%	4401.4	10.44%	165	42163	LR1_LR2_up
RUNX-AML(Runt)/CD4+-PolII-ChIP-Seq(Barski_et_al.)/Homer	GCTGTGGTTW	1	-0.4157	0.8978	45	27.27%	11996.3	28.45%	165	42163	LR1_LR2_up
CEBP:AP1(bZIP)/ThioMac-CEBPb-ChIP-Seq(GSE21512)/Homer	DRTGTTGCAA	1	-0.4117	0.8995	95	57.58%	24817.2	58.87%	165	42163	LR1_LR2_up
PPARE(NR),DR1/3T3L1-Pparg-ChIP-Seq(GSE13511)/Homer	TGACCTTTGCCCCA	1	-0.4115	0.8995	30	18.18%	8102.4	19.22%	165	42163	LR1_LR2_up
O2(bZIP)/Corn-O2-ChIP-Seq(GSE63991)/Homer	GCTGACGTGGCA	1	-0.4108	0.8995	7	4.24%	1985.2	4.71%	165	42163	LR1_LR2_up
Gata6(Zf)/HUG1N-GATA6-ChIP-Seq(GSE51936)/Homer	YCTTATCTBN	1	-0.408	0.8995	116	70.30%	30129	71.46%	165	42163	LR1_LR2_up
p53(p53)/Saos-p53-ChIP-Seq(GSE15780)/Homer	RRCATGYCYRGRCATGYYYN	1	-0.4069	0.8995	5	3.03%	1437	3.41%	165	42163	LR1_LR2_up
p53(p53)/Saos-p53-ChIP-Seq/Homer	RRCATGYCYRGRCATGYYYN	1	-0.4069	0.8995	5	3.03%	1437	3.41%	165	42163	LR1_LR2_up
MYB41(MYB)/col-MYB41-DAP-Seq(GSE60143)/Homer	BYTYACCTAA	1	-0.4068	0.8995	31	18.79%	8375.2	19.87%	165	42163	LR1_LR2_up
NFkB-p65-Rel(RHD)/ThioMac-LPS-Expression(GSE23622)/Homer	GGAAATTCCC	1	-0.405	0.8995	2	1.21%	583.2	1.38%	165	42163	LR1_LR2_up
TEAD2(TEA)/Py2T-Tead2-ChIP-Seq(GSE55709)/Homer	CCWGGAATGY	1	-0.4037	0.8995	24	14.55%	6545	15.52%	165	42163	LR1_LR2_up
ERE(NR),IR3/MCF7-ERa-ChIP-Seq(Unpublished)/Homer	VAGGTCACNSTGACC	1	-0.3945	0.9041	5	3.03%	1451.4	3.44%	165	42163	LR1_LR2_up
ERF2(AP2EREBP)/colamp-ERF2-DAP-Seq(GSE60143)/Homer	GGCGGCTG	1	-0.3899	0.9071	10	6.06%	2834.8	6.72%	165	42163	LR1_LR2_up
HSF21(HSF)/col-HSF21-DAP-Seq(GSE60143)/Homer	CTTCTAGAAGMTTYW	1	-0.3847	0.9106	11	6.67%	3114.5	7.39%	165	42163	LR1_LR2_up
ERG(ETS)/VCaP-ERG-ChIP-Seq(GSE14097)/Homer	ACAGGAAGTG	1	-0.3823	0.9116	56	33.94%	14935.5	35.43%	165	42163	LR1_LR2_up
Pbx3(Homeobox)/GM12878-PBX3-ChIP-Seq(GSE32465)/Homer	SCTGTCAMTCAN	1	-0.3753	0.9167	8	4.85%	2309.4	5.48%	165	42163	LR1_LR2_up
Replumless(BLH)/Arabidopsis-RPL.GFP-ChIP-Seq(GSE78727)/Homer	HGTCWHATCA	1	-0.3751	0.9167	108	65.45%	28210.4	66.91%	165	42163	LR1_LR2_up
Tbx20(T-box)/Heart-Tbx20-ChIP-Seq(GSE29636)/Homer	GGTGYTGACAGS	1	-0.3746	0.9167	9	5.45%	2585.4	6.13%	165	42163	LR1_LR2_up
ERF5(AP2EREBP)/colamp-ERF5-DAP-Seq(GSE60143)/Homer	DCMGCCGCCA	1	-0.3731	0.9167	10	6.06%	2861.3	6.79%	165	42163	LR1_LR2_up
PIF5ox(bHLH)/Arabidopsis-PIF5ox-ChIP-Seq(GSE35062)/Homer	BCACGTGVDN	1	-0.3717	0.9167	64	38.79%	17028.5	40.39%	165	42163	LR1_LR2_up
Hnf1(Homeobox)/Liver-Foxa2-Chip-Seq(GSE25694)/Homer	GGTTAAWCATTAA	1	-0.367	0.9183	50	30.30%	13430.1	31.86%	165	42163	LR1_LR2_up
WRKY17(WRKY)/colamp-WRKY17-DAP-Seq(GSE60143)/Homer	GCGTTGACTTTT	1	-0.3659	0.9183	2	1.21%	613.7	1.46%	165	42163	LR1_LR2_up
SPCH(bHLH)/Seedling-SPCH-ChIP-Seq(GSE57497)/Homer	WNBCACGTGA	1	-0.3547	0.9272	83	50.30%	21946	52.05%	165	42163	LR1_LR2_up
Hoxa10(Homeobox)/ChickenMSG-Hoxa10.Flag-ChIP-Seq(GSE86088)/Homer	GGYAATGAAA	1	-0.3514	0.929	82	49.70%	21701.8	51.48%	165	42163	LR1_LR2_up
EKLF(Zf)/Erythrocyte-Klf1-ChIP-Seq(GSE20478)/Homer	NWGGGTGTGGCY	1	-0.3513	0.929	2	1.21%	625.9	1.48%	165	42163	LR1_LR2_up
SPL15(SBP)/colamp-SPL15-DAP-Seq(GSE60143)/Homer	WDWMMGTACADW	1	-0.3505	0.929	125	75.76%	32534.7	77.17%	165	42163	LR1_LR2_up
TCP7(TCP)/col-TCP7-DAP-Seq(GSE60143)/Homer	GTGGGSCCCACHHNN	1	-0.3485	0.929	9	5.45%	2627.9	6.23%	165	42163	LR1_LR2_up
Rfx6(HTH)/Min6b1-Rfx6.HA-ChIP-Seq(GSE62844)/Homer	TGTTKCCTAGCAACM	1	-0.3472	0.929	39	23.64%	10627.4	25.21%	165	42163	LR1_LR2_up
MYB73(MYB)/col-MYB73-DAP-Seq(GSE60143)/Homer	NNNNHAACNGHHDHN	1	-0.3466	0.929	157	95.15%	40323.8	95.65%	165	42163	LR1_LR2_up
VDR(NR),DR3/GM10855-VDR+vitD-ChIP-Seq(GSE22484)/Homer	ARAGGTCANWGAGTTCANNN	1	-0.3453	0.929	7	4.24%	2076.5	4.93%	165	42163	LR1_LR2_up
THRa(NR)/C17.2-THRa-ChIP-Seq(GSE38347)/Homer	GGTCANYTGAGGWCA	1	-0.344	0.929	7	4.24%	2078.1	4.93%	165	42163	LR1_LR2_up
bHLH18(bHLH)/col-bHLH18-DAP-Seq(GSE60143)/Homer	CACGTGTTYCACGTG	1	-0.3397	0.9302	2	1.21%	635.9	1.51%	165	42163	LR1_LR2_up
Smad4(MAD)/ESC-SMAD4-ChIP-Seq(GSE29422)/Homer	VBSYGTCTGG	1	-0.3389	0.9302	40	24.24%	10913	25.89%	165	42163	LR1_LR2_up
EWS:FLI1-fusion(ETS)/SK_N_MC-EWS:FLI1-ChIP-Seq(SRA014231)/Homer	VACAGGAAAT	1	-0.3384	0.9302	20	12.12%	5631.9	13.36%	165	42163	LR1_LR2_up
SUT1?/SacCer-Promoters/Homer	CCCCGCGC	1	-0.3377	0.9302	98	59.39%	25807.6	61.21%	165	42163	LR1_LR2_up
AT2G20110(CPP)/colamp-AT2G20110-DAP-Seq(GSE60143)/Homer	ATTYAAATHY	1	-0.334	0.9307	157	95.15%	40340.9	95.69%	165	42163	LR1_LR2_up
Gfi1b(Zf)/HPC7-Gfi1b-ChIP-Seq(GSE22178)/Homer	MAATCACTGC	1	-0.3335	0.9307	39	23.64%	10668.6	25.31%	165	42163	LR1_LR2_up
SGR5(C2H2)/colamp-SGR5-DAP-Seq(GSE60143)/Homer	TTTGTCTTTTTT	1	-0.3331	0.9307	91	55.15%	24051.5	57.05%	165	42163	LR1_LR2_up
ESE3(AP2EREBP)/col-ESE3-DAP-Seq(GSE60143)/Homer	GACGGTGG	1	-0.325	0.9355	38	23.03%	10432.7	24.75%	165	42163	LR1_LR2_up
EGL-5(Homeobox)/cElegans-L3-EGL5-ChIP-Seq(modEncode)/Homer	ATTTAATGGG	1	-0.3233	0.9358	152	92.12%	39184.7	92.94%	165	42163	LR1_LR2_up
Sox10(HMG)/SciaticNerve-Sox3-ChIP-Seq(GSE35132)/Homer	CCWTTGTYYB	1	-0.3229	0.9358	125	75.76%	32613	77.36%	165	42163	LR1_LR2_up
AT3G52440(C2C2dof)/colamp-AT3G52440-DAP-Seq(GSE60143)/Homer	DTHACTTTTT	1	-0.3162	0.9401	161	97.58%	41268.8	97.89%	165	42163	LR1_LR2_up
AT4G37180(G2like)/col-AT4G37180-DAP-Seq(GSE60143)/Homer	AGAATCTTNN	1	-0.3151	0.9401	135	81.82%	35098.8	83.25%	165	42163	LR1_LR2_up
DREF/Drosophila-Promoters/Homer	AVYTATCGATAD	1	-0.3141	0.9401	10	6.06%	2966	7.04%	165	42163	LR1_LR2_up
STAT4(Stat)/CD4-Stat4-ChIP-Seq(GSE22104)/Homer	NYTTCCWGGAAR	1	-0.3118	0.9406	80	48.48%	21329.4	50.59%	165	42163	LR1_LR2_up
DREB26(AP2EREBP)/col-DREB26-DAP-Seq(GSE60143)/Homer	CCACCGACAH	1	-0.3099	0.9412	10	6.06%	2973.3	7.05%	165	42163	LR1_LR2_up
Eomes(T-box)/H9-Eomes-ChIP-Seq(GSE26097)/Homer	ATTAACACCT	1	-0.3096	0.9412	142	86.06%	36816.6	87.33%	165	42163	LR1_LR2_up
MafB(bZIP)/BMM-Mafb-ChIP-Seq(GSE75722)/Homer	WNTGCTGASTCAGCANWTTY	1	-0.3085	0.9412	19	11.52%	5435.8	12.89%	165	42163	LR1_LR2_up
bHLH28(bHLH)/col-bHLH28-DAP-Seq(GSE60143)/Homer	NHHTGTACGGAH	1	-0.3065	0.9412	46	27.88%	12584.8	29.85%	165	42163	LR1_LR2_up
Bcl6(Zf)/Liver-Bcl6-ChIP-Seq(GSE31578)/Homer	NNNCTTTCCAGGAAA	1	-0.3036	0.9424	78	47.27%	20849.8	49.45%	165	42163	LR1_LR2_up
BMAL1(bHLH)/Liver-Bmal1-ChIP-Seq(GSE39860)/Homer	GNCACGTG	1	-0.3029	0.9424	104	63.03%	27438.4	65.08%	165	42163	LR1_LR2_up
TCF4(bHLH)/SHSY5Y-TCF4-ChIP-Seq(GSE96915)/Homer	SMCATCTGKH	1	-0.3024	0.9424	54	32.73%	14679.9	34.82%	165	42163	LR1_LR2_up
Gata4(Zf)/Heart-Gata4-ChIP-Seq(GSE35151)/Homer	NBWGATAAGR	1	-0.3019	0.9424	120	72.73%	31438.2	74.57%	165	42163	LR1_LR2_up
PAX3:FKHR-fusion(Paired,Homeobox)/Rh4-PAX3:FKHR-ChIP-Seq(GSE19063)/Homer	ACCRTGACTAATTNN	1	-0.2995	0.9424	34	20.61%	9459.7	22.44%	165	42163	LR1_LR2_up
BIM2(bHLH)/col-BIM2-DAP-Seq(GSE60143)/Homer	NNNNCACGTGNN	1	-0.2983	0.9424	70	42.42%	18821.7	44.64%	165	42163	LR1_LR2_up
c-Jun-CRE(bZIP)/K562-cJun-ChIP-Seq(GSE31477)/Homer	ATGACGTCATCY	1	-0.2979	0.9424	20	12.12%	5732.7	13.60%	165	42163	LR1_LR2_up
PRDM10(Zf)/HEK293-PRDM10.eGFP-ChIP-Seq(Encode)/Homer	TGGTACATTCCA	1	-0.2928	0.9443	25	15.15%	7089.8	16.82%	165	42163	LR1_LR2_up
STAT6(Stat)/Macrophage-Stat6-ChIP-Seq(GSE38377)/Homer	TTCCKNAGAA	1	-0.2919	0.9443	54	32.73%	14717.4	34.91%	165	42163	LR1_LR2_up
caudal(Homeobox)/Drosophila-Embryos-ChIP-Chip(modEncode)/Homer	GGYCATAAAW	1	-0.2917	0.9443	127	76.97%	33201.1	78.75%	165	42163	LR1_LR2_up
MYB88(MYB)/col-MYB88-DAP-Seq(GSE60143)/Homer	HNACGCTCCT	1	-0.288	0.9452	40	24.24%	11077.4	26.28%	165	42163	LR1_LR2_up
STAT5(Stat)/mCD4+-Stat5-ChIP-Seq(GSE12346)/Homer	RTTTCTNAGAAA	1	-0.286	0.9459	28	16.97%	7910.5	18.76%	165	42163	LR1_LR2_up
IDD7(C2H2)/col-IDD7-DAP-Seq(GSE60143)/Homer	TTTGTCKTTTTN	1	-0.2857	0.9459	70	42.42%	18869.9	44.76%	165	42163	LR1_LR2_up
Zic3(Zf)/mES-Zic3-ChIP-Seq(GSE37889)/Homer	GGCCYCCTGCTGDGH	1	-0.2843	0.9459	2	1.21%	688.7	1.63%	165	42163	LR1_LR2_up
MYB118(MYB)/colamp-MYB118-DAP-Seq(GSE60143)/Homer	TAWCCGTTAC	1	-0.2842	0.9459	49	29.70%	13445.9	31.89%	165	42163	LR1_LR2_up
Brn2(POU,Homeobox)/NPC-Brn2-ChIP-Seq(GSE35496)/Homer	ATGAATATTC	1	-0.2822	0.9459	25	15.15%	7120.9	16.89%	165	42163	LR1_LR2_up
At3g09600(MYBrelated)/colamp-At3g09600-DAP-Seq(GSE60143)/Homer	AAAATATCTT	1	-0.2814	0.9459	109	66.06%	28768.6	68.24%	165	42163	LR1_LR2_up
STOP1(C2H2)/colamp-STOP1-DAP-Seq(GSE60143)/Homer	DTATCTGGKGRAGGT	1	-0.2809	0.9459	23	13.94%	6588	15.63%	165	42163	LR1_LR2_up
NRF(NRF)/Promoter/Homer	STGCGCATGCGC	1	-0.2808	0.9459	1	0.61%	358.1	0.85%	165	42163	LR1_LR2_up
Unknown5/Drosophila-Promoters/Homer	GCTGATAASV	1	-0.2804	0.9459	67	40.61%	18119	42.98%	165	42163	LR1_LR2_up
AP-2gamma(AP2)/MCF7-TFAP2C-ChIP-Seq(GSE21234)/Homer	SCCTSAGGSCAW	1	-0.2797	0.9459	7	4.24%	2184.3	5.18%	165	42163	LR1_LR2_up
AT1G47655(C2C2dof)/colamp-AT1G47655-DAP-Seq(GSE60143)/Homer	YHACTTTTTS	1	-0.2781	0.9459	165	100.00%	42088.4	99.83%	165	42163	LR1_LR2_up
ELF3(ETS)/PDAC-ELF3-ChIP-Seq(GSE64557)/Homer	ANCAGGAAGT	1	-0.2768	0.9459	39	23.64%	10853.5	25.74%	165	42163	LR1_LR2_up
BZR1(BZR)/col-BZR1-DAP-Seq(GSE60143)/Homer	NNCRCACGTGCG	1	-0.2752	0.9459	4	2.42%	1315.8	3.12%	165	42163	LR1_LR2_up
Bach2(bZIP)/OCILy7-Bach2-ChIP-Seq(GSE44420)/Homer	TGCTGAGTCA	1	-0.2716	0.9459	7	4.24%	2199.8	5.22%	165	42163	LR1_LR2_up
Unknown1/Arabidopsis-Promoters/Homer	RGGGTAWWWTHGTAA	1	-0.2704	0.9459	16	9.70%	4717.4	11.19%	165	42163	LR1_LR2_up
SeqBias: CA-repeat	CACACACACA	1	-0.2703	0.9459	165	100.00%	42090.1	99.84%	165	42163	LR1_LR2_up
LCL1(MYBrelated)/colamp-LCL1-DAP-Seq(GSE60143)/Homer	NAAAATATCTWHWWN	1	-0.2678	0.9459	39	23.64%	10885.7	25.82%	165	42163	LR1_LR2_up
KLF1(Zf)/HUDEP2-KLF1-CutnRun(GSE136251)/Homer	VDGGGYGGGGCY	1	-0.2676	0.9459	5	3.03%	1624.2	3.85%	165	42163	LR1_LR2_up
GEI-11(Myb?)/cElegans-L4-GEI11-ChIP-Seq(modEncode)/Homer	CCGACAYYTYACGGG	1	-0.2672	0.9459	1	0.61%	369.8	0.88%	165	42163	LR1_LR2_up
TR4(NR),DR1/Hela-TR4-ChIP-Seq(GSE24685)/Homer	GAGGTCAAAGGTCA	1	-0.265	0.9459	2	1.21%	709.4	1.68%	165	42163	LR1_LR2_up
CLOCK(bHLH)/Liver-Clock-ChIP-Seq(GSE39860)/Homer	GHCACGTG	1	-0.2537	0.9531	35	21.21%	9879	23.43%	165	42163	LR1_LR2_up
SOC1(MADS)/Seedling-SOC1-ChIP-Seq(GSE45846)/Homer	TWCCAWWTWTGG	1	-0.2536	0.9531	61	36.97%	16680.1	39.56%	165	42163	LR1_LR2_up
Tgif1(Homeobox)/mES-Tgif1-ChIP-Seq(GSE55404)/Homer	YTGWCADY	1	-0.2526	0.9531	148	89.70%	38385.2	91.05%	165	42163	LR1_LR2_up
GRE(NR),IR3/A549-GR-ChIP-Seq(GSE32465)/Homer	NRGVACABNVTGTYCY	1	-0.2519	0.9531	3	1.82%	1043.8	2.48%	165	42163	LR1_LR2_up
REM19(REM)/colamp-REM19-DAP-Seq(GSE60143)/Homer	AAAAAAAA	1	-0.2489	0.9531	139	84.24%	36253.7	85.99%	165	42163	LR1_LR2_up
GATA19(C2C2gata)/colamp-GATA19-DAP-Seq(GSE60143)/Homer	ATCSGATCVG	1	-0.247	0.9537	13	7.88%	3949.2	9.37%	165	42163	LR1_LR2_up
YY1(Zf)/Promoter/Homer	CAAGATGGCGGC	1	-0.2454	0.9541	2	1.21%	732	1.74%	165	42163	LR1_LR2_up
TCFL2(HMG)/K562-TCF7L2-ChIP-Seq(GSE29196)/Homer	ACWTCAAAGG	1	-0.2454	0.9541	8	4.85%	2539.4	6.02%	165	42163	LR1_LR2_up
Mef2a(MADS)/HL1-Mef2a.biotin-ChIP-Seq(GSE21529)/Homer	CYAAAAATAG	1	-0.2444	0.9541	67	40.61%	18267.6	43.33%	165	42163	LR1_LR2_up
GATA3(Zf),DR4/iTreg-Gata3-ChIP-Seq(GSE20898)/Homer	AGATGKDGAGATAAG	1	-0.2419	0.9541	19	11.52%	5619.5	13.33%	165	42163	LR1_LR2_up
Knotted(Homeobox)/Corn-KN1-ChIP-Seq(GSE39161)/Homer	GAYGNGACRGGN	1	-0.2388	0.9557	84	50.91%	22640.6	53.70%	165	42163	LR1_LR2_up
ZBTB33(Zf)/GM12878-ZBTB33-ChIP-Seq(GSE32465)/Homer	GGVTCTCGCGAGAAC	1	-0.2388	0.9557	1	0.61%	394.6	0.94%	165	42163	LR1_LR2_up
AR-halfsite(NR)/LNCaP-AR-ChIP-Seq(GSE27824)/Homer	CCAGGAACAG	1	-0.2355	0.9566	110	66.67%	29195.1	69.25%	165	42163	LR1_LR2_up
Elf4(ETS)/BMDM-Elf4-ChIP-Seq(GSE88699)/Homer	ACTTCCKGKT	1	-0.2347	0.9566	43	26.06%	12066.7	28.62%	165	42163	LR1_LR2_up
SPDEF(ETS)/VCaP-SPDEF-ChIP-Seq(SRA014231)/Homer	ASWTCCTGBT	1	-0.2312	0.9584	39	23.64%	11025.1	26.15%	165	42163	LR1_LR2_up
ZIM(C2C2gata)/col-ZIM-DAP-Seq(GSE60143)/Homer	ATCSRACGGTYRAGA	1	-0.23	0.9584	5	3.03%	1690.8	4.01%	165	42163	LR1_LR2_up
GATA4(C2C2gata)/col-GATA4-DAP-Seq(GSE60143)/Homer	DDWTYAGATCTR	1	-0.2285	0.9587	92	55.76%	24713.6	58.62%	165	42163	LR1_LR2_up
AIL7(AP2EREBP)/colamp-AIL7-DAP-Seq(GSE60143)/Homer	KCACRAWTYYCGAGG	1	-0.2271	0.9589	44	26.67%	12362	29.32%	165	42163	LR1_LR2_up
T1ISRE(IRF)/ThioMac-Ifnb-Expression/Homer	ACTTTCGTTTCT	1	-0.2205	0.9641	2	1.21%	764	1.81%	165	42163	LR1_LR2_up
CREB5(bZIP)/LNCaP-CREB5.V5-ChIP-Seq(GSE137775)/Homer	VVATGACGTCAT	1	-0.2173	0.966	47	28.48%	13192.8	31.29%	165	42163	LR1_LR2_up
AP-2alpha(AP2)/Hela-AP2alpha-ChIP-Seq(GSE31477)/Homer	ATGCCCTGAGGC	1	-0.2172	0.966	4	2.42%	1409.8	3.34%	165	42163	LR1_LR2_up
CRF4(AP2EREBP)/colamp-CRF4-DAP-Seq(GSE60143)/Homer	CGCCGCCA	1	-0.216	0.966	13	7.88%	4034.6	9.57%	165	42163	LR1_LR2_up
TEAD1(TEAD)/HepG2-TEAD1-ChIP-Seq(Encode)/Homer	CYRCATTCCA	1	-0.2137	0.966	68	41.21%	18665.9	44.27%	165	42163	LR1_LR2_up
bHLHE40(bHLH)/HepG2-BHLHE40-ChIP-Seq(GSE31477)/Homer	KCACGTGMCN	1	-0.2129	0.966	17	10.30%	5160.2	12.24%	165	42163	LR1_LR2_up
Nr5a2(NR)/Pancreas-LRH1-ChIP-Seq(GSE34295)/Homer	BTCAAGGTCA	1	-0.212	0.966	23	13.94%	6811.4	16.16%	165	42163	LR1_LR2_up
PAX5(Paired,Homeobox)/GM12878-PAX5-ChIP-Seq(GSE32465)/Homer	GCAGCCAAGCRTGACH	1	-0.2119	0.966	9	5.45%	2906.5	6.89%	165	42163	LR1_LR2_up
SeqBias: GA-repeat	GAGAGAGAGA	1	-0.2113	0.966	164	99.39%	41955.6	99.52%	165	42163	LR1_LR2_up
RLR1?/SacCer-Promoters/Homer	WTTTTCYYTTTT	1	-0.2108	0.966	126	76.36%	33237.6	78.84%	165	42163	LR1_LR2_up
Bapx1(Homeobox)/VertebralCol-Bapx1-ChIP-Seq(GSE36672)/Homer	TTRAGTGSYK	1	-0.2106	0.966	116	70.30%	30786.8	73.02%	165	42163	LR1_LR2_up
TRP2(MYBrelated)/colamp-TRP2-DAP-Seq(GSE60143)/Homer	TAAACCCT	1	-0.2064	0.966	27	16.36%	7918.6	18.78%	165	42163	LR1_LR2_up
ETV1(ETS)/GIST48-ETV1-ChIP-Seq(GSE22441)/Homer	AACCGGAAGT	1	-0.2038	0.9664	52	31.52%	14564.9	34.55%	165	42163	LR1_LR2_up
AT5G60130(ABI3VP1)/col-AT5G60130-DAP-Seq(GSE60143)/Homer	WTTYTAAGVAAA	1	-0.2035	0.9664	161	97.58%	41391.3	98.18%	165	42163	LR1_LR2_up
NFAT:AP1(RHD,bZIP)/Jurkat-NFATC1-ChIP-Seq(Jolma_et_al.)/Homer	SARTGGAAAAWRTGAGTCAB	1	-0.2031	0.9664	15	9.09%	4635.1	10.99%	165	42163	LR1_LR2_up
TCP16(TCP)/colamp-TCP16-DAP-Seq(GSE60143)/Homer	GTGGDCCYNNNNNNN	1	-0.2012	0.9664	10	6.06%	3224	7.65%	165	42163	LR1_LR2_up
AT3G57600(AP2EREBP)/col-AT3G57600-DAP-Seq(GSE60143)/Homer	GGCGGTGG	1	-0.1948	0.9706	14	8.48%	4381.2	10.39%	165	42163	LR1_LR2_up
TSO1(CPP)/col-TSO1-DAP-Seq(GSE60143)/Homer	RAATTTRAAW	1	-0.1941	0.9706	54	32.73%	15134.6	35.90%	165	42163	LR1_LR2_up
GAGA-repeat/SacCer-Promoters/Homer	CTYTCTYTCTCTCTC	1	-0.1932	0.9706	163	98.79%	41791.7	99.13%	165	42163	LR1_LR2_up
Hoxa9(Homeobox)/ChickenMSG-Hoxa9.Flag-ChIP-Seq(GSE86088)/Homer	RGCAATNAAA	1	-0.1932	0.9706	162	98.18%	41602.3	98.68%	165	42163	LR1_LR2_up
At4g01280(MYBrelated)/colamp-At4g01280-DAP-Seq(GSE60143)/Homer	AAATATCT	1	-0.1899	0.9709	111	67.27%	29645.8	70.32%	165	42163	LR1_LR2_up
MYB56(MYB)/colamp-MYB56-DAP-Seq(GSE60143)/Homer	HTAACGRMHY	1	-0.1895	0.9709	113	68.48%	30141.2	71.49%	165	42163	LR1_LR2_up
MYB105(MYB)/colamp-MYB105-DAP-Seq(GSE60143)/Homer	RATWCCGTTA	1	-0.1892	0.9709	110	66.67%	29401.9	69.74%	165	42163	LR1_LR2_up
PU.1-IRF(ETS:IRF)/Bcell-PU.1-ChIP-Seq(GSE21512)/Homer	MGGAAGTGAAAC	1	-0.1864	0.9709	90	54.55%	24413.2	57.91%	165	42163	LR1_LR2_up
p73(p53)/Trachea-p73-ChIP-Seq(PRJNA310161)/Homer	NRRRCAWGTCCDGRCATGYY	1	-0.1818	0.9742	1	0.61%	456.2	1.08%	165	42163	LR1_LR2_up
Hoxd10(Homeobox)/ChickenMSG-Hoxd10.Flag-ChIP-Seq(GSE86088)/Homer	GGCMATGAAA	1	-0.1806	0.9742	124	75.15%	32877.9	77.99%	165	42163	LR1_LR2_up
At5g22890(C2H2)/col-At5g22890-DAP-Seq(GSE60143)/Homer	NSAGGTKWTATCTGD	1	-0.1805	0.9742	2	1.21%	824.6	1.96%	165	42163	LR1_LR2_up
PIF4(bHLH)/Seedling-PIF4-ChIP-Seq(GSE35315)/Homer	NNBCACGTGN	1	-0.1802	0.9742	71	43.03%	19609.8	46.51%	165	42163	LR1_LR2_up
MYB39(MYB)/col-MYB39-DAP-Seq(GSE60143)/Homer	WWAARKTAGGTGRAA	1	-0.1773	0.9742	32	19.39%	9393	22.28%	165	42163	LR1_LR2_up
ESE1(AP2EREBP)/col-ESE1-DAP-Seq(GSE60143)/Homer	GGCGGCGG	1	-0.1768	0.9742	10	6.06%	3295.6	7.82%	165	42163	LR1_LR2_up
Sox4(HMG)/proB-Sox4-ChIP-Seq(GSE50066)/Homer	YCTTTGTTCC	1	-0.1759	0.9742	79	47.88%	21680.5	51.43%	165	42163	LR1_LR2_up
Stat3+il21(Stat)/CD4-Stat3-ChIP-Seq(GSE19198)/Homer	SVYTTCCNGGAARB	1	-0.175	0.9742	35	21.21%	10210.4	24.22%	165	42163	LR1_LR2_up
VRN1(ABI3VP1)/col-VRN1-DAP-Seq(GSE60143)/Homer	TTTTTTTTTT	1	-0.1742	0.9742	67	40.61%	18613.8	44.15%	165	42163	LR1_LR2_up
NFkB-p65(RHD)/GM12787-p65-ChIP-Seq(GSE19485)/Homer	WGGGGATTTCCC	1	-0.1723	0.9742	16	9.70%	5024.1	11.92%	165	42163	LR1_LR2_up
Rbpj1(?)/Panc1-Rbpj1-ChIP-Seq(GSE47459)/Homer	HTTTCCCASG	1	-0.1722	0.9742	63	38.18%	17591.1	41.73%	165	42163	LR1_LR2_up
BIM3(bHLH)/col-BIM3-DAP-Seq(GSE60143)/Homer	TWVTCACGTGAB	1	-0.1719	0.9742	8	4.85%	2723.7	6.46%	165	42163	LR1_LR2_up
ZNF669(Zf)/HEK293-ZNF669.GFP-ChIP-Seq(GSE58341)/Homer	GARTGGTCATCGCCC	1	-0.1717	0.9742	2	1.21%	839.8	1.99%	165	42163	LR1_LR2_up
E-box(bHLH)/Promoter/Homer	SSGGTCACGTGA	1	-0.17	0.9742	2	1.21%	842	2.00%	165	42163	LR1_LR2_up
CArG(MADS)/PUER-Srf-ChIP-Seq(Sullivan_et_al.)/Homer	CCATATATGGNM	1	-0.167	0.9742	28	16.97%	8360.9	19.83%	165	42163	LR1_LR2_up
TEAD4(TEA)/Tropoblast-Tead4-ChIP-Seq(GSE37350)/Homer	CCWGGAATGY	1	-0.1664	0.9742	38	23.03%	11056.3	26.23%	165	42163	LR1_LR2_up
Six2(Homeobox)/NephronProgenitor-Six2-ChIP-Seq(GSE39837)/Homer	GWAAYHTGAKMC	1	-0.1663	0.9742	110	66.67%	29517.3	70.01%	165	42163	LR1_LR2_up
MafF(bZIP)/HepG2-MafF-ChIP-Seq(GSE31477)/Homer	HWWGTCAGCAWWTTT	1	-0.16	0.9764	37	22.42%	10823.4	25.67%	165	42163	LR1_LR2_up
GRHL2(CP2)/HBE-GRHL2-ChIP-Seq(GSE46194)/Homer	AAACYKGTTWDACMRGTTTB	1	-0.1578	0.9775	29	17.58%	8677.5	20.58%	165	42163	LR1_LR2_up
MafA(bZIP)/Islet-MafA-ChIP-Seq(GSE30298)/Homer	TGCTGACTCA	1	-0.1574	0.9775	21	12.73%	6483.4	15.38%	165	42163	LR1_LR2_up
EWS:ERG-fusion(ETS)/CADO_ES1-EWS:ERG-ChIP-Seq(SRA014231)/Homer	ATTTCCTGTN	1	-0.1573	0.9775	38	23.03%	11105.6	26.34%	165	42163	LR1_LR2_up
MYB44(MYB)/colamp-MYB44-DAP-Seq(GSE60143)/Homer	CVGTTWWKTCNGTTA	1	-0.1559	0.9775	22	13.33%	6767.5	16.05%	165	42163	LR1_LR2_up
At5g18450(AP2EREBP)/col-At5g18450-DAP-Seq(GSE60143)/Homer	CACCGCTT	1	-0.15	0.9806	53	32.12%	15117.1	35.86%	165	42163	LR1_LR2_up
SF1(NR)/H295R-Nr5a1-ChIP-Seq(GSE44220)/Homer	CAAGGHCANV	1	-0.1499	0.9806	12	7.27%	3969	9.41%	165	42163	LR1_LR2_up
Pknox1(Homeobox)/ES-Prep1-ChIP-Seq(GSE63282)/Homer	SCTGTCAVTCAV	1	-0.1483	0.9806	7	4.24%	2495.5	5.92%	165	42163	LR1_LR2_up
Tcf4(HMG)/Hct116-Tcf4-ChIP-Seq(SRA012054)/Homer	ASATCAAAGGVA	1	-0.1479	0.9806	53	32.12%	15130.4	35.89%	165	42163	LR1_LR2_up
LEF1(HMG)/H1-LEF1-ChIP-Seq(GSE64758)/Homer	CCTTTGATST	1	-0.1461	0.9806	80	48.48%	22114.5	52.45%	165	42163	LR1_LR2_up
p63(p53)/Keratinocyte-p63-ChIP-Seq(GSE17611)/Homer	NNDRCATGYCYNRRCATGYH	1	-0.1446	0.9806	12	7.27%	3990.5	9.47%	165	42163	LR1_LR2_up
TGA2(bZIP)/colamp-TGA2-DAP-Seq(GSE60143)/Homer	ACGTCAYCHH	1	-0.1437	0.9806	61	36.97%	17245.8	40.91%	165	42163	LR1_LR2_up
SeqBias: CG-repeat	CGCGCGCGCG	1	-0.1436	0.9806	6	3.64%	2203.9	5.23%	165	42163	LR1_LR2_up
Atoh1(bHLH)/Cerebellum-Atoh1-ChIP-Seq(GSE22111)/Homer	VNRVCAGCTGGY	1	-0.1416	0.9806	25	15.15%	7666	18.18%	165	42163	LR1_LR2_up
At4g18890(BZR)/col-At4g18890-DAP-Seq(GSE60143)/Homer	NDBRCACGTGYR	1	-0.1361	0.9843	9	5.45%	3141	7.45%	165	42163	LR1_LR2_up
SPL1(SBP)/colamp-SPL1-DAP-Seq(GSE60143)/Homer	HYGTACDTWH	1	-0.1352	0.9843	136	82.42%	35958.6	85.29%	165	42163	LR1_LR2_up
CCA(Myb)/Arabidopsis-CCA.GFP-ChIP-Seq(GSE70533)/Homer	AGATATYTTT	1	-0.1325	0.9856	123	74.55%	32877	77.98%	165	42163	LR1_LR2_up
Tal1	CATCTG	1	-0.132	0.9856	51	30.91%	14708.6	34.89%	165	42163	LR1_LR2_up
ZNF416(Zf)/HEK293-ZNF416.GFP-ChIP-Seq(GSE58341)/Homer	WDNCTGGGCA	1	-0.1316	0.9856	11	6.67%	3751.2	8.90%	165	42163	LR1_LR2_up
TF3A(C2H2)/col-TF3A-DAP-Seq(GSE60143)/Homer	NNDDGAGGAGGWNNN	1	-0.1262	0.9885	64	38.79%	18143.2	43.03%	165	42163	LR1_LR2_up
ETS1(ETS)/Jurkat-ETS1-ChIP-Seq(GSE17954)/Homer	ACAGGAAGTG	1	-0.1261	0.9885	38	23.03%	11292.5	26.79%	165	42163	LR1_LR2_up
Pitx1:Ebox(Homeobox,bHLH)/Hindlimb-Pitx1-ChIP-Seq(GSE41591)/Homer	YTAATTRAWWCCAGATGT	1	-0.1224	0.9901	30	18.18%	9148.6	21.70%	165	42163	LR1_LR2_up
Usf2(bHLH)/C2C12-Usf2-ChIP-Seq(GSE36030)/Homer	GTCACGTGGT	1	-0.1183	0.993	21	12.73%	6682.9	15.85%	165	42163	LR1_LR2_up
Six1(Homeobox)/Myoblast-Six1-ChIP-Chip(GSE20150)/Homer	GKVTCADRTTWC	1	-0.1181	0.993	28	16.97%	8627.7	20.46%	165	42163	LR1_LR2_up
BHLHA15(bHLH)/NIH3T3-BHLHB8.HA-ChIP-Seq(GSE119782)/Homer	NAMCAGCTGK	1	-0.1163	0.993	43	26.06%	12698.7	30.12%	165	42163	LR1_LR2_up
Elk4(ETS)/Hela-Elk4-ChIP-Seq(GSE31477)/Homer	NRYTTCCGGY	1	-0.1148	0.9933	39	23.64%	11638.6	27.61%	165	42163	LR1_LR2_up
Unknown2/Arabidopsis-Promoters/Homer	AAACGACGTCGTTTT	1	-0.1147	0.9933	5	3.03%	1983.7	4.71%	165	42163	LR1_LR2_up
bZIP44(bZIP)/colamp-bZIP44-DAP-Seq(GSE60143)/Homer	NDTGCCACGTCAGCH	1	-0.1135	0.9933	2	1.21%	963.5	2.29%	165	42163	LR1_LR2_up
MYB113(MYB)/col-MYB113-DAP-Seq(GSE60143)/Homer	HNDAWTCMGTTAYWN	1	-0.1134	0.9933	124	75.15%	33232.4	78.83%	165	42163	LR1_LR2_up
NeuroG2(bHLH)/Fibroblast-NeuroG2-ChIP-Seq(GSE75910)/Homer	ACCATCTGTT	1	-0.1134	0.9933	55	33.33%	15894.4	37.70%	165	42163	LR1_LR2_up
AT2G28920(ND)/col-AT2G28920-DAP-Seq(GSE60143)/Homer	WAGATATTTWTW	1	-0.1111	0.9933	72	43.64%	20322.8	48.20%	165	42163	LR1_LR2_up
NF-E2(bZIP)/K562-NFE2-ChIP-Seq(GSE31477)/Homer	GATGACTCAGCA	1	-0.1104	0.9933	1	0.61%	573.1	1.36%	165	42163	LR1_LR2_up
ZEB2(Zf)/SNU398-ZEB2-ChIP-Seq(GSE103048)/Homer	GNMCAGGTGTGC	1	-0.109	0.9933	14	8.48%	4736.2	11.23%	165	42163	LR1_LR2_up
At1g69690(TCP)/colamp-At1g69690-DAP-Seq(GSE60143)/Homer	NHGTGGGGCCCACHW	1	-0.1076	0.9933	3	1.82%	1339.5	3.18%	165	42163	LR1_LR2_up
ANAC094(NAC)/col-ANAC094-DAP-Seq(GSE60143)/Homer	DVCGTRNNNNNYACG	1	-0.1076	0.9933	19	11.52%	6181.4	14.66%	165	42163	LR1_LR2_up
GT1(Trihelix)/col-GT1-DAP-Seq(GSE60143)/Homer	TTAACCATGGTTAAD	1	-0.1072	0.9933	2	1.21%	980.5	2.33%	165	42163	LR1_LR2_up
DDF2(AP2EREBP)/col-DDF2-DAP-Seq(GSE60143)/Homer	GATGTCGRCR	1	-0.1065	0.9933	4	2.42%	1684.5	4.00%	165	42163	LR1_LR2_up
HSFB3(HSF)/colamp-HSFB3-DAP-Seq(GSE60143)/Homer	TTCTAGAAGMTTHTW	1	-0.1064	0.9933	6	3.64%	2335.6	5.54%	165	42163	LR1_LR2_up
Etv2(ETS)/ES-ER71-ChIP-Seq(GSE59402)/Homer	NNAYTTCCTGHN	1	-0.1053	0.9933	29	17.58%	8988.6	21.32%	165	42163	LR1_LR2_up
OBP3(C2C2dof)/col-OBP3-DAP-Seq(GSE60143)/Homer	NYWACTTTTT	1	-0.1042	0.9933	163	98.79%	41878.1	99.33%	165	42163	LR1_LR2_up
Smad2(MAD)/ES-SMAD2-ChIP-Seq(GSE29422)/Homer	CTGTCTGG	1	-0.1025	0.9933	38	23.03%	11460.5	27.18%	165	42163	LR1_LR2_up
TCP1(TCP)/col-TCP1-DAP-Seq(GSE60143)/Homer	GGGGGCCCMMCN	1	-0.09859	0.9933	2	1.21%	1005.9	2.39%	165	42163	LR1_LR2_up
Oct6(POU,Homeobox)/NPC-Pou3f1-ChIP-Seq(GSE35496)/Homer	WATGCAAATGAG	1	-0.09618	0.9933	64	38.79%	18385.5	43.61%	165	42163	LR1_LR2_up
SPL13(SBP)/col-SPL13-DAP-Seq(GSE60143)/Homer	WAHTGTACGGAH	1	-0.09359	0.9947	11	6.67%	3935.6	9.34%	165	42163	LR1_LR2_up
Tcf3(HMG)/mES-Tcf3-ChIP-Seq(GSE11724)/Homer	ASWTCAAAGG	1	-0.09296	0.9947	28	16.97%	8803.3	20.88%	165	42163	LR1_LR2_up
FHY3(FAR1)/Arabidopsis-FHY3-ChIP-Seq(GSE30711)/Homer	HHCACGCGCBTN	1	-0.08947	0.9966	9	5.45%	3351.6	7.95%	165	42163	LR1_LR2_up
ERF9(AP2EREBP)/colamp-ERF9-DAP-Seq(GSE60143)/Homer	AWATGGCGGCGG	1	-0.08853	0.9966	6	3.64%	2414.3	5.73%	165	42163	LR1_LR2_up
At3g12730(G2like)/colamp-At3g12730-DAP-Seq(GSE60143)/Homer	AAGATTCT	1	-0.08801	0.9966	145	87.88%	38258.1	90.75%	165	42163	LR1_LR2_up
EPR1(MYBrelated)/colamp-EPR1-DAP-Seq(GSE60143)/Homer	AAATATCT	1	-0.08557	0.9966	84	50.91%	23606.2	55.99%	165	42163	LR1_LR2_up
LHY1(MYBrelated)/col-LHY1-DAP-Seq(GSE60143)/Homer	AAATATCT	1	-0.08557	0.9966	84	50.91%	23606.2	55.99%	165	42163	LR1_LR2_up
DUX4(Homeobox)/Myoblasts-DUX4.V5-ChIP-Seq(GSE75791)/Homer	NWTAAYCYAATCAWN	1	-0.08405	0.9967	16	9.70%	5472	12.98%	165	42163	LR1_LR2_up
Meis1(Homeobox)/MastCells-Meis1-ChIP-Seq(GSE48085)/Homer	VGCTGWCAVB	1	-0.07977	0.9999	53	32.12%	15666.6	37.16%	165	42163	LR1_LR2_up
AT2G38300(G2like)/col-AT2G38300-DAP-Seq(GSE60143)/Homer	ADRGAATGTT	1	-0.07855	1	143	86.67%	37867.5	89.82%	165	42163	LR1_LR2_up
AT4G18450(AP2EREBP)/col-AT4G18450-DAP-Seq(GSE60143)/Homer	ATGGCGGCKG	1	-0.07121	1	7	4.24%	2830.4	6.71%	165	42163	LR1_LR2_up
E2A(bHLH),near_PU.1/Bcell-PU.1-ChIP-Seq(GSE21512)/Homer	NVCACCTGBN	1	-0.06433	1	21	12.73%	7080.4	16.79%	165	42163	LR1_LR2_up
MYB3R4(MYB)/col-MYB3R4-DAP-Seq(GSE60143)/Homer	AWWTAACCGTTR	1	-0.06388	1	42	25.45%	12907.6	30.62%	165	42163	LR1_LR2_up
Fli1(ETS)/CD8-FLI-ChIP-Seq(GSE20898)/Homer	NRYTTCCGGH	1	-0.06343	1	53	32.12%	15850.5	37.60%	165	42163	LR1_LR2_up
AT1G76870(Trihelix)/col-AT1G76870-DAP-Seq(GSE60143)/Homer	AAAACCRGWW	1	-0.06098	1	53	32.12%	15881.5	37.67%	165	42163	LR1_LR2_up
AT2G40260(G2like)/colamp-AT2G40260-DAP-Seq(GSE60143)/Homer	WAAAYATTCTTT	1	-0.05872	1	152	92.12%	39922.9	94.70%	165	42163	LR1_LR2_up
Nr5a2(NR)/mES-Nr5a2-ChIP-Seq(GSE19019)/Homer	BTCAAGGTCA	1	-0.05629	1	12	7.27%	4503.4	10.68%	165	42163	LR1_LR2_up
AT1G01250(AP2EREBP)/col-AT1G01250-DAP-Seq(GSE60143)/Homer	YCACCGACAHTW	1	-0.0543	1	3	1.82%	1569.1	3.72%	165	42163	LR1_LR2_up
Stat3(Stat)/mES-Stat3-ChIP-Seq(GSE11431)/Homer	CTTCCGGGAA	1	-0.05341	1	17	10.30%	6029.8	14.30%	165	42163	LR1_LR2_up
SCL(bHLH)/HPC7-Scl-ChIP-Seq(GSE13511)/Homer	AVCAGCTG	1	-0.05181	1	108	65.45%	29937.7	71.01%	165	42163	LR1_LR2_up
SFP1/SacCer-Promoters/Homer	DDAAAAATTTTY	1	-0.05066	1	21	12.73%	7227.3	17.14%	165	42163	LR1_LR2_up
Oct2(POU,Homeobox)/Bcell-Oct2-ChIP-Seq(GSE21512)/Homer	ATATGCAAAT	1	-0.05024	1	55	33.33%	16559.6	39.28%	165	42163	LR1_LR2_up
GRF9(GRF)/colamp-GRF9-DAP-Seq(GSE60143)/Homer	NWCTGACANNNNNNN	1	-0.04661	1	32	19.39%	10395	24.66%	165	42163	LR1_LR2_up
GRE(NR),IR3/RAW264.7-GRE-ChIP-Seq(Unpublished)/Homer	VAGRACAKWCTGTYC	1	-0.04512	1	7	4.24%	3027.1	7.18%	165	42163	LR1_LR2_up
MYB33(MYB)/col-MYB33-DAP-Seq(GSE60143)/Homer	DDTYNGTTAN	1	-0.04142	1	157	95.15%	40995.7	97.24%	165	42163	LR1_LR2_up
GATA6(C2C2gata)/col200-GATA6-DAP-Seq(GSE60143)/Homer	TAGATCTARAHH	1	-0.0387	1	11	6.67%	4380.4	10.39%	165	42163	LR1_LR2_up
Otx2(Homeobox)/EpiLC-Otx2-ChIP-Seq(GSE56098)/Homer	NYTAATCCYB	1	-0.03846	1	91	55.15%	25979.5	61.62%	165	42163	LR1_LR2_up
FAR1(FAR1)/col-FAR1-DAP-Seq(GSE60143)/Homer	TKNNNYYCACGCGCY	1	-0.03563	1	2	1.21%	1305.7	3.10%	165	42163	LR1_LR2_up
HuR(?)/HEK293-HuR-CLIP-Seq(GSE87887)/Homer	BTTTGGTTTG	1	-0.03523	1	165	100.00%	42151	99.98%	165	42163	LR1_LR2_up
Duxbl(Homeobox)/NIH3T3-Duxbl.HA-ChIP-Seq(GSE119782)/Homer	TAAYCYAATCAA	1	-0.03415	1	18	10.91%	6576.1	15.60%	165	42163	LR1_LR2_up
Pax7(Paired,Homeobox),longest/Myoblast-Pax7-ChIP-Seq(GSE25064)/Homer	NTAATTDGCYAATTANNWWD	1	-0.03346	1	14	8.48%	5381.3	12.76%	165	42163	LR1_LR2_up
GATA:SCL(Zf,bHLH)/Ter119-SCL-ChIP-Seq(GSE18720)/Homer	CRGCTGBNGNSNNSAGATAA	1	-0.02908	1	2	1.21%	1364	3.24%	165	42163	LR1_LR2_up
GATA14(C2C2gata)/col-GATA14-DAP-Seq(GSE60143)/Homer	AYCAGATCTG	1	-0.02608	1	55	33.33%	17034.2	40.40%	165	42163	LR1_LR2_up
PRDM9(Zf)/Testis-DMC1-ChIP-Seq(GSE35498)/Homer	ADGGYAGYAGCATCT	1	-0.02569	1	12	7.27%	4890.3	11.60%	165	42163	LR1_LR2_up
Olig2(bHLH)/Neuron-Olig2-ChIP-Seq(GSE30882)/Homer	RCCATMTGTT	1	-0.02381	1	88	53.33%	25563.6	60.64%	165	42163	LR1_LR2_up
Six4(Homeobox)/MCF7-SIX4-ChIP-Seq(Encode)/Homer	TGWAAYCTGABACCB	1	-0.02189	1	2	1.21%	1447	3.43%	165	42163	LR1_LR2_up
Cbf1(bHLH)/Yeast-Cbf1-ChIP-Seq(GSE29506)/Homer	TCACGTGAYH	1	-0.021329999999999998	1	15	9.09%	5915.9	14.03%	165	42163	LR1_LR2_up
MafK(bZIP)/C2C12-MafK-ChIP-Seq(GSE36030)/Homer	GCTGASTCAGCA	1	-0.02114	1	2	1.21%	1456.7	3.46%	165	42163	LR1_LR2_up
AtGRF6(GRF)/col-AtGRF6-DAP-Seq(GSE60143)/Homer	NTGTCAGADNNNNNN	1	-0.02097	1	42	25.45%	13683.8	32.46%	165	42163	LR1_LR2_up
Tcfcp2l1(CP2)/mES-Tcfcp2l1-ChIP-Seq(GSE11431)/Homer	NRAACCRGTTYRAACCRGYT	1	-0.01788	1	2	1.21%	1504.6	3.57%	165	42163	LR1_LR2_up
ETV4(ETS)/HepG2-ETV4-ChIP-Seq(ENCODE)/Homer	ACCGGAAGTG	1	-0.01775	1	34	20.61%	11571.3	27.45%	165	42163	LR1_LR2_up
Twist2(bHLH)/Myoblast-Twist2.Ty1-ChIP-Seq(GSE127998)/Homer	MCAGCTGBYH	1	-0.01708	1	53	32.12%	16786.6	39.82%	165	42163	LR1_LR2_up
ZML2(C2C2gata)/col-ZML2-DAP-Seq(GSE60143)/Homer	CATCATCATC	1	-0.01525	1	27	16.36%	9666	22.93%	165	42163	LR1_LR2_up
GATA1(C2C2gata)/colamp-GATA1-DAP-Seq(GSE60143)/Homer	DDWWYYAGATCTRRW	1	-0.0152	1	38	23.03%	12782.3	30.32%	165	42163	LR1_LR2_up
GATA3(Zf),DR8/iTreg-Gata3-ChIP-Seq(GSE20898)/Homer	AGATSTNDNNDSAGATAASN	1	-0.01464	1	8	4.85%	3828.1	9.08%	165	42163	LR1_LR2_up
NGA4(ABI3VP1)/col-NGA4-DAP-Seq(GSE60143)/Homer	TKNTCAGGTG	1	-0.01323	1	67	40.61%	20626.7	48.93%	165	42163	LR1_LR2_up
GATA11(C2C2gata)/col-GATA11-DAP-Seq(GSE60143)/Homer	DDHYYAGATCTR	1	-0.01227	1	33	20.00%	11507.9	27.30%	165	42163	LR1_LR2_up
FXR(NR),IR1/Liver-FXR-ChIP-Seq(Chong_et_al.)/Homer	AGGTCANTGACCTB	1	-0.01212	1	5	3.03%	2832.7	6.72%	165	42163	LR1_LR2_up
SeqBias: polyC-repeat	CCCCCCCCCC	1	-0.01174	1	165	100.00%	42156.8	99.99%	165	42163	LR1_LR2_up
THRb(NR)/HepG2-THRb.Flag-ChIP-Seq(Encode)/Homer	GGTCACCTGAGGTCA	1	-0.01095	1	3	1.82%	2080.3	4.93%	165	42163	LR1_LR2_up
GATA(Zf),IR3/iTreg-Gata3-ChIP-Seq(GSE20898)/Homer	NNNNNBAGATAWYATCTVHN	1	-0.01055	1	22	13.33%	8396.1	19.92%	165	42163	LR1_LR2_up
Elk1(ETS)/Hela-Elk1-ChIP-Seq(GSE31477)/Homer	HACTTCCGGY	1	-0.008235	1	26	15.76%	9710.3	23.03%	165	42163	LR1_LR2_up
GATA12(C2C2gata)/col-GATA12-DAP-Seq(GSE60143)/Homer	YAGATCTRAW	1	-0.008007	1	47	28.48%	15639.2	37.10%	165	42163	LR1_LR2_up
At5g52660(MYBrelated)/colamp-At5g52660-DAP-Seq(GSE60143)/Homer	HAAAAATATCTW	1	-0.00776	1	101	61.21%	29401.1	69.74%	165	42163	LR1_LR2_up
SPL3(SBP)/colamp-SPL3-DAP-Seq(GSE60143)/Homer	WDTTGTACGGAH	1	-0.006129	1	2	1.21%	1806.3	4.28%	165	42163	LR1_LR2_up
TFE3(bHLH)/MEF-TFE3-ChIP-Seq(GSE75757)/Homer	GTCACGTGACYV	1	-0.005195	1	2	1.21%	1852.4	4.39%	165	42163	LR1_LR2_up
SeqBias: polyA-repeat	AAAAAAAAAA	1	-0.003914	1	165	100.00%	42159.3	100.00%	165	42163	LR1_LR2_up
SeqBias: C/A-bias	MMMMMMMMMM	1	-0.003914	1	165	100.00%	42159.3	100.00%	165	42163	LR1_LR2_up
SeqBias: G/A bias	RRRRRRRRRR	1	-0.003914	1	165	100.00%	42159.3	100.00%	165	42163	LR1_LR2_up
SeqBias: GCW-triplet	GCWGCWGCWGCW	1	-0.003914	1	165	100.00%	42159.3	100.00%	165	42163	LR1_LR2_up
SeqBias: A/T bias	WWWWWWWWWW	1	-0.003914	1	165	100.00%	42159.3	100.00%	165	42163	LR1_LR2_up
Ik-1	NHTTGGGAATRCC	1	-0.003914	1	165	100.00%	42159.3	100.00%	165	42163	LR1_LR2_up
OCT4-SOX2-TCF-NANOG(POU,Homeobox,HMG)/mES-Oct4-ChIP-Seq(GSE11431)/Homer	ATTTGCATAACAATG	1	-0.002246	1	37	22.42%	13556.1	32.15%	165	42163	LR1_LR2_up
MITF(bHLH)/MastCells-MITF-ChIP-Seq(GSE48085)/Homer	RTCATGTGAC	1	-0.001795	1	47	28.48%	16455.7	39.03%	165	42163	LR1_LR2_up
TOD6?/SacCer-Promoters/Homer	GCGATGAGMT	1	-7.45e-4	1	4	2.42%	3326.3	7.89%	165	42163	LR1_LR2_up
BORIS(Zf)/K562-CTCFL-ChIP-Seq(GSE32465)/Homer	CNNBRGCGCCCCCTGSTGGC	1	0	1	0	0.00%	130.9	0.31%	165	42163	LR1_LR2_up
CTCF(Zf)/CD4+-CTCF-ChIP-Seq(Barski_et_al.)/Homer	AYAGTGCCMYCTRGTGGCCA	1	0	1	0	0.00%	204.2	0.48%	165	42163	LR1_LR2_up
CTCF-SatelliteElement(Zf?)/CD4+-CTCF-ChIP-Seq(Barski_et_al.)/Homer	TGCAGTTCCMVNWRTGGCCA	1	0	1	0	0.00%	77.9	0.18%	165	42163	LR1_LR2_up
EBNA1(EBV-virus)/Raji-EBNA1-ChIP-Seq(GSE30709)/Homer	GGYAGCAYDTGCTDCCCNNN	1	0	1	0	0.00%	34.1	0.08%	165	42163	LR1_LR2_up
GFX(?)/Promoter/Homer	ATTCTCGCGAGA	1	0	1	0	0.00%	136.8	0.32%	165	42163	LR1_LR2_up
NRF1(NRF)/MCF7-NRF1-ChIP-Seq(Unpublished)/Homer	CTGCGCATGCGC	1	0	1	0	0.00%	88.8	0.21%	165	42163	LR1_LR2_up
p53(p53)/mES-cMyc-ChIP-Seq(GSE11431)/Homer	ACATGCCCGGGCAT	1	0	1	0	0.00%	16.7	0.04%	165	42163	LR1_LR2_up
REST-NRSF(Zf)/Jurkat-NRSF-ChIP-Seq/Homer	GGMGCTGTCCATGGTGCTGA	1	0	1	0	0.00%	6	0.01%	165	42163	LR1_LR2_up
[truncated: 4,037 more rows]

## Sheet: S2B_significant_motifs
Motif Name	Consensus	P-value	Log P-value	q-value (Benjamini)	target_with_motif	% of Target Sequences with Motif	background_with_motif	% of Background Sequences with Motif	target_total	background_total	comparison
AT4G27900(C2C2COlike)/col-AT4G27900-DAP-Seq(GSE60143)/Homer	TCTCVACCGTTSATT	1e-5	-12.41	0.0041	9	13.64%	738.5	1.88%	66	39282	LR1_LR2_down
TCP20(TCP)/col-TCP20-DAP-Seq(GSE60143)/Homer	GGDCCCAC	1e-4	-10.17	0.0194	10	15.15%	1232	3.13%	66	39282	LR1_LR2_down
At1g72010(TCP)/colamp-At1g72010-DAP-Seq(GSE60143)/Homer	GGDCCCAC	0.001	-9.149	0.0357	12	18.18%	1987.4	5.06%	66	39282	LR1_LR2_down
WRKY30(WRKY)/colamp-WRKY30-DAP-Seq(GSE60143)/Homer	CGTTGACTTN	1e-8	-19.6	0	144	31.72%	8646.5	20.05%	454	43125	LR3_LR2_up
WRKY43(WRKY)/colamp-WRKY43-DAP-Seq(GSE60143)/Homer	NCGTTGACTTTT	1e-8	-18.98	0	220	48.46%	15215.9	35.28%	454	43125	LR3_LR2_up
WRKY47(WRKY)/colamp-WRKY47-DAP-Seq(GSE60143)/Homer	WAAGTCAACGBT	1e-7	-18.26	0	146	32.16%	8985.4	20.84%	454	43125	LR3_LR2_up
WRKY26(WRKY)/colamp-WRKY26-DAP-Seq(GSE60143)/Homer	CGTTGACTWDKN	1e-7	-17.06	0	239	52.64%	17267.6	40.04%	454	43125	LR3_LR2_up
WRKY40(WRKY)/colamp-WRKY40-DAP-Seq(GSE60143)/Homer	AHWAGTCAAC	1e-7	-16.73	0	262	57.71%	19474.3	45.16%	454	43125	LR3_LR2_up
WRKY22(WRKY)/colamp-WRKY22-DAP-Seq(GSE60143)/Homer	WWAAAGTCAACK	1e-7	-16.61	0	282	62.11%	21409.4	49.64%	454	43125	LR3_LR2_up
WRKY42(WRKY)/colamp-WRKY42-DAP-Seq(GSE60143)/Homer	NAAAGTCAACGN	1e-7	-16.5	0	160	35.24%	10396.8	24.11%	454	43125	LR3_LR2_up
CAMTA1(CAMTA)/col-CAMTA1-DAP-Seq(GSE60143)/Homer	WWAACGCGTT	1e-7	-16.47	0	170	37.44%	11247.7	26.08%	454	43125	LR3_LR2_up
WRKY20(WRKY)/col-WRKY20-DAP-Seq(GSE60143)/Homer	CKTTGACYWD	1e-7	-16.3	0	301	66.30%	23327.5	54.09%	454	43125	LR3_LR2_up
WRKY65(WRKY)/colamp-WRKY65-DAP-Seq(GSE60143)/Homer	AWWWAGTCAACG	1e-7	-16.27	0	262	57.71%	19560.7	45.36%	454	43125	LR3_LR2_up
WRKY33(WRKY)/col-WRKY33-DAP-Seq(GSE60143)/Homer	CGTTGACYAW	1e-7	-16.13	0	307	67.62%	23955.3	55.55%	454	43125	LR3_LR2_up
WRKY11(WRKY)/col-WRKY11-DAP-Seq(GSE60143)/Homer	SCGTTGACTTTN	1e-6	-15.74	0	97	21.37%	5447.9	12.63%	454	43125	LR3_LR2_up
WRKY45(WRKY)/col-WRKY45-DAP-Seq(GSE60143)/Homer	HNNNKTTGACTWWNH	1e-6	-15.73	0	275	60.57%	20901.4	48.47%	454	43125	LR3_LR2_up
WRKY17(WRKY)/colamp-WRKY17-DAP-Seq(GSE60143)/Homer	GCGTTGACTTTT	1e-6	-15.61	0	24	5.29%	645.6	1.50%	454	43125	LR3_LR2_up
WRKY46(WRKY)/colamp-WRKY46-DAP-Seq(GSE60143)/Homer	AAAGTCAACGSN	1e-6	-15.46	0	60	13.22%	2809	6.51%	454	43125	LR3_LR2_up
WRKY14(WRKY)/colamp-WRKY14-DAP-Seq(GSE60143)/Homer	NCGTTGACTTTN	1e-6	-15.02	0	258	56.83%	19419.2	45.03%	454	43125	LR3_LR2_up
WRKY31(WRKY)/colamp-WRKY31-DAP-Seq(GSE60143)/Homer	NCGTTGACTWWK	1e-6	-14.79	0	291	64.10%	22635.6	52.49%	454	43125	LR3_LR2_up
CAMTA5(CAMTA)/col-CAMTA5-DAP-Seq(GSE60143)/Homer	ACGCGTTTTANACRC	1e-6	-14.57	0	169	37.22%	11471.3	26.60%	454	43125	LR3_LR2_up
WRKY71(WRKY)/col-WRKY71-DAP-Seq(GSE60143)/Homer	CKTTGACYWW	1e-6	-14.53	0	296	65.20%	23177.3	53.74%	454	43125	LR3_LR2_up
WRKY50(WRKY)/col-WRKY50-DAP-Seq(GSE60143)/Homer	NNTTGACTWNNGNNN	1e-5	-13.74	1e-4	345	75.99%	28295.8	65.61%	454	43125	LR3_LR2_up
WRKY8(WRKY)/colamp-WRKY8-DAP-Seq(GSE60143)/Homer	CGTTGACTTT	1e-5	-13.7	1e-4	104	22.91%	6243.6	14.48%	454	43125	LR3_LR2_up
AT3G42860(zfGRF)/col-AT3G42860-DAP-Seq(GSE60143)/Homer	CGTTGACTTN	1e-5	-13.69	1e-4	128	28.19%	8171.9	18.95%	454	43125	LR3_LR2_up
GBF6(bZIP)/colamp-GBF6-DAP-Seq(GSE60143)/Homer	WWTGMCACGTCABCW	1e-5	-13.67	1e-4	115	25.33%	7122	16.51%	454	43125	LR3_LR2_up
bZIP28(bZIP)/col-bZIP28-DAP-Seq(GSE60143)/Homer	TGCCACGTSABH	1e-5	-13.65	1e-4	118	25.99%	7365.4	17.08%	454	43125	LR3_LR2_up
WRKY6(WRKY)/colamp-WRKY6-DAP-Seq(GSE60143)/Homer	NCGTTGACTWWD	1e-5	-13.52	1e-4	322	70.93%	25978.7	60.24%	454	43125	LR3_LR2_up
WRKY75(WRKY)/col-WRKY75-DAP-Seq(GSE60143)/Homer	CGTTGACTWW	1e-5	-13.38	1e-4	336	74.01%	27435.9	63.62%	454	43125	LR3_LR2_up
WRKY21(WRKY)/colamp-WRKY21-DAP-Seq(GSE60143)/Homer	DCGTTGACTTTT	1e-5	-12.68	1e-4	97	21.37%	5834	13.53%	454	43125	LR3_LR2_up
WRKY29(WRKY)/colamp-WRKY29-DAP-Seq(GSE60143)/Homer	MGTTGACTTT	1e-5	-12.58	1e-4	352	77.53%	29264.8	67.86%	454	43125	LR3_LR2_up
WRKY3(WRKY)/col-WRKY3-DAP-Seq(GSE60143)/Homer	NCKTTGACYDDN	1e-5	-12.57	1e-4	276	60.79%	21637.3	50.17%	454	43125	LR3_LR2_up
IBL1(bHLH)/Seedling-IBL1-ChIP-Seq(GSE51120)/Homer	CACGTGCC	1e-5	-12.52	1e-4	247	54.41%	18889.3	43.80%	454	43125	LR3_LR2_up
bZIP53(bZIP)/colamp-bZIP53-DAP-Seq(GSE60143)/Homer	NDNHSACGTGKMNNN	1e-5	-12.29	1e-4	143	31.50%	9647.9	22.37%	454	43125	LR3_LR2_up
WRKY15(WRKY)/col-WRKY15-DAP-Seq(GSE60143)/Homer	VGTTGACTWW	1e-5	-12.08	2e-4	340	74.89%	28120.1	65.21%	454	43125	LR3_LR2_up
TGA6(bZIP)/colamp-TGA6-DAP-Seq(GSE60143)/Homer	TGACGTCABC	1e-5	-12.06	2e-4	221	48.68%	16575.3	38.43%	454	43125	LR3_LR2_up
MYB63(MYB)/col-MYB63-DAP-Seq(GSE60143)/Homer	BHYACCWACCHH	1e-5	-11.81	2e-4	175	38.55%	12496.5	28.98%	454	43125	LR3_LR2_up
WRKY24(WRKY)/colamp-WRKY24-DAP-Seq(GSE60143)/Homer	CGTTGACTWW	1e-5	-11.53	3e-4	311	68.50%	25302.4	58.67%	454	43125	LR3_LR2_up
AREB3(bZIP)/col-AREB3-DAP-Seq(GSE60143)/Homer	NKGMCACGTGDCMNN	1e-4	-11.43	3e-4	133	29.30%	8957.9	20.77%	454	43125	LR3_LR2_up
HY5(bZIP)/colamp-HY5-DAP-Seq(GSE60143)/Homer	RRTSACGTSD	1e-4	-10.98	5e-4	281	61.89%	22477.5	52.12%	454	43125	LR3_LR2_up
TCP7(TCP)/col-TCP7-DAP-Seq(GSE60143)/Homer	GTGGGSCCCACHHNN	1e-4	-10.61	7e-4	53	11.67%	2776	6.44%	454	43125	LR3_LR2_up
WRKY27(WRKY)/colamp-WRKY27-DAP-Seq(GSE60143)/Homer	NHGTTGACYTWD	1e-4	-10.17	0.001	340	74.89%	28548.5	66.20%	454	43125	LR3_LR2_up
WRKY18(WRKY)/col-WRKY18-DAP-Seq(GSE60143)/Homer	NNNTTGACYWNNNNN	1e-4	-9.966	0.0012	389	85.68%	33788.6	78.35%	454	43125	LR3_LR2_up
bZIP16(bZIP)/colamp-bZIP16-DAP-Seq(GSE60143)/Homer	TGCCACGTGD	1e-4	-9.875	0.0013	116	25.55%	7813.3	18.12%	454	43125	LR3_LR2_up
HIF-1b(HLH)/T47D-HIF1b-ChIP-Seq(GSE59937)/Homer	RTACGTGC	1e-4	-9.692	0.0015	290	63.88%	23664.9	54.87%	454	43125	LR3_LR2_up
ABF1(bZIP)/Arabidopsis-ABF1-ChIP-Seq(GSE80564)/Homer	CACGTGGC	1e-4	-9.691	0.0015	158	34.80%	11439.8	26.53%	454	43125	LR3_LR2_up
WRKY25(WRKY)/colamp-WRKY25-DAP-Seq(GSE60143)/Homer	NNNNHRGTCAAMNNN	1e-4	-9.603	0.0015	359	79.07%	30652.7	71.08%	454	43125	LR3_LR2_up
ABF2(bZIP)/col-ABF2-DAP-Seq(GSE60143)/Homer	KGMCACGTGDCMHHH	1e-4	-9.354	0.0019	95	20.93%	6177.1	14.32%	454	43125	LR3_LR2_up
WRKY28(WRKY)/col-WRKY28-DAP-Seq(GSE60143)/Homer	BGTTGACTWH	1e-4	-9.241	0.0021	381	83.92%	33074.1	76.69%	454	43125	LR3_LR2_up
GBF3(bZIP)/Arabidopsis-GBF3-ChIP-Seq(GSE80564)/Homer	TGCCACGTSAYC	1e-4	-9.218	0.0021	134	29.52%	9460.2	21.94%	454	43125	LR3_LR2_up
E-box/Arabidopsis-Promoters/Homer	GCCACGTG	0.001	-8.963	0.0027	124	27.31%	8659.2	20.08%	454	43125	LR3_LR2_up
MYB3(MYB)/Arabidopsis-MYB3-ChIP-Seq(GSE80564)/Homer	GKTAGGTRGG	0.001	-8.929	0.0027	341	75.11%	28952.3	67.13%	454	43125	LR3_LR2_up
bZIP68(bZIP)/col-bZIP68-DAP-Seq(GSE60143)/Homer	WGCCACGTGK	0.001	-8.555	0.0039	129	28.41%	9169.8	21.26%	454	43125	LR3_LR2_up
WRKY55(WRKY)/col-WRKY55-DAP-Seq(GSE60143)/Homer	NCGTTGACTT	0.001	-8.333	0.0047	335	73.79%	28493.4	66.07%	454	43125	LR3_LR2_up
At1g69690(TCP)/colamp-At1g69690-DAP-Seq(GSE60143)/Homer	NHGTGGGGCCCACHW	0.001	-8.078	0.006	30	6.61%	1421.7	3.30%	454	43125	LR3_LR2_up
MYB10(MYB)/col-MYB10-DAP-Seq(GSE60143)/Homer	YCCACCTACCHH	0.001	-7.929	0.0068	154	33.92%	11485.5	26.63%	454	43125	LR3_LR2_up
MYB99(MYB)/colamp-MYB99-DAP-Seq(GSE60143)/Homer	GGTAGGTG	0.001	-7.921	0.0068	257	56.61%	20948.8	48.58%	454	43125	LR3_LR2_up
MYB74(MYB)/colamp-MYB74-DAP-Seq(GSE60143)/Homer	YYYACCTACCWH	0.001	-7.877	0.0069	274	60.35%	22590.9	52.38%	454	43125	LR3_LR2_up
WRKY7(WRKY)/colamp-WRKY7-DAP-Seq(GSE60143)/Homer	AAAAGTCAACGSHWD	0.001	-7.817	0.0072	10	2.20%	251.8	0.58%	454	43125	LR3_LR2_up
NAP(NAC)/col-NAP-DAP-Seq(GSE60143)/Homer	ARGTTACGTRTN	0.001	-7.671	0.0082	353	77.75%	30508.9	70.74%	454	43125	LR3_LR2_up
KLF14(Zf)/HEK293-KLF14.GFP-ChIP-Seq(GSE58341)/Homer	RGKGGGCGKGGC	0.001	-7.62	0.0085	64	14.10%	3983	9.24%	454	43125	LR3_LR2_up
ATHB20(Homeobox)/colamp-ATHB20-DAP-Seq(GSE60143)/Homer	CAATHATT	0.001	-7.618	0.0085	352	77.53%	30419.3	70.54%	454	43125	LR3_LR2_up
MYB96(MYB)/colamp-MYB96-DAP-Seq(GSE60143)/Homer	WGGTRGTTGG	0.001	-7.613	0.0085	273	60.13%	22568.1	52.33%	454	43125	LR3_LR2_up
NPAS(bHLH)/Liver-NPAS-ChIP-Seq(GSE39860)/Homer	NVCACGTG	0.001	-7.598	0.0085	324	71.37%	27582.5	63.96%	454	43125	LR3_LR2_up
bHLH157(bHLH)/col-bHLH157-DAP-Seq(GSE60143)/Homer	KACACGTCTCTY	0.001	-7.491	0.0091	122	26.87%	8799.9	20.41%	454	43125	LR3_LR2_up
PCF/Arabidopsis-Promoters/Homer	NNWWWTGGGCYTDDN	0.001	-7.452	0.0093	125	27.53%	9066.4	21.02%	454	43125	LR3_LR2_up
MYB107(MYB)/col-MYB107-DAP-Seq(GSE60143)/Homer	RGTWGGTRRR	0.001	-7.385	0.0097	383	84.36%	33726.8	78.21%	454	43125	LR3_LR2_up
MNT(bHLH)/HepG2-MNT-ChIP-Seq(Encode)/Homer	DGCACACGTG	0.001	-7.309	0.0104	229	50.44%	18477.4	42.85%	454	43125	LR3_LR2_up
BOS1(MYB)/col-BOS1-DAP-Seq(GSE60143)/Homer	NNRCCTAACT	0.001	-7.238	0.011	292	64.32%	24520.9	56.86%	454	43125	LR3_LR2_up
GAGA-repeat/Arabidopsis-Promoters/Homer	CTCTCTCTCY	0.001	-7.211	0.0111	208	45.81%	16553.9	38.39%	454	43125	LR3_LR2_up
ZIM(C2C2gata)/col-ZIM-DAP-Seq(GSE60143)/Homer	ATCSRACGGTYRAGA	0.001	-7.205	0.0111	35	7.71%	1852.2	4.29%	454	43125	LR3_LR2_up
GBF5(bZIP)/colamp-GBF5-DAP-Seq(GSE60143)/Homer	WKNWSACGTGGCAWN	0.001	-7.078	0.0123	122	26.87%	8893.3	20.62%	454	43125	LR3_LR2_up
MYB13(MYB)/col-MYB13-DAP-Seq(GSE60143)/Homer	HYCACCWACCHH	0.001	-7.076	0.0123	220	48.46%	17704.4	41.05%	454	43125	LR3_LR2_up
bZIP3(bZIP)/col-bZIP3-DAP-Seq(GSE60143)/Homer	DWKNHSACGTGGCAD	0.001	-7.057	0.0123	171	37.67%	13222	30.66%	454	43125	LR3_LR2_up
ANAC047(NAC)/colamp-ANAC047-DAP-Seq(GSE60143)/Homer	WACACGTAACTT	0.01	-6.9	0.0141	297	65.42%	25109.2	58.22%	454	43125	LR3_LR2_up
bZIP48(bZIP)/colamp-bZIP48-DAP-Seq(GSE60143)/Homer	DDWWKVTSACGTGGC	0.01	-6.899	0.0141	133	29.30%	9891.6	22.94%	454	43125	LR3_LR2_up
NAM(NAC)/col-NAM-DAP-Seq(GSE60143)/Homer	RGTTRCGTRW	0.01	-6.83	0.0147	343	75.55%	29716.5	68.91%	454	43125	LR3_LR2_up
SPCH(bHLH)/Seedling-SPCH-ChIP-Seq(GSE57497)/Homer	WNBCACGTGA	0.01	-6.693	0.0166	267	58.81%	22263.2	51.62%	454	43125	LR3_LR2_up
MYB94(MYB)/col-MYB94-DAP-Seq(GSE60143)/Homer	WGGTRGTTGGKA	0.01	-6.683	0.0166	129	28.41%	9595	22.25%	454	43125	LR3_LR2_up
BMAL1(bHLH)/Liver-Bmal1-ChIP-Seq(GSE39860)/Homer	GNCACGTG	0.01	-6.615	0.0175	321	70.70%	27566.8	63.92%	454	43125	LR3_LR2_up
AT4G26030(C2H2)/col-AT4G26030-DAP-Seq(GSE60143)/Homer	BYYACCWACY	0.01	-6.419	0.021	312	68.72%	26732.5	61.99%	454	43125	LR3_LR2_up
HEB(bHLH)/mES-Heb-ChIP-Seq(GSE53233)/Homer	VCAGCTGBNN	0.01	-6.405	0.021	135	29.74%	10191.7	23.63%	454	43125	LR3_LR2_up
ABI5(bZIP)/col-ABI5-DAP-Seq(GSE60143)/Homer	GCCACGTG	0.01	-6.385	0.0212	113	24.89%	8280.4	19.20%	454	43125	LR3_LR2_up
ANAC079(NAC)/colamp-ANAC079-DAP-Seq(GSE60143)/Homer	TACACGCAACCT	0.01	-6.375	0.0212	202	44.49%	16243.3	37.67%	454	43125	LR3_LR2_up
MYB56(MYB)/colamp-MYB56-DAP-Seq(GSE60143)/Homer	HTAACGRMHY	0.01	-6.374	0.0212	353	77.75%	30867.4	71.58%	454	43125	LR3_LR2_up
ATY19(MYB)/col-ATY19-DAP-Seq(GSE60143)/Homer	YYCACCWACCAT	0.01	-6.192	0.0248	241	53.08%	19943.5	46.25%	454	43125	LR3_LR2_up
ZNF711(Zf)/SHSY5Y-ZNF711-ChIP-Seq(GSE20673)/Homer	AGGCCTAG	0.01	-6.138	0.0259	106	23.35%	7738	17.94%	454	43125	LR3_LR2_up
At5g08330(TCP)/col-At5g08330-DAP-Seq(GSE60143)/Homer	GGRCCCAC	0.01	-6.125	0.0259	50	11.01%	3118.7	7.23%	454	43125	LR3_LR2_up
NPAS2(bHLH)/Liver-NPAS2-ChIP-Seq(GSE39860)/Homer	KCCACGTGAC	0.01	-6.073	0.027	205	45.15%	16613.2	38.52%	454	43125	LR3_LR2_up
Meis1(Homeobox)/MastCells-Meis1-ChIP-Seq(GSE48085)/Homer	VGCTGWCAVB	0.01	-6.067	0.027	196	43.17%	15784.6	36.60%	454	43125	LR3_LR2_up
MYB51(MYB)/col-MYB51-DAP-Seq(GSE60143)/Homer	GGTAGGTG	0.01	-6.032	0.0275	218	48.02%	17834.3	41.35%	454	43125	LR3_LR2_up
MYB92(MYB)/colamp-MYB92-DAP-Seq(GSE60143)/Homer	GGTAGGTR	0.01	-5.991	0.0283	240	52.86%	19913.6	46.18%	454	43125	LR3_LR2_up
ATHB40(HB)/col-ATHB40-DAP-Seq(GSE60143)/Homer	HCAATWATTG	0.01	-5.978	0.0283	419	92.29%	38007.9	88.13%	454	43125	LR3_LR2_up
SPL15(SBP)/colamp-SPL15-DAP-Seq(GSE60143)/Homer	WDWMMGTACADW	0.01	-5.971	0.0283	374	82.38%	33151.4	76.87%	454	43125	LR3_LR2_up
AT1G24250(Orphan)/col-AT1G24250-DAP-Seq(GSE60143)/Homer	KTDGTTGGTDGTTGG	0.01	-5.903	0.0299	169	37.22%	13368.8	31.00%	454	43125	LR3_LR2_up
MYNN(Zf)/HEK293-MYNN.eGFP-ChIP-Seq(Encode)/Homer	TTCAAAWTAAAAGTC	0.01	-5.88	0.0302	179	39.43%	14284.8	33.12%	454	43125	LR3_LR2_up
CBF4(AP2EREBP)/colamp-CBF4-DAP-Seq(GSE60143)/Homer	NRCCGACDWNNNNNN	0.01	-5.861	0.0305	192	42.29%	15480.6	35.90%	454	43125	LR3_LR2_up
PIF4(bHLH)/Seedling-PIF4-ChIP-Seq(GSE35315)/Homer	NNBCACGTGN	0.01	-5.785	0.0325	237	52.20%	19697.9	45.68%	454	43125	LR3_LR2_up
IRF:BATF(IRF:bZIP)/pDC-Irf8-ChIP-Seq(GSE66899)/Homer	CTTTCANTATGACTV	0.01	-5.745	0.0335	85	18.72%	6042.5	14.01%	454	43125	LR3_LR2_up
AT2G01818(PLATZ)/col-AT2G01818-DAP-Seq(GSE60143)/Homer	TCTAGAABSTTC	0.01	-5.64	0.0368	63	13.88%	4240.4	9.83%	454	43125	LR3_LR2_up
n-Myc(bHLH)/mES-nMyc-ChIP-Seq(GSE11431)/Homer	VRCCACGTGG	0.01	-5.599	0.038	119	26.21%	9000.9	20.87%	454	43125	LR3_LR2_up
ATHB6(Homeobox)/Arabidopsis-HB6-ChIP-Seq(GSE80564)/Homer	CAATNATTBN	0.01	-5.548	0.0396	400	88.11%	36019.6	83.52%	454	43125	LR3_LR2_up
FHY3(FAR1)/Arabidopsis-FHY3-ChIP-Seq(GSE30711)/Homer	HHCACGCGCBTN	0.01	-5.508	0.0408	54	11.89%	3537.9	8.20%	454	43125	LR3_LR2_up
ATAF1(NAC)/col-ATAF1-DAP-Seq(GSE60143)/Homer	YACGTMAY	0.01	-5.494	0.041	419	92.29%	38118	88.39%	454	43125	LR3_LR2_up
bHLH122(bHLH)/col100-bHLH122-DAP-Seq(GSE60143)/Homer	NDDCAASTTGHHNWW	0.01	-5.44	0.0428	199	43.83%	16261.4	37.71%	454	43125	LR3_LR2_up
Ascl1(bHLH)/NeuralTubes-Ascl1-ChIP-Seq(GSE55840)/Homer	NNVVCAGCTGBN	0.01	-5.438	0.0428	89	19.60%	6451.8	14.96%	454	43125	LR3_LR2_up
PPARa(NR),DR1/Liver-Ppara-ChIP-Seq(GSE47954)/Homer	VNAGGKCAAAGGTCA	0.01	-5.416	0.043	151	33.26%	11892	27.58%	454	43125	LR3_LR2_up
ANAC038(NAC)/col-ANAC038-DAP-Seq(GSE60143)/Homer	ACACGTWAYC	0.01	-5.357	0.0452	432	95.15%	39637.7	91.91%	454	43125	LR3_LR2_up
FAR1(FAR1)/col-FAR1-DAP-Seq(GSE60143)/Homer	TKNNNYYCACGCGCY	0.01	-5.328	0.0461	26	5.73%	1413.4	3.28%	454	43125	LR3_LR2_up
bHLH130(bHLH)/col-bHLH130-DAP-Seq(GSE60143)/Homer	GCAACTTG	0.01	-5.309	0.0465	174	38.33%	14007.4	32.48%	454	43125	LR3_LR2_up
bHLHE41(bHLH)/proB-Bhlhe41-ChIP-Seq(GSE93764)/Homer	KCACGTGMCN	0.01	-5.288	0.0471	201	44.27%	16497.8	38.26%	454	43125	LR3_LR2_up
Hoxb4(Homeobox)/ES-Hoxb4-ChIP-Seq(GSE34014)/Homer	TGATTRATGGCY	0.01	-5.241	0.0489	123	27.09%	9450.1	21.91%	454	43125	LR3_LR2_up
WRKY55(WRKY)/col-WRKY55-DAP-Seq(GSE60143)/Homer	NCGTTGACTT	1e-6	-14.83	4e-4	402	75.99%	27500	65.97%	529	41686	PR_LR3_down
WRKY27(WRKY)/colamp-WRKY27-DAP-Seq(GSE60143)/Homer	NHGTTGACYTWD	1e-6	-13.99	4e-4	402	75.99%	27646	66.32%	529	41686	PR_LR3_down
NAP(NAC)/col-NAP-DAP-Seq(GSE60143)/Homer	ARGTTACGTRTN	1e-5	-13.76	4e-4	420	79.40%	29253.8	70.18%	529	41686	PR_LR3_down
bZIP28(bZIP)/col-bZIP28-DAP-Seq(GSE60143)/Homer	TGCCACGTSABH	1e-5	-13.74	4e-4	132	24.95%	6984.7	16.76%	529	41686	PR_LR3_down
MYB10(MYB)/col-MYB10-DAP-Seq(GSE60143)/Homer	YCCACCTACCHH	1e-5	-13.68	4e-4	191	36.11%	11108.5	26.65%	529	41686	PR_LR3_down
WRKY22(WRKY)/colamp-WRKY22-DAP-Seq(GSE60143)/Homer	WWAAAGTCAACK	1e-5	-13.68	4e-4	318	60.11%	20749.5	49.78%	529	41686	PR_LR3_down
WRKY15(WRKY)/col-WRKY15-DAP-Seq(GSE60143)/Homer	VGTTGACTWW	1e-5	-13.68	4e-4	396	74.86%	27186.9	65.22%	529	41686	PR_LR3_down
bZIP48(bZIP)/colamp-bZIP48-DAP-Seq(GSE60143)/Homer	DDWWKVTSACGTGGC	1e-5	-13.54	4e-4	167	31.57%	9422.2	22.60%	529	41686	PR_LR3_down
WRKY71(WRKY)/col-WRKY71-DAP-Seq(GSE60143)/Homer	CKTTGACYWW	1e-5	-13.49	4e-4	338	63.89%	22392.3	53.72%	529	41686	PR_LR3_down
WRKY31(WRKY)/colamp-WRKY31-DAP-Seq(GSE60143)/Homer	NCGTTGACTWWK	1e-5	-13.38	4e-4	331	62.57%	21848	52.41%	529	41686	PR_LR3_down
bZIP3(bZIP)/col-bZIP3-DAP-Seq(GSE60143)/Homer	DWKNHSACGTGGCAD	1e-5	-13.37	4e-4	211	39.89%	12611.1	30.25%	529	41686	PR_LR3_down
MYB58(MYB)/colamp-MYB58-DAP-Seq(GSE60143)/Homer	YYYACCWACC	1e-5	-13.13	4e-4	370	69.94%	25091.8	60.20%	529	41686	PR_LR3_down
WRKY75(WRKY)/col-WRKY75-DAP-Seq(GSE60143)/Homer	CGTTGACTWW	1e-5	-12.58	4e-4	385	72.78%	26453.3	63.46%	529	41686	PR_LR3_down
WRKY20(WRKY)/col-WRKY20-DAP-Seq(GSE60143)/Homer	CKTTGACYWD	1e-5	-12.44	4e-4	337	63.71%	22511	54.00%	529	41686	PR_LR3_down
WRKY50(WRKY)/col-WRKY50-DAP-Seq(GSE60143)/Homer	NNTTGACTWNNGNNN	1e-5	-12.39	4e-4	395	74.67%	27337.1	65.58%	529	41686	PR_LR3_down
WRKY6(WRKY)/colamp-WRKY6-DAP-Seq(GSE60143)/Homer	NCGTTGACTWWD	1e-5	-12.39	4e-4	368	69.57%	25065.4	60.13%	529	41686	PR_LR3_down
WRKY45(WRKY)/col-WRKY45-DAP-Seq(GSE60143)/Homer	HNNNKTTGACTWWNH	1e-5	-12.33	4e-4	309	58.41%	20289	48.67%	529	41686	PR_LR3_down
bZIP53(bZIP)/colamp-bZIP53-DAP-Seq(GSE60143)/Homer	NDNHSACGTGKMNNN	1e-5	-12.18	4e-4	160	30.25%	9137.7	21.92%	529	41686	PR_LR3_down
WRKY29(WRKY)/colamp-WRKY29-DAP-Seq(GSE60143)/Homer	MGTTGACTTT	1e-5	-11.92	4e-4	405	76.56%	28284.3	67.86%	529	41686	PR_LR3_down
MYB99(MYB)/colamp-MYB99-DAP-Seq(GSE60143)/Homer	GGTAGGTG	1e-4	-11.5	5e-4	305	57.66%	20137.5	48.31%	529	41686	PR_LR3_down
At2g44940(AP2EREBP)/colamp-At2g44940-DAP-Seq(GSE60143)/Homer	NYACCGACAHNNNNN	1e-4	-11.38	5e-4	97	18.34%	4961.5	11.90%	529	41686	PR_LR3_down
MYB67(MYB)/col-MYB67-DAP-Seq(GSE60143)/Homer	YYYACCTAAC	1e-4	-11.28	6e-4	381	72.02%	26371.3	63.27%	529	41686	PR_LR3_down
WRKY18(WRKY)/col-WRKY18-DAP-Seq(GSE60143)/Homer	NNNTTGACYWNNNNN	1e-4	-11.25	6e-4	452	85.44%	32561	78.12%	529	41686	PR_LR3_down
bZIP68(bZIP)/col-bZIP68-DAP-Seq(GSE60143)/Homer	WGCCACGTGK	1e-4	-11.24	6e-4	152	28.73%	8722.6	20.93%	529	41686	PR_LR3_down
MYB13(MYB)/col-MYB13-DAP-Seq(GSE60143)/Homer	HYCACCWACCHH	1e-4	-10.93	7e-4	264	49.91%	17051.2	40.91%	529	41686	PR_LR3_down
MYB17(MYB)/colamp-MYB17-DAP-Seq(GSE60143)/Homer	GGTAGGTGRG	1e-4	-10.83	8e-4	164	31.00%	9640	23.13%	529	41686	PR_LR3_down
WRKY28(WRKY)/col-WRKY28-DAP-Seq(GSE60143)/Homer	BGTTGACTWH	1e-4	-10.74	8e-4	444	83.93%	31930.2	76.60%	529	41686	PR_LR3_down
MYB93(MYB)/colamp-MYB93-DAP-Seq(GSE60143)/Homer	GGTAGGTGRD	1e-4	-10.35	0.0011	390	73.72%	27318.4	65.54%	529	41686	PR_LR3_down
WRKY14(WRKY)/colamp-WRKY14-DAP-Seq(GSE60143)/Homer	NCGTTGACTTTN	1e-4	-10.33	0.0011	285	53.88%	18806.9	45.12%	529	41686	PR_LR3_down
VND6(NAC)/col-VND6-DAP-Seq(GSE60143)/Homer	DCTTNHTTTTYAMGY	1e-4	-10.29	0.0011	359	67.86%	24747	59.37%	529	41686	PR_LR3_down
HY5(bZIP)/colamp-HY5-DAP-Seq(GSE60143)/Homer	RRTSACGTSD	1e-4	-10.27	0.0011	318	60.11%	21427.8	51.41%	529	41686	PR_LR3_down
WRKY3(WRKY)/col-WRKY3-DAP-Seq(GSE60143)/Homer	NCKTTGACYDDN	1e-4	-10.26	0.0011	311	58.79%	20871.8	50.07%	529	41686	PR_LR3_down
AREB3(bZIP)/col-AREB3-DAP-Seq(GSE60143)/Homer	NKGMCACGTGDCMNN	1e-4	-10.25	0.0011	146	27.60%	8461.2	20.30%	529	41686	PR_LR3_down
WRKY43(WRKY)/colamp-WRKY43-DAP-Seq(GSE60143)/Homer	NCGTTGACTTTT	1e-4	-10.21	0.0011	232	43.86%	14757.4	35.40%	529	41686	PR_LR3_down
AT4G26030(C2H2)/col-AT4G26030-DAP-Seq(GSE60143)/Homer	BYYACCWACY	1e-4	-10.19	0.0011	371	70.13%	25762.7	61.81%	529	41686	PR_LR3_down
AT3G42860(zfGRF)/col-AT3G42860-DAP-Seq(GSE60143)/Homer	CGTTGACTTN	1e-4	-10.17	0.0011	137	25.90%	7844.5	18.82%	529	41686	PR_LR3_down
WRKY42(WRKY)/colamp-WRKY42-DAP-Seq(GSE60143)/Homer	NAAAGTCAACGN	1e-4	-10.17	0.0011	167	31.57%	9971.1	23.92%	529	41686	PR_LR3_down
MYB96(MYB)/colamp-MYB96-DAP-Seq(GSE60143)/Homer	WGGTRGTTGG	1e-4	-9.999	0.0012	321	60.68%	21727.7	52.13%	529	41686	PR_LR3_down
TINY(AP2EREBP)/col-TINY-DAP-Seq(GSE60143)/Homer	NNCACCGACA	1e-4	-9.933	0.0013	93	17.58%	4884.9	11.72%	529	41686	PR_LR3_down
WRKY40(WRKY)/colamp-WRKY40-DAP-Seq(GSE60143)/Homer	AHWAGTCAAC	1e-4	-9.897	0.0013	284	53.69%	18822	45.15%	529	41686	PR_LR3_down
CBF4(AP2EREBP)/colamp-CBF4-DAP-Seq(GSE60143)/Homer	NRCCGACDWNNNNNN	1e-4	-9.854	0.0013	231	43.67%	14755.5	35.40%	529	41686	PR_LR3_down
WRKY33(WRKY)/col-WRKY33-DAP-Seq(GSE60143)/Homer	CGTTGACYAW	1e-4	-9.806	0.0013	337	63.71%	23058.2	55.32%	529	41686	PR_LR3_down
bZIP16(bZIP)/colamp-bZIP16-DAP-Seq(GSE60143)/Homer	TGCCACGTGD	1e-4	-9.798	0.0013	130	24.57%	7416	17.79%	529	41686	PR_LR3_down
DREB19(AP2EREBP)/colamp-DREB19-DAP-Seq(GSE60143)/Homer	AATGTCGGTK	1e-4	-9.753	0.0013	166	31.38%	9974.8	23.93%	529	41686	PR_LR3_down
AT3G16280(AP2EREBP)/colamp-AT3G16280-DAP-Seq(GSE60143)/Homer	HCACCGACAHHDHHN	1e-4	-9.751	0.0013	152	28.73%	8972	21.52%	529	41686	PR_LR3_down
WRKY65(WRKY)/colamp-WRKY65-DAP-Seq(GSE60143)/Homer	AWWWAGTCAACG	1e-4	-9.629	0.0014	284	53.69%	18880.1	45.29%	529	41686	PR_LR3_down
MYB39(MYB)/col-MYB39-DAP-Seq(GSE60143)/Homer	WWAARKTAGGTGRAA	1e-4	-9.598	0.0015	157	29.68%	9356.7	22.45%	529	41686	PR_LR3_down
MYB55(MYB)/colamp-MYB55-DAP-Seq(GSE60143)/Homer	YACCWAMC	1e-4	-9.509	0.0016	393	74.29%	27750.1	66.57%	529	41686	PR_LR3_down
Rap210(AP2EREBP)/col-Rap210-DAP-Seq(GSE60143)/Homer	TGTCGGCA	1e-4	-9.394	0.0017	172	32.51%	10476	25.13%	529	41686	PR_LR3_down
AT3G60490(AP2EREBP)/colamp-AT3G60490-DAP-Seq(GSE60143)/Homer	NNRCCGACANNNNNN	1e-4	-9.382	0.0017	101	19.09%	5494.8	13.18%	529	41686	PR_LR3_down
CBF1(AP2EREBP)/colamp-CBF1-DAP-Seq(GSE60143)/Homer	YRCCGACATN	1e-4	-9.307	0.0018	183	34.59%	11294.5	27.10%	529	41686	PR_LR3_down
WRKY24(WRKY)/colamp-WRKY24-DAP-Seq(GSE60143)/Homer	CGTTGACTWW	1e-4	-9.3	0.0018	352	66.54%	24392.6	58.52%	529	41686	PR_LR3_down
GBF6(bZIP)/colamp-GBF6-DAP-Seq(GSE60143)/Homer	WWTGMCACGTCABCW	1e-4	-9.288	0.0018	119	22.50%	6736.2	16.16%	529	41686	PR_LR3_down
SMB(NAC)/colamp-SMB-DAP-Seq(GSE60143)/Homer	CTTVNNNNDBAAGHW	1e-4	-9.245	0.0018	343	64.84%	23671.7	56.79%	529	41686	PR_LR3_down
WRKY30(WRKY)/colamp-WRKY30-DAP-Seq(GSE60143)/Homer	CGTTGACTTN	1e-4	-9.238	0.0018	141	26.65%	8282.6	19.87%	529	41686	PR_LR3_down
PCF/Arabidopsis-Promoters/Homer	NNWWWTGGGCYTDDN	1e-4	-9.235	0.0018	146	27.60%	8637.3	20.72%	529	41686	PR_LR3_down
MYB92(MYB)/colamp-MYB92-DAP-Seq(GSE60143)/Homer	GGTAGGTR	0.001	-9.095	0.002	286	54.06%	19157	45.96%	529	41686	PR_LR3_down
MYB74(MYB)/colamp-MYB74-DAP-Seq(GSE60143)/Homer	YYYACCTACCWH	0.001	-9.045	0.002	320	60.49%	21862.5	52.45%	529	41686	PR_LR3_down
ATAF1(NAC)/col-ATAF1-DAP-Seq(GSE60143)/Homer	YACGTMAY	0.001	-8.781	0.0026	491	92.82%	36647.7	87.92%	529	41686	PR_LR3_down
MYB51(MYB)/col-MYB51-DAP-Seq(GSE60143)/Homer	GGTAGGTG	0.001	-8.727	0.0027	259	48.96%	17141.9	41.12%	529	41686	PR_LR3_down
ATY19(MYB)/col-ATY19-DAP-Seq(GSE60143)/Homer	YYCACCWACCAT	0.001	-8.715	0.0027	286	54.06%	19245.8	46.17%	529	41686	PR_LR3_down
WRKY47(WRKY)/colamp-WRKY47-DAP-Seq(GSE60143)/Homer	WAAGTCAACGBT	0.001	-8.69	0.0027	145	27.41%	8665.7	20.79%	529	41686	PR_LR3_down
bHLH10(bHLH)/colamp-bHLH10-DAP-Seq(GSE60143)/Homer	YACCGACA	0.001	-8.601	0.0029	96	18.15%	5272.1	12.65%	529	41686	PR_LR3_down
ANAC071(NAC)/col-ANAC071-DAP-Seq(GSE60143)/Homer	DNCKTNDNNNHNAAG	0.001	-8.589	0.0029	327	61.81%	22531.4	54.05%	529	41686	PR_LR3_down
ANAC045(NAC)/col-ANAC045-DAP-Seq(GSE60143)/Homer	DNCKTVNNNNNNAMG	0.001	-8.546	0.003	421	79.58%	30349.8	72.81%	529	41686	PR_LR3_down
DREB2(AP2EREBP)/col-DREB2-DAP-Seq(GSE60143)/Homer	TMACCGACATWA	0.001	-8.536	0.003	153	28.92%	9267.6	22.23%	529	41686	PR_LR3_down
MYB63(MYB)/col-MYB63-DAP-Seq(GSE60143)/Homer	BHYACCWACCHH	0.001	-8.52	0.003	191	36.11%	12044.9	28.90%	529	41686	PR_LR3_down
WRKY25(WRKY)/colamp-WRKY25-DAP-Seq(GSE60143)/Homer	NNNNHRGTCAAMNNN	0.001	-8.519	0.003	412	77.88%	29582	70.97%	529	41686	PR_LR3_down
WRKY17(WRKY)/colamp-WRKY17-DAP-Seq(GSE60143)/Homer	GCGTTGACTTTT	0.001	-8.484	0.003	20	3.78%	627.5	1.51%	529	41686	PR_LR3_down
VND2(NAC)/col-VND2-DAP-Seq(GSE60143)/Homer	DNCKTNNNNNNNAAG	0.001	-8.481	0.003	333	62.95%	23040.6	55.28%	529	41686	PR_LR3_down
ABI5(bZIP)/col-ABI5-DAP-Seq(GSE60143)/Homer	GCCACGTG	0.001	-8.221	0.0038	132	24.95%	7828.3	18.78%	529	41686	PR_LR3_down
ANAC070(NAC)/colamp-ANAC070-DAP-Seq(GSE60143)/Homer	CTTRHDNHNBAAGHW	0.001	-8.198	0.0038	440	83.18%	32078.9	76.96%	529	41686	PR_LR3_down
DPL-1(E2F)/cElegans-Adult-ChIP-Seq(modEncode)/Homer	TAGCGCGC	0.001	-8.19	0.0038	85	16.07%	4594.1	11.02%	529	41686	PR_LR3_down
GBF5(bZIP)/colamp-GBF5-DAP-Seq(GSE60143)/Homer	WKNWSACGTGGCAWN	0.001	-8.182	0.0038	141	26.65%	8475.4	20.33%	529	41686	PR_LR3_down
WRKY21(WRKY)/colamp-WRKY21-DAP-Seq(GSE60143)/Homer	DCGTTGACTTTT	0.001	-8.154	0.0039	101	19.09%	5681.1	13.63%	529	41686	PR_LR3_down
WRKY46(WRKY)/colamp-WRKY46-DAP-Seq(GSE60143)/Homer	AAAGTCAACGSN	0.001	-8.071	0.0041	55	10.40%	2664.4	6.39%	529	41686	PR_LR3_down
MYB41(MYB)/col-MYB41-DAP-Seq(GSE60143)/Homer	BYTYACCTAA	0.001	-8.07	0.0041	137	25.90%	8211.9	19.70%	529	41686	PR_LR3_down
ERF38(AP2EREBP)/col-ERF38-DAP-Seq(GSE60143)/Homer	CACCGACA	0.001	-7.989	0.0044	132	24.95%	7871.9	18.89%	529	41686	PR_LR3_down
Sox4(HMG)/proB-Sox4-ChIP-Seq(GSE50066)/Homer	YCTTTGTTCC	0.001	-7.959	0.0045	307	58.03%	21086.1	50.59%	529	41686	PR_LR3_down
NLP7(RWPRK)/col-NLP7-DAP-Seq(GSE60143)/Homer	TGRCCYTTCR	0.001	-7.95	0.0045	353	66.73%	24793.1	59.48%	529	41686	PR_LR3_down
ABF1(bZIP)/Arabidopsis-ABF1-ChIP-Seq(GSE80564)/Homer	CACGTGGC	0.001	-7.897	0.0046	173	32.70%	10850.6	26.03%	529	41686	PR_LR3_down
FOXK1(Forkhead)/HEK293-FOXK1-ChIP-Seq(GSE51673)/Homer	NVWTGTTTAC	0.001	-7.886	0.0046	465	87.90%	34373.7	82.46%	529	41686	PR_LR3_down
WRKY11(WRKY)/col-WRKY11-DAP-Seq(GSE60143)/Homer	SCGTTGACTTTN	0.001	-7.799	0.005	94	17.77%	5260.2	12.62%	529	41686	PR_LR3_down
MYB3(MYB)/Arabidopsis-MYB3-ChIP-Seq(GSE80564)/Homer	GKTAGGTRGG	0.001	-7.721	0.0053	390	73.72%	27907.1	66.95%	529	41686	PR_LR3_down
MYB40(MYB)/col-MYB40-DAP-Seq(GSE60143)/Homer	TGGTAGGTRARA	0.001	-7.544	0.0063	167	31.57%	10486.2	25.16%	529	41686	PR_LR3_down
ABF2(bZIP)/col-ABF2-DAP-Seq(GSE60143)/Homer	KGMCACGTGDCMHHH	0.001	-7.248	0.0083	101	19.09%	5832.2	13.99%	529	41686	PR_LR3_down
NTM1(NAC)/col-NTM1-DAP-Seq(GSE60143)/Homer	ACTTRTARAASAAGT	0.001	-7.031	0.0102	184	34.78%	11857.9	28.45%	529	41686	PR_LR3_down
MYB107(MYB)/col-MYB107-DAP-Seq(GSE60143)/Homer	RGTWGGTRRR	0.01	-6.875	0.0118	442	83.55%	32546.2	78.08%	529	41686	PR_LR3_down
IBL1(bHLH)/Seedling-IBL1-ChIP-Seq(GSE51120)/Homer	CACGTGCC	0.01	-6.818	0.0124	265	50.09%	18079.2	43.37%	529	41686	PR_LR3_down
NFAT(RHD)/Jurkat-NFATC1-ChIP-Seq(Jolma_et_al.)/Homer	ATTTTCCATT	0.01	-6.758	0.013	332	62.76%	23399.6	56.14%	529	41686	PR_LR3_down
CBF3(AP2EREBP)/colamp-CBF3-DAP-Seq(GSE60143)/Homer	YNRCCGACATNN	0.01	-6.741	0.0131	144	27.22%	8984.9	21.56%	529	41686	PR_LR3_down
CBF2(AP2EREBP)/colamp-CBF2-DAP-Seq(GSE60143)/Homer	YBRCCGACATNNNNN	0.01	-6.637	0.0143	157	29.68%	9955.5	23.88%	529	41686	PR_LR3_down
MYB30(MYB)/colamp-MYB30-DAP-Seq(GSE60143)/Homer	AGGTAGTTGG	0.01	-6.623	0.0144	338	63.89%	23920.2	57.39%	529	41686	PR_LR3_down
RARa(NR)/K562-RARa-ChIP-Seq(Encode)/Homer	TTGAMCTTTG	0.01	-6.574	0.0149	464	87.71%	34555.6	82.90%	529	41686	PR_LR3_down
ANL2(HB)/col-ANL2-DAP-Seq(GSE60143)/Homer	CATTAATTGC	0.01	-6.529	0.0155	388	73.35%	28042.5	67.27%	529	41686	PR_LR3_down
CAMTA1(CAMTA)/col-CAMTA1-DAP-Seq(GSE60143)/Homer	WWAACGCGTT	0.01	-6.391	0.0176	166	31.38%	10676	25.61%	529	41686	PR_LR3_down
DEAR2(AP2EREBP)/colamp-DEAR2-DAP-Seq(GSE60143)/Homer	HCACCGACAWHD	0.01	-6.322	0.0186	254	48.02%	17360.7	41.65%	529	41686	PR_LR3_down
ANAC096(NAC)/colamp-ANAC096-DAP-Seq(GSE60143)/Homer	TACTTGWNNNWCAAG	0.01	-6.289	0.0191	265	50.09%	18224	43.72%	529	41686	PR_LR3_down
DDF1(AP2EREBP)/col-DDF1-DAP-Seq(GSE60143)/Homer	GCCGACAT	0.01	-6.26	0.0194	155	29.30%	9896.9	23.74%	529	41686	PR_LR3_down
VND3(NAC)/colamp-VND3-DAP-Seq(GSE60143)/Homer	TRCTTGWDNHWCAAG	0.01	-6.232	0.0198	275	51.98%	19021	45.63%	529	41686	PR_LR3_down
MGP(C2H2)/colamp-MGP-DAP-Seq(GSE60143)/Homer	TTTTGTCGTTTW	0.01	-6.19	0.0204	218	41.21%	14630.6	35.10%	529	41686	PR_LR3_down
Sox3(HMG)/NPC-Sox3-ChIP-Seq(GSE33059)/Homer	CCWTTGTY	0.01	-6.167	0.0207	471	89.04%	35271.6	84.62%	529	41686	PR_LR3_down
WRKY8(WRKY)/colamp-WRKY8-DAP-Seq(GSE60143)/Homer	CGTTGACTTT	0.01	-6.16	0.0207	102	19.28%	6102.9	14.64%	529	41686	PR_LR3_down
Foxf1(Forkhead)/Lung-Foxf1-ChIP-Seq(GSE77951)/Homer	WWATRTAAACAN	0.01	-6.129	0.0211	476	89.98%	35732	85.72%	529	41686	PR_LR3_down
bHLH157(bHLH)/col-bHLH157-DAP-Seq(GSE60143)/Homer	KACACGTCTCTY	0.01	-6.023	0.0232	133	25.14%	8346.2	20.02%	529	41686	PR_LR3_down
ANAC038(NAC)/col-ANAC038-DAP-Seq(GSE60143)/Homer	ACACGTWAYC	0.01	-5.948	0.0248	502	94.90%	38194.2	91.63%	529	41686	PR_LR3_down
At4g31060(AP2EREBP)/colamp-At4g31060-DAP-Seq(GSE60143)/Homer	CACCGACAAW	0.01	-5.875	0.0264	142	26.84%	9035.9	21.68%	529	41686	PR_LR3_down
ANAC005(NAC)/col-ANAC005-DAP-Seq(GSE60143)/Homer	WVCTTVTWNHABAAG	0.01	-5.827	0.0275	214	40.45%	14425.2	34.61%	529	41686	PR_LR3_down
CEJ1(AP2EREBP)/col-CEJ1-DAP-Seq(GSE60143)/Homer	WWTGTCGGTG	0.01	-5.822	0.0275	240	45.37%	16419.3	39.39%	529	41686	PR_LR3_down
VRN1(ABI3VP1)/col-VRN1-DAP-Seq(GSE60143)/Homer	TTTTTTTTTT	0.01	-5.81	0.0275	275	51.98%	19143.3	45.93%	529	41686	PR_LR3_down
NAC2(NAC)/colamp-NAC2-DAP-Seq(GSE60143)/Homer	TDCTTGNNNNNCAAG	0.01	-5.747	0.0289	267	50.47%	18536.2	44.47%	529	41686	PR_LR3_down
MYB61(MYB)/colamp-MYB61-DAP-Seq(GSE60143)/Homer	HCYACCTACC	0.01	-5.725	0.0293	427	80.72%	31537.5	75.66%	529	41686	PR_LR3_down
TAGL1(MADS)/Tomato-TAGL1-ChIP-Seq(GSE116581)/Homer	CCAAAAATRG	0.01	-5.666	0.0308	460	86.96%	34406.3	82.54%	529	41686	PR_LR3_down
ANAC028(NAC)/col-ANAC028-DAP-Seq(GSE60143)/Homer	WRCTTGNNNNNCAAG	0.01	-5.55	0.0343	267	50.47%	18595.9	44.61%	529	41686	PR_LR3_down
MYB94(MYB)/col-MYB94-DAP-Seq(GSE60143)/Homer	WGGTRGTTGGKA	0.01	-5.445	0.0378	143	27.03%	9213.1	22.10%	529	41686	PR_LR3_down
MYB4(MYB)/col200-MYB4-DAP-Seq(GSE60143)/Homer	WAGKTAGGTARR	0.01	-5.422	0.0383	320	60.49%	22823.4	54.75%	529	41686	PR_LR3_down
Npas4(bHLH)/Neuron-Npas4-ChIP-Seq(GSE127793)/Homer	NHRTCACGACDN	0.01	-5.412	0.0384	320	60.49%	22826.5	54.76%	529	41686	PR_LR3_down
DEAR3(AP2EREBP)/colamp-DEAR3-DAP-Seq(GSE60143)/Homer	BCACCGACAWNNNNN	0.01	-5.373	0.0395	129	24.39%	8207.6	19.69%	529	41686	PR_LR3_down
Mef2d(MADS)/Retina-Mef2d-ChIP-Seq(GSE61391)/Homer	GCTATTTTTAGC	0.01	-5.349	0.0402	165	31.19%	10865.5	26.07%	529	41686	PR_LR3_down
MYB27(MYB)/colamp-MYB27-DAP-Seq(GSE60143)/Homer	TACCTAACWT	0.01	-5.345	0.0402	149	28.17%	9680.5	23.22%	529	41686	PR_LR3_down
TCP3(TCP)/colamp-TCP3-DAP-Seq(GSE60143)/Homer	WGTGGTCCCAAHWWW	0.01	-5.33	0.0403	69	13.04%	3965.1	9.51%	529	41686	PR_LR3_down
E-box/Arabidopsis-Promoters/Homer	GCCACGTG	0.01	-5.295	0.0414	129	24.39%	8226.2	19.73%	529	41686	PR_LR3_down
MYB57(MYB)/col-MYB57-DAP-Seq(GSE60143)/Homer	TTACCTAACT	0.01	-5.283	0.0415	257	48.58%	17897.9	42.94%	529	41686	PR_LR3_down
At1g36060(AP2EREBP)/colamp-At1g36060-DAP-Seq(GSE60143)/Homer	NNWWKGTCGGTG	0.01	-5.226	0.0436	179	33.84%	11946.9	28.66%	529	41686	PR_LR3_down
VND4(NAC)/colamp-VND4-DAP-Seq(GSE60143)/Homer	WRCTTGWANWWCAAG	0.01	-5.175	0.0455	286	54.06%	20202.3	48.47%	529	41686	PR_LR3_down
ATHB33(ZFHD)/col-ATHB33-DAP-Seq(GSE60143)/Homer	NGTRATTAAK	0.01	-5.156	0.046	511	96.60%	39211.5	94.07%	529	41686	PR_LR3_down
EPR1(MYBrelated)/colamp-EPR1-DAP-Seq(GSE60143)/Homer	AAATATCT	0.01	-5.125	0.0468	328	62.00%	23557.8	56.52%	529	41686	PR_LR3_down
LHY1(MYBrelated)/col-LHY1-DAP-Seq(GSE60143)/Homer	AAATATCT	0.01	-5.125	0.0468	328	62.00%	23557.8	56.52%	529	41686	PR_LR3_down
NUC(C2H2)/col-NUC-DAP-Seq(GSE60143)/Homer	HAVAAAACGACAAAA	0.01	-5.06	0.0495	119	22.50%	7556.4	18.13%	529	41686	PR_LR3_down
HIF-1b(HLH)/T47D-HIF1b-ChIP-Seq(GSE59937)/Homer	RTACGTGC	0.01	-5.059	0.0495	316	59.74%	22618.6	54.26%	529	41686	PR_LR3_down
bHLH130(bHLH)/col-bHLH130-DAP-Seq(GSE60143)/Homer	GCAACTTG	0.01	-5.05	0.0495	198	37.43%	13432.5	32.23%	529	41686	PR_LR3_down
PCF/Arabidopsis-Promoters/Homer	NNWWWTGGGCYTDDN	9.999999999999999e-51	-116.9	0	379	44.54%	10329.9	21.36%	851	48361	PR_LR3_up
AREB3(bZIP)/col-AREB3-DAP-Seq(GSE60143)/Homer	NKGMCACGTGDCMNN	1e-18	-42.72	0	282	33.14%	9704.7	20.06%	851	48361	PR_LR3_up
ABF2(bZIP)/col-ABF2-DAP-Seq(GSE60143)/Homer	KGMCACGTGDCMHHH	1e-17	-41.19	0	216	25.38%	6771.2	14.00%	851	48361	PR_LR3_up
GBF5(bZIP)/colamp-GBF5-DAP-Seq(GSE60143)/Homer	WKNWSACGTGGCAWN	1e-17	-40.73	0	278	32.67%	9653.4	19.96%	851	48361	PR_LR3_up
bZIP28(bZIP)/col-bZIP28-DAP-Seq(GSE60143)/Homer	TGCCACGTSABH	1e-16	-37.88	0	241	28.32%	8115.1	16.78%	851	48361	PR_LR3_up
bZIP48(bZIP)/colamp-bZIP48-DAP-Seq(GSE60143)/Homer	DDWWKVTSACGTGGC	1e-16	-37.61	0	295	34.67%	10703.5	22.13%	851	48361	PR_LR3_up
bZIP68(bZIP)/col-bZIP68-DAP-Seq(GSE60143)/Homer	WGCCACGTGK	1e-15	-35.59	0	276	32.43%	9937.2	20.55%	851	48361	PR_LR3_up
bZIP16(bZIP)/colamp-bZIP16-DAP-Seq(GSE60143)/Homer	TGCCACGTGD	1e-14	-34.5	0	245	28.79%	8541	17.66%	851	48361	PR_LR3_up
E-box/Arabidopsis-Promoters/Homer	GCCACGTG	1e-14	-33.31	0	263	30.90%	9488.5	19.62%	851	48361	PR_LR3_up
bZIP53(bZIP)/colamp-bZIP53-DAP-Seq(GSE60143)/Homer	NDNHSACGTGKMNNN	1e-14	-32.48	0	281	33.02%	10429.9	21.56%	851	48361	PR_LR3_up
GBF6(bZIP)/colamp-GBF6-DAP-Seq(GSE60143)/Homer	WWTGMCACGTCABCW	1e-14	-32.25	0	225	26.44%	7769.4	16.06%	851	48361	PR_LR3_up
ABI5(bZIP)/col-ABI5-DAP-Seq(GSE60143)/Homer	GCCACGTG	1e-12	-29.78	0	250	29.38%	9145.4	18.91%	851	48361	PR_LR3_up
bZIP3(bZIP)/col-bZIP3-DAP-Seq(GSE60143)/Homer	DWKNHSACGTGGCAD	1e-12	-28.82	0	351	41.25%	14307.6	29.58%	851	48361	PR_LR3_up
ABF1(bZIP)/Arabidopsis-ABF1-ChIP-Seq(GSE80564)/Homer	CACGTGGC	1e-12	-28.08	0	319	37.49%	12728.8	26.32%	851	48361	PR_LR3_up
GBF3(bZIP)/Arabidopsis-GBF3-ChIP-Seq(GSE80564)/Homer	TGCCACGTSAYC	1e-10	-23.94	0	268	31.49%	10554.6	21.82%	851	48361	PR_LR3_up
bZIP44(bZIP)/colamp-bZIP44-DAP-Seq(GSE60143)/Homer	NDTGCCACGTCAGCH	1e-10	-23.41	0	56	6.58%	1185.3	2.45%	851	48361	PR_LR3_up
ZIM(C2C2gata)/col-ZIM-DAP-Seq(GSE60143)/Homer	ATCSRACGGTYRAGA	1e-9	-22.25	0	81	9.52%	2146.8	4.44%	851	48361	PR_LR3_up
bHLH34(bHLH)/colamp-bHLH34-DAP-Seq(GSE60143)/Homer	HGWGRHWGACACGTG	1e-9	-21.72	0	188	22.09%	6864.7	14.19%	851	48361	PR_LR3_up
HY5(bZIP)/colamp-HY5-DAP-Seq(GSE60143)/Homer	RRTSACGTSD	1e-9	-21.67	0	519	60.99%	24393.7	50.43%	851	48361	PR_LR3_up
c-Myc(bHLH)/LNCAP-cMyc-ChIP-Seq(Unpublished)/Homer	VCCACGTG	1e-9	-21.32	0	219	25.73%	8389.1	17.34%	851	48361	PR_LR3_up
CLOCK(bHLH)/Liver-Clock-ChIP-Seq(GSE39860)/Homer	GHCACGTG	1e-8	-19.88	0	267	31.37%	10928.4	22.59%	851	48361	PR_LR3_up
PIF7(bHLH)/col-PIF7-DAP-Seq(GSE60143)/Homer	CCACGTGGNH	1e-8	-19.81	0	107	12.57%	3344.1	6.91%	851	48361	PR_LR3_up
PIF4(bHLH)/Seedling-PIF4-ChIP-Seq(GSE35315)/Homer	NNBCACGTGN	1e-8	-19.38	0	467	54.88%	21734.1	44.94%	851	48361	PR_LR3_up
USF1(bHLH)/GM12878-Usf1-ChIP-Seq(GSE32465)/Homer	SGTCACGTGR	1e-8	-19.19	0	217	25.50%	8500.6	17.57%	851	48361	PR_LR3_up
NPAS2(bHLH)/Liver-NPAS2-ChIP-Seq(GSE39860)/Homer	KCCACGTGAC	1e-8	-19.19	0	406	47.71%	18367.9	37.98%	851	48361	PR_LR3_up
n-Myc(bHLH)/mES-nMyc-ChIP-Seq(GSE11431)/Homer	VRCCACGTGG	1e-8	-18.51	0	247	29.02%	10067.1	20.81%	851	48361	PR_LR3_up
Max(bHLH)/K562-Max-ChIP-Seq(GSE31477)/Homer	RCCACGTGGYYN	1e-7	-18.39	0	283	33.25%	11918.1	24.64%	851	48361	PR_LR3_up
At4g36780(BZR)/col-At4g36780-DAP-Seq(GSE60143)/Homer	NNNNNNCACGTGNNN	1e-7	-18.29	0	182	21.39%	6888.2	14.24%	851	48361	PR_LR3_up
Pho4(bHLH)/Yeast-Pho4-ChIP-Seq(GSE29506)/Homer	AAGCACGTGBGD	1e-7	-17.15	0	111	13.04%	3698.9	7.65%	851	48361	PR_LR3_up
IBL1(bHLH)/Seedling-IBL1-ChIP-Seq(GSE51120)/Homer	CACGTGCC	1e-7	-16.95	0	453	53.23%	21294.6	44.03%	851	48361	PR_LR3_up
PIF5ox(bHLH)/Arabidopsis-PIF5ox-ChIP-Seq(GSE35062)/Homer	BCACGTGVDN	1e-6	-15.98	0	407	47.83%	18876.8	39.03%	851	48361	PR_LR3_up
ZML1(C2C2gata)/colamp-ZML1-DAP-Seq(GSE60143)/Homer	ATCWYRACCGTTSRW	1e-6	-15.91	0	77	9.05%	2318.9	4.79%	851	48361	PR_LR3_up
MNT(bHLH)/HepG2-MNT-ChIP-Seq(Encode)/Homer	DGCACACGTG	1e-6	-15.89	0	428	50.29%	20055.5	41.46%	851	48361	PR_LR3_up
SPCH(bHLH)/Seedling-SPCH-ChIP-Seq(GSE57497)/Homer	WNBCACGTGA	1e-6	-15.88	0	512	60.16%	24817.3	51.31%	851	48361	PR_LR3_up
Unknown1/Arabidopsis-Promoters/Homer	RGGGTAWWWTHGTAA	1e-6	-14.71	0	144	16.92%	5418.2	11.20%	851	48361	PR_LR3_up
At1g78700(BZR)/col-At1g78700-DAP-Seq(GSE60143)/Homer	NNNNCACGTGNNNNN	1e-6	-14.65	0	173	20.33%	6819.1	14.10%	851	48361	PR_LR3_up
bHLHE40(bHLH)/HepG2-BHLHE40-ChIP-Seq(GSE31477)/Homer	KCACGTGMCN	1e-6	-14.44	0	150	17.63%	5729.2	11.85%	851	48361	PR_LR3_up
Usf2(bHLH)/C2C12-Usf2-ChIP-Seq(GSE36030)/Homer	GTCACGTGGT	1e-5	-13.73	0	182	21.39%	7363.3	15.22%	851	48361	PR_LR3_up
GT3a(Trihelix)/col-GT3a-DAP-Seq(GSE60143)/Homer	WNACACGTGTYWWAW	1e-5	-13.03	1e-4	211	24.79%	8901.6	18.40%	851	48361	PR_LR3_up
c-Myc(bHLH)/mES-cMyc-ChIP-Seq(GSE11431)/Homer	VVCCACGTGG	1e-5	-12.82	1e-4	169	19.86%	6826.9	14.11%	851	48361	PR_LR3_up
Pho2(bHLH)/Yeast-Pho2-ChIP-Seq(GSE29506)/Homer	CCCACGTGCT	1e-5	-12.78	1e-4	139	16.33%	5371.6	11.11%	851	48361	PR_LR3_up
BAM8(BES1)/col-BAM8-DAP-Seq(GSE60143)/Homer	NNWSACACGTGTSWN	1e-5	-12.51	1e-4	120	14.10%	4496.2	9.30%	851	48361	PR_LR3_up
bHLH74(bHLH)/col-bHLH74-DAP-Seq(GSE60143)/Homer	DRATCACGTGAB	1e-5	-12.4	1e-4	103	12.10%	3715.9	7.68%	851	48361	PR_LR3_up
At4g18890(BZR)/col-At4g18890-DAP-Seq(GSE60143)/Homer	NDBRCACGTGYR	1e-5	-12.29	1e-4	99	11.63%	3541.4	7.32%	851	48361	PR_LR3_up
Unknown3/Arabidopsis-Promoters/Homer	AYTAAACCGG	1e-5	-11.95	1e-4	327	38.43%	15145.2	31.31%	851	48361	PR_LR3_up
AT5G59990(C2C2COlike)/colamp-AT5G59990-DAP-Seq(GSE60143)/Homer	TCTCAACCGTTCATT	1e-4	-11.37	3e-4	73	8.58%	2448.5	5.06%	851	48361	PR_LR3_up
BMAL1(bHLH)/Liver-Bmal1-ChIP-Seq(GSE39860)/Homer	GNCACGTG	1e-4	-11.36	3e-4	597	70.15%	30568.4	63.20%	851	48361	PR_LR3_up
At5g08330(TCP)/col-At5g08330-DAP-Seq(GSE60143)/Homer	GGRCCCAC	1e-4	-10.92	4e-4	98	11.52%	3618.8	7.48%	851	48361	PR_LR3_up
BIM2(bHLH)/col-BIM2-DAP-Seq(GSE60143)/Homer	NNNNCACGTGNN	1e-4	-10.69	5e-4	422	49.59%	20596	42.58%	851	48361	PR_LR3_up
bHLH157(bHLH)/col-bHLH157-DAP-Seq(GSE60143)/Homer	KACACGTCTCTY	1e-4	-10.47	6e-4	218	25.62%	9617.9	19.89%	851	48361	PR_LR3_up
bHLHE41(bHLH)/proB-Bhlhe41-ChIP-Seq(GSE93764)/Homer	KCACGTGMCN	1e-4	-9.92	0.001	389	45.71%	18905.5	39.09%	851	48361	PR_LR3_up
HEB(bHLH)/mES-Heb-ChIP-Seq(GSE53233)/Homer	VCAGCTGBNN	1e-4	-9.826	0.001	280	32.90%	12984.2	26.84%	851	48361	PR_LR3_up
O2(bZIP)/Corn-O2-ChIP-Seq(GSE63991)/Homer	GCTGACGTGGCA	1e-4	-9.592	0.0013	70	8.23%	2454.1	5.07%	851	48361	PR_LR3_up
GAGA-repeat/Arabidopsis-Promoters/Homer	CTCTCTCTCY	1e-4	-9.424	0.0015	411	48.30%	20229.8	41.83%	851	48361	PR_LR3_up
NPAS(bHLH)/Liver-NPAS-ChIP-Seq(GSE39860)/Homer	NVCACGTG	1e-4	-9.341	0.0016	589	69.21%	30481.8	63.02%	851	48361	PR_LR3_up
MITF(bHLH)/MastCells-MITF-ChIP-Seq(GSE48085)/Homer	RTCATGTGAC	0.001	-8.81	0.0027	387	45.48%	19017.1	39.32%	851	48361	PR_LR3_up
EGL-5(Homeobox)/cElegans-L3-EGL5-ChIP-Seq(modEncode)/Homer	ATTTAATGGG	0.001	-8.781	0.0027	800	94.01%	43786.2	90.53%	851	48361	PR_LR3_up
BIM1(bHLH)/colamp-BIM1-DAP-Seq(GSE60143)/Homer	NNNNNNVTCACGTGM	0.001	-8.758	0.0027	75	8.81%	2755.5	5.70%	851	48361	PR_LR3_up
Cbf1(bHLH)/Yeast-Cbf1-ChIP-Seq(GSE29506)/Homer	TCACGTGAYH	0.001	-8.19	0.0047	149	17.51%	6425.4	13.28%	851	48361	PR_LR3_up
E-box(bHLH)/Promoter/Homer	SSGGTCACGTGA	0.001	-8.111	0.005	32	3.76%	922.7	1.91%	851	48361	PR_LR3_up
NFY(CCAAT)/Promoter/Homer	RGCCAATSRG	0.001	-8.026	0.0054	512	60.16%	26268.7	54.31%	851	48361	PR_LR3_up
Unknown2/Arabidopsis-Promoters/Homer	AAACGACGTCGTTTT	0.001	-7.949	0.0057	70	8.23%	2600.1	5.38%	851	48361	PR_LR3_up
CEJ1(AP2EREBP)/col-CEJ1-DAP-Seq(GSE60143)/Homer	WWTGTCGGTG	0.001	-7.881	0.006	403	47.36%	20110.1	41.58%	851	48361	PR_LR3_up
Unknown(Homeobox)/Limb-p300-ChIP-Seq/Homer	SSCMATWAAA	0.001	-7.693	0.0072	526	61.81%	27153.9	56.14%	851	48361	PR_LR3_up
CAMTA5(CAMTA)/col-CAMTA5-DAP-Seq(GSE60143)/Homer	ACGCGTTTTANACRC	0.001	-7.678	0.0072	260	30.55%	12313.3	25.46%	851	48361	PR_LR3_up
BZR1(BZR)/col-BZR1-DAP-Seq(GSE60143)/Homer	NNCRCACGTGCG	0.001	-7.628	0.0074	44	5.17%	1456.9	3.01%	851	48361	PR_LR3_up
REM19(REM)/colamp-REM19-DAP-Seq(GSE60143)/Homer	AAAAAAAA	0.001	-7.601	0.0075	728	85.55%	39278.2	81.21%	851	48361	PR_LR3_up
ANAC047(NAC)/colamp-ANAC047-DAP-Seq(GSE60143)/Homer	WACACGTAACTT	0.001	-7.513	0.0081	525	61.69%	27137.2	56.11%	851	48361	PR_LR3_up
At1g72010(TCP)/colamp-At1g72010-DAP-Seq(GSE60143)/Homer	GGDCCCAC	0.001	-7.106	0.012	64	7.52%	2403.9	4.97%	851	48361	PR_LR3_up
Cdx2(Homeobox)/mES-Cdx2-ChIP-Seq(GSE14586)/Homer	GYMATAAAAH	0.001	-7.09	0.012	657	77.20%	35023.1	72.41%	851	48361	PR_LR3_up
At1g69690(TCP)/colamp-At1g69690-DAP-Seq(GSE60143)/Homer	NHGTGGGGCCCACHW	0.01	-6.856	0.0149	47	5.52%	1648.8	3.41%	851	48361	PR_LR3_up
Hoxd13(Homeobox)/ChickenMSG-Hoxd13.Flag-ChIP-Seq(GSE86088)/Homer	NCYAATAAAA	0.01	-6.853	0.0149	813	95.53%	44945	92.92%	851	48361	PR_LR3_up
GATA12(C2C2gata)/col-GATA12-DAP-Seq(GSE60143)/Homer	YAGATCTRAW	0.01	-6.682	0.0173	376	44.18%	18882.2	39.04%	851	48361	PR_LR3_up
HIF-1b(HLH)/T47D-HIF1b-ChIP-Seq(GSE59937)/Homer	RTACGTGC	0.01	-6.453	0.0214	499	58.64%	25898.8	53.55%	851	48361	PR_LR3_up
Lhx1(Homeobox)/EmbryoCarcinoma-Lhx1-ChIP-Seq(GSE70957)/Homer	NNYTAATTAR	0.01	-6.343	0.0236	780	91.66%	42819.3	88.53%	851	48361	PR_LR3_up
SeqBias: CG bias	SSSSSSSSSS	0.01	-6.221	0.0263	736	86.49%	40048.6	82.80%	851	48361	PR_LR3_up
ZNF7(Zf)/HepG2-ZNF7.Flag-ChIP-Seq(Encode)/Homer	CTGCCWVCTTTTRTA	0.01	-6.156	0.0277	315	37.02%	15635.7	32.33%	851	48361	PR_LR3_up
DREB19(AP2EREBP)/colamp-DREB19-DAP-Seq(GSE60143)/Homer	AATGTCGGTK	0.01	-6.143	0.0277	254	29.85%	12314.6	25.46%	851	48361	PR_LR3_up
MafK(bZIP)/C2C12-MafK-ChIP-Seq(GSE36030)/Homer	GCTGASTCAGCA	0.01	-6.095	0.0287	54	6.35%	2037.4	4.21%	851	48361	PR_LR3_up
CDX4(Homeobox)/ZebrafishEmbryos-Cdx4.Myc-ChIP-Seq(GSE48254)/Homer	NGYCATAAAWCH	0.01	-6	0.0312	706	82.96%	38242.2	79.07%	851	48361	PR_LR3_up
ZNF711(Zf)/SHSY5Y-ZNF711-ChIP-Seq(GSE20673)/Homer	AGGCCTAG	0.01	-5.967	0.0318	206	24.21%	9779.2	20.22%	851	48361	PR_LR3_up
DREB2(AP2EREBP)/col-DREB2-DAP-Seq(GSE60143)/Homer	TMACCGACATWA	0.01	-5.876	0.0344	235	27.61%	11350.1	23.47%	851	48361	PR_LR3_up
BIM3(bHLH)/col-BIM3-DAP-Seq(GSE60143)/Homer	TWVTCACGTGAB	0.01	-5.804	0.0365	73	8.58%	2975.9	6.15%	851	48361	PR_LR3_up
LHX9(Homeobox)/Hct116-LHX9.V5-ChIP-Seq(GSE116822)/Homer	NGCTAATTAG	0.01	-5.772	0.0373	794	93.30%	43829.9	90.62%	851	48361	PR_LR3_up
TCP7(TCP)/col-TCP7-DAP-Seq(GSE60143)/Homer	GTGGGSCCCACHHNN	0.01	-5.765	0.0373	77	9.05%	3176	6.57%	851	48361	PR_LR3_up
AT2G31460(REMB3)/col-AT2G31460-DAP-Seq(GSE60143)/Homer	WNWARWDGAAATGAT	0.01	-5.7	0.0391	290	34.08%	14376.7	29.72%	851	48361	PR_LR3_up
At1g36060(AP2EREBP)/colamp-At1g36060-DAP-Seq(GSE60143)/Homer	NNWWKGTCGGTG	0.01	-5.696	0.0391	294	34.55%	14596.9	30.18%	851	48361	PR_LR3_up
DREB26(AP2EREBP)/col-DREB26-DAP-Seq(GSE60143)/Homer	CCACCGACAH	0.01	-5.663	0.0397	92	10.81%	3930.7	8.13%	851	48361	PR_LR3_up
At1g77640(AP2EREBP)/col-At1g77640-DAP-Seq(GSE60143)/Homer	TGTCGGTGGA	0.01	-5.549	0.044	88	10.34%	3747.3	7.75%	851	48361	PR_LR3_up
TCP20(TCP)/col-TCP20-DAP-Seq(GSE60143)/Homer	GGDCCCAC	0.01	-5.515	0.045	41	4.82%	1492.4	3.09%	851	48361	PR_LR3_up
Ptf1a(bHLH)/Panc1-Ptf1a-ChIP-Seq(GSE47459)/Homer	ACAGCTGTTN	0.01	-5.474	0.0464	421	49.47%	21721.6	44.91%	851	48361	PR_LR3_up

## Sheet: S2C_fimo_tcp
motif_id	motif_alt_id	sequence_name	start	stop	strand	score	p-value	q-value	matched_sequence
PTF1_TCP__colamp-PTF1-DAP-Seq_		Chr5	619509	619520	-	13.6242	2.07e-05	0.0617	AGTGGGACCAGA
At1g72010_TCP__colamp-At1g7201		Chr5	619512	619519	+	14.2727	2.79e-05	0.0834	GGTCCCAC
TCP20_TCP__col-TCP20-DAP-Seq_G		Chr5	619512	619519	+	14.2727	2.79e-05	0.0834	GGTCCCAC
At5g08330_TCP__col-At5g08330-D		Chr5	619512	619519	+	10.5576	3.6e-05	0.108	GGTCCCAC
TCP3_TCP__colamp-TCP3-DAP-Seq_		Chr5	619509	619523	+	7.79394	9.08e-05	0.216	TCTGGTCCCACTAAC
# FIMO (Find Individual Motif Occurrences): Version 5.5.8 compiled on May 19 2025 at 00:20:33
# The format of this file is described at https://meme-suite.org/meme/doc/fimo-output-format.html#tsv_results.
# fimo --oc fimo_tcp tcp_motifs.meme SGR9.fa

## Sheet: S2D_fimo_wrky
motif_id	motif_alt_id	sequence_name	start	stop	strand	score	p-value	q-value	matched_sequence
WRKY7_WRKY__colamp-WRKY7-DAP-S		Chr5	619273	619287	-	11.897	2.68e-05	0.0699	AAAAGTCAAAACTAT
WRKY50_WRKY__col-WRKY50-DAP-Se		Chr5	619277	619291	+	13.3939	3.52e-05	0.0972	TTTTGACTTTTGATC
WRKY17_WRKY__colamp-WRKY17-DAP		Chr5	619276	619287	+	11.5515	4.24e-05	0.12	GTTTTGACTTTT
# FIMO (Find Individual Motif Occurrences): Version 5.5.8 compiled on May 19 2025 at 00:20:33
# The format of this file is described at https://meme-suite.org/meme/doc/fimo-output-format.html#tsv_results.
# fimo --oc fimo_wrky wrky_motifs.meme SGR9.fa
